# Supplementary material for: In vivo Investigations of the Effect of Short- and Long-Term Recombinant Growth Hormone Treatment on DNA-Methylation in Humans
Source: PLoS One. 2015 Mar 18;10(3):e0120463. doi: 10.1371/journal.pone.0120463 (PMC4364725; doi:10.1371/journal.pone.0120463)
Supplement: S1 Table — (XLSX) [file pone.0120463.s002.xlsx]

## Sheet: Tabelle1
Imprinted Loci				PCR		Pyrosequencing
chromosomal region	Forward primer (sequence 5'-3')	Reverse primer (sequence 5'-3')	Sequencing primer (sequence 5'-3')	Annealing temperature	product length (bp)	evaluated Illumina-CpGs	Sequence to analyze	dispensation order	analysed sample pairs
GNLY_2p11	ATAGTTTTGGGAAGGAGA-BIOTIN	CCACACAACTAAAATATAAAATTACTA	CAACAACTACCAAAATAC	55	165	cg16406960, cg10628126	CTAAAATATACCRATAAAAAAAAAAACCCCTTAATACAAATACRTTCCAAATATTACATAAAACATACTTATAC	ACTGAGATGAGTGAGTCAGATGAGACCTGAGTGAGCATGAGTCGATCA	P8, P16, P18, P24
TRIM39_6p21	GTATTTGAAGGAATTTGTTATTAT-BIOTIN	CCACCTTATACTCCTATATAACAT	TAAAAACAAAAACTCTCATC	55	356	cg17080697, cg07905808	CCRAATCTTCCRCTTAACRACCTAAAACTACTTAACAATTTCCACCATACTACCTAATTACCRATTAAATCRAAAACTACRATAACRAAATATCTTTC	TCAGATCTACGACTGAGTCAGACTGAGACTGAGCTGAGCATCACATGAGCTGAGCTGAGTGAGTCAGATGAGTACAAGAACTGAGTCAGATGAGTCAAGATGAGT	P7, P25, P26
SLC15A4_12q2	GGTGAAGGTATGTTATTAGGAG	CAAATATCTTTCCTCCCTATTATT-BIOTIN	GTTTTGGTTATAGAGGA	55	256	cg13617280, cg16316183	AGATTATAAA AGTAAGGTYGAYGTAGATAGTGGGGATYGTATAATTAGTGATAAAGTTGA	GAGACTCACTCAAGCTCATGTCGTATCGCTCAGACTCAGTGGTATCGCTCA	P2, P9, P10, P19, P20, P23
IGF1R_15q26	TATGTATGGTGAGTTTTAGTTG	CTCTAAACCTACTAATAAAAAATACAA-BIOTIN	TGAGTTTTAGTTGGAGTA	55	216	cg25830379	GAYGTTATTTATTGAGGTTAYGTTTTTYGTGGTTTTTTTTTAATTATTATTTATTTGATTTTTTATGAAGTTTTTTAAAT	AGTATCGCTCACTCATGAGCTCGATCAGTTCGTG	P2
IGF1R_15q26	GATTATTTATATGGGTATTGTGTG-BIOTIN	AACTAAACTAAACACATTCCAATC	CTAACCTCCTTCTCCT	60	178	cg24600221	ACCCRAAACAACCCCTAACAAACRCCCCRTTACAAAAACCAACATACACACAC	CGAGTCAAGACACCTGAGCATCGACCGATGAGC	P12
SLC6A16_19q13	GGATAAAAATGAGGGTGAAG-BIOTIN	CCCTCTTCTTCCTTACATAAAATA	AAAAAAAAACCTTATCA	60	389	cg01453814, cg06237487	AAACCCCRCCTAAAACRTAACATCRTAAATATCRAAATAAAATACRATAAAAAAAAAAATAAC	CGAGCCGACTGAGATCGATGAGCATACGATGAGTGAGTACAAGATGAGATGAGTCAGATGAGA	P3, P20, P22
