# Supplementary material for: In vivo Investigations of the Effect of Short- and Long-Term Recombinant Growth Hormone Treatment on DNA-Methylation in Humans
Source: PLoS One. 2015 Mar 18;10(3):e0120463. doi: 10.1371/journal.pone.0120463 (PMC4364725; doi:10.1371/journal.pone.0120463)
Supplement: S2 Table — (XLSX) [file pone.0120463.s003.xlsx]

## Sheet: Legend
Legend of the abbreviations and terms used in the following supplementary tables. Terms labelled with * are embedded in the GenomeStudio software (version 2011.1; Methylation Analysis Module version 1.9.0, Illumina)
Target ID*		identifies the probe name, cg represent a CpG locus
AVG_Beta*		DNA-methylation level (beta) of the corresponding target
Delta Beta		difference in DNA-methylation levels between stimulated and baseline sample
CHR*		chromosome on which the target locus is located, Genome built 37
MAPINFO*		genomic position of C in CG dinucleotide, Genome built 37
UCSC_REFGENE_NAME*		gene name (UCSC), the GenomeStudio software list sometimes more than one gene name
UCSC_REFGENE_ACCESSION*		accession number (UCSC; NM number)
UCSC_REFGENE_GROUP*		gene region feature category (USCS), the GenomeStudio software list sometimes more than one UCSC_REFGENE_GROUP term
	TSS1500	within 1500 base pairs (bps) of a transcription start site
	TSS200	within 200 bps of a transcription start site
	1stExon	first exon
	Body	gene body
	3'UTR	3' untranslated region
	5'UTR	5' untranslated region
RELATION_TO_UCSC_CPG_ISLAND*		relation to canonical CpG Island
	S_Shelf	2-4 kilo bases (kb) from CpG island in 3' direction
	S_Shore	0-2 kilo bases from CpG island in 3' direction
	Island	CpG island
	N_Shore	0-2 kb from CpG island in 5' direction
	N_Shelf	2-4 kb from CpG island in 5' direction
	N/A	no information
DMR*		Differentially methylated region (experimentally determined)
ENHANCER*		Enhancer element (informatically determined)
REGULATORY_FEATURE_NAME*		Regulatory feature (informatically determined
REGULATORY_FEATURE_GROUP*		Regulatory feature category
DHS*		DNAse hypersensitive site (experimentally determined)
FDR adjusted pval		Adjusted p-value after correction for multiple testing
GM12878_1		Information about the location of CpG loci in regulatory regions in the
GM12878_2		lymphoblastoid cell line GM12878 were derived from ENSEMBL (ftp://ftp.ensembl.org/pub/release-78/regulation/homo_sapiens/RegulatoryFeatures_GM12878.gff.gz)

## Sheet: Table S2_paired ttest
Index	TargetID	ProbeID_A	ProbeID_B	P1_baseline.AVG_Beta	P2_baseline.AVG_Beta	P3_baseline.AVG_Beta	P4_baseline.AVG_Beta	P7_baseline.AVG_Beta	P8_baseline.AVG_Beta	P9_baseline.AVG_Beta	P10_baseline.AVG_Beta	P11_baseline.AVG_Beta	P12_baseline.AVG_Beta	P13_baseline.AVG_Beta	P14_baseline.AVG_Beta	P15_baseline.AVG_Beta	P16_baseline.AVG_Beta	P17_baseline.AVG_Beta	P18_baseline.AVG_Beta	P19_baseline.AVG_Beta	P20_baseline.AVG_Beta	P21_baseline.AVG_Beta	P22_baseline.AVG_Beta	P23_baseline.AVG_Beta	P24_baseline.AVG_Beta	P25_baseline.AVG_Beta	P26_baseline.AVG_Beta	P1_stimulated.AVG_Beta	P2_stimulated.AVG_Beta	P3_stimulated.AVG_Beta	P4_stimulated.AVG_Beta	P7_stimulated.AVG_Beta	P8_stimulated.AVG_Beta	P9_stimulated.AVG_Beta	P10_stimulated.AVG_Beta	P11_stimulated.AVG_Beta	P12_stimulated.AVG_Beta	P13_stimulated.AVG_Beta	P14_stimulated.AVG_Beta	P15_stimulated.AVG_Beta	P16_stimulated.AVG_Beta	P17_stimulated.AVG_Beta	P18_stimulated.AVG_Beta	P19_stimulated.AVG_Beta	P20_stimulated.AVG_Beta	P21_stimulated.AVG_Beta	P22_stimulated.AVG_Beta	P23_stimulated.AVG_Beta	P24_stimulated.AVG_Beta
150712	cg07737644	38654384	38654384	0.762184	0.781116	0.753276	0.739832	0.760959	0.768563	0.763847	0.736136	0.71854	0.775522	0.781132	0.732208	0.760695	0.77638	0.748577	0.777122	0.798922	0.750574	0.793081	0.748558	0.741367	0.769454	0.757199	0.716607	0.768803	0.806334	0.805656	0.772025	0.771846	0.777892	0.799659	0.779892	0.716357	0.80094	0.785412	0.742785	0.755803	0.807857	0.760995	0.813329	0.81001	0.804025	0.83781	0.773058	0.778217	0.788427
212341	cg11265952	43637321	28749428	0.791197	0.807118	0.818947	0.809326	0.800534	0.824777	0.802425	0.792967	0.781064	0.802119	0.784686	0.787989	0.774532	0.697214	0.746444	0.745201	0.727287	0.726147	0.737245	0.710322	0.705654	0.71022	0.685935	0.694831	0.821888	0.826571	0.85957	0.818727	0.80923	0.831321	0.81392	0.809426	0.765029	0.843148	0.800184	0.827033	0.814138	0.766892	0.767764	0.757512	0.748192	0.744446	0.772271	0.721838	0.729559	0.754608
141701	cg07244076	53796339	53796339	0.636745	0.677683	0.615802	0.656422	0.638297	0.654666	0.640944	0.621307	0.615106	0.663897	0.648128	0.612096	0.635635	0.595374	0.60941	0.628553	0.673628	0.608126	0.673251	0.582309	0.583507	0.63907	0.600022	0.563976	0.651738	0.68939	0.627729	0.655626	0.658558	0.66011	0.672402	0.637573	0.621758	0.698905	0.647598	0.645623	0.660203	0.605575	0.621578	0.649102	0.6924	0.630864	0.673547	0.605072	0.608741	0.628965
283935	cg15338603	37650508	14669334	0.0173535	0.02446	0.0186355	0.0147466	0.028357	0.020568	0.0240441	0.0286486	0.0261864	0.0327489	0.0200407	0.0205427	0.0223204	0.0187107	0.017654	0.0147632	0.019702	0.0153192	0.0132861	0.0174922	0.0161237	0.0211146	0.0137796	0.020589	0.0195338	0.0304605	0.0243201	0.0274409	0.0333717	0.0290865	0.0289531	0.029661	0.0352288	0.0281733	0.0235421	0.0270468	0.0230528	0.0220632	0.0246171	0.0174738	0.0253147	0.0200135	0.0210758	0.0197522	0.0235318	0.0221745
312004	cg17012502	29713386	48745409	0.832778	0.816012	0.858601	0.817139	0.803954	0.836549	0.846756	0.8261	0.849967	0.843974	0.799551	0.828387	0.850807	0.743241	0.767508	0.73912	0.727677	0.763843	0.760793	0.703587	0.741785	0.747019	0.698236	0.70971	0.871112	0.852993	0.909299	0.839503	0.836033	0.853515	0.874102	0.825634	0.835415	0.872155	0.838118	0.851891	0.876462	0.775021	0.7808	0.83284	0.776117	0.766879	0.832036	0.744228	0.751378	0.767216
158511	cg08165532	24745470	27646460	0.063639	0.0641138	0.0653902	0.0733732	0.093115	0.0794883	0.0804156	0.0847128	0.0764266	0.0626197	0.0727885	0.0878931	0.0644352	0.073983	0.0751175	0.0595606	0.0718532	0.0541681	0.0698566	0.0843977	0.090914	0.0739874	0.100304	0.0752857	0.0437281	0.0533618	0.0551067	0.0564836	0.0792165	0.0619449	0.0526805	0.0809047	0.0664051	0.0560377	0.0790169	0.075379	0.060582	0.0685633	0.0647463	0.0500147	0.0649558	0.0507119	0.0539189	0.0768485	0.084267	0.0628028
151266	cg07770526	46629311	46629311	0.88816	0.852306	0.835886	0.890378	0.903306	0.867574	0.870147	0.874978	0.877089	0.852704	0.85902	0.90096	0.829504	0.860787	0.892711	0.898284	0.847196	0.877228	0.905632	0.874217	0.860002	0.892864	0.904353	0.881047	0.839388	0.863073	0.804336	0.869404	0.859467	0.813658	0.876269	0.853656	0.818452	0.833125	0.839129	0.873146	0.822489	0.82965	0.863501	0.842974	0.83668	0.80954	0.854735	0.880942	0.839791	0.875124
346849	cg19191272	48655375	24616329	0.887609	0.550389	0.863529	0.849097	0.866086	0.840273	0.880646	0.854338	0.843863	0.861387	0.834634	0.845392	0.855249	0.848442	0.825224	0.851532	0.805166	0.0403413	0.823948	0.465204	0.510763	0.854042	0.816915	0.812543	0.88849	0.57978	0.909651	0.863537	0.863587	0.860636	0.891953	0.859276	0.842133	0.892052	0.84445	0.856593	0.891744	0.859355	0.852606	0.851687	0.837016	0.0607914	0.834857	0.50331	0.540041	0.874334
192957	cg10129547	35655317	33669457	0.0101223	0.0248268	0.028946	0.0199593	0.0250355	0.0352696	0.0266998	0.0371131	0.0322847	0.0240284	0.0281087	0.0238778	0.0322741	0.0221755	0.0333712	0.0298822	0.0219589	0.0242903	0.0244014	0.0187318	0.0149869	0.0270428	0.0191525	0.0261934	0.0181219	0.0382572	0.0434628	0.0219678	0.0311285	0.0347558	0.0418508	0.040565	0.0394479	0.0259121	0.0367807	0.0338152	0.0296284	0.0312208	0.0370055	0.030997	0.0276086	0.0363435	0.0299078	0.0231695	0.0252696	0.0279876
235968	cg12700074	57717369	57717369	0.266165	0.169424	0.224441	0.260207	0.294836	0.236409	0.217516	0.256308	0.333051	0.223685	0.175688	0.229323	0.267353	0.210587	0.267759	0.202066	0.192125	0.26932	0.157552	0.22498	0.184821	0.209088	0.219416	0.257775	0.257188	0.154219	0.200421	0.240851	0.279839	0.221807	0.205508	0.258381	0.327062	0.205947	0.168948	0.206188	0.2559	0.193911	0.280309	0.164616	0.167551	0.240673	0.115428	0.217017	0.177592	0.189022
57625	cg02835977	68712491	68712491	0.660086	0.637769	0.658099	0.687099	0.638735	0.663861	0.676667	0.654268	0.611186	0.717572	0.676987	0.610919	0.678245	0.682581	0.636958	0.719871	0.68621	0.670736	0.701813	0.609094	0.683751	0.586003	0.685461	0.653167	0.673199	0.689172	0.69491	0.670489	0.649439	0.66786	0.720963	0.685879	0.58488	0.739727	0.71387	0.620123	0.692372	0.726953	0.662735	0.753018	0.70067	0.709546	0.748788	0.656084	0.726449	0.616984
318804	cg17422915	54728465	54728465	0.83277	0.810165	0.828138	0.7996	0.845489	0.79411	0.815918	0.802198	0.807169	0.826157	0.821517	0.777597	0.823552	0.837088	0.81995	0.828287	0.839491	0.817523	0.831688	0.761068	0.820422	0.762586	0.811434	0.764438	0.855096	0.841554	0.844571	0.813852	0.827031	0.801023	0.840814	0.827731	0.823736	0.84848	0.844287	0.792285	0.83456	0.843889	0.827691	0.879237	0.848755	0.857725	0.851262	0.778031	0.864004	0.76702
170849	cg08856268	36742422	36742422	0.696402	0.734244	0.656888	0.704527	0.625403	0.640591	0.733703	0.724142	0.692499	0.664927	0.700502	0.691667	0.690954	0.687337	0.675033	0.6884	0.689308	0.692989	0.733174	0.726402	0.717913	0.721354	0.740577	0.716507	0.68834	0.673789	0.671141	0.668866	0.60551	0.678363	0.719867	0.682375	0.670418	0.634638	0.633651	0.646382	0.655803	0.634327	0.66752	0.648309	0.657439	0.635908	0.648649	0.668282	0.670977	0.689351
236173	cg12715811	26754327	26754327	0.825063	0.802627	0.848257	0.843257	0.824274	0.84071	0.82612	0.835663	0.808586	0.808087	0.82076	0.781182	0.829032	0.850029	0.847049	0.844001	0.866683	0.851074	0.858834	0.794531	0.778972	0.839145	0.82009	0.759829	0.837014	0.824196	0.852194	0.841135	0.833856	0.839301	0.866528	0.853266	0.801365	0.833645	0.841263	0.802626	0.849985	0.856214	0.844453	0.870826	0.877511	0.858311	0.873677	0.806345	0.806986	0.85599
398220	cg22538712	63735348	63735348	0.771925	0.808625	0.793565	0.801702	0.801616	0.777537	0.78252	0.796402	0.779533	0.79605	0.75039	0.730098	0.7729	0.757512	0.747918	0.811671	0.747864	0.784964	0.722503	0.75769	0.826558	0.749047	0.770404	0.756151	0.794189	0.824914	0.828415	0.792462	0.787946	0.785977	0.807288	0.811526	0.797041	0.817641	0.772401	0.742052	0.774676	0.784449	0.756591	0.831689	0.774899	0.813688	0.753118	0.761783	0.825534	0.769416
285078	cg15412918	52777411	52777411	0.847691	0.830104	0.841266	0.846764	0.839511	0.824426	0.860624	0.830421	0.840307	0.81898	0.822964	0.814184	0.847749	0.864427	0.854938	0.880739	0.864266	0.850809	0.87426	0.844144	0.862235	0.852934	0.856213	0.866068	0.851586	0.851734	0.857409	0.844816	0.847938	0.835242	0.873296	0.827945	0.846128	0.848203	0.835189	0.824434	0.848092	0.885703	0.865231	0.897748	0.888224	0.881132	0.890818	0.854507	0.874568	0.879483
160295	cg08261132	68692325	68692325	0.83915	0.810973	0.816461	0.833751	0.821343	0.826058	0.817204	0.811642	0.838471	0.821293	0.784924	0.816121	0.836017	0.815971	0.824921	0.822093	0.830616	0.811597	0.83877	0.797194	0.8182	0.83289	0.811269	0.810799	0.841955	0.836617	0.852013	0.833292	0.823458	0.825954	0.852996	0.829443	0.840071	0.828553	0.815281	0.832064	0.843308	0.841996	0.831539	0.867035	0.84188	0.824123	0.854486	0.837189	0.839969	0.838032
163047	cg08416676	52659460	52659460	0.887924	0.869852	0.888806	0.880735	0.863124	0.868769	0.880004	0.894461	0.885898	0.878963	0.862512	0.881798	0.878324	0.874597	0.88321	0.887291	0.877147	0.867876	0.903683	0.849976	0.888739	0.882493	0.873788	0.876681	0.899459	0.877538	0.901788	0.893188	0.891089	0.886937	0.893987	0.895034	0.878166	0.888832	0.867949	0.882304	0.886824	0.886813	0.888713	0.91742	0.908727	0.881932	0.910335	0.868926	0.896954	0.900017
313835	cg17126250	43671371	43671371	0.714291	0.714829	0.742054	0.711243	0.685503	0.725425	0.723592	0.694182	0.673256	0.755371	0.74525	0.705879	0.740169	0.748646	0.682889	0.745026	0.757756	0.716851	0.76158	0.705841	0.722084	0.695968	0.698034	0.668763	0.72192	0.741061	0.748207	0.716497	0.731011	0.741423	0.751105	0.732483	0.691023	0.776062	0.757249	0.715598	0.74393	0.761064	0.718056	0.774539	0.745914	0.748434	0.752391	0.705722	0.746822	0.718227
118543	cg06012932	19686332	19686332	0.85328	0.833411	0.837387	0.838687	0.8299	0.845031	0.853755	0.806613	0.832424	0.85531	0.816393	0.797404	0.811786	0.803861	0.792657	0.829356	0.799337	0.799142	0.798252	0.778243	0.78964	0.818132	0.77968	0.785019	0.868665	0.840822	0.853853	0.8509	0.843622	0.846492	0.84589	0.809328	0.839733	0.86042	0.830406	0.810515	0.840733	0.837241	0.806747	0.854254	0.810448	0.799196	0.830357	0.812627	0.823429	0.833832
310941	cg16936370	13694312	13694312	0.704015	0.670842	0.679715	0.698753	0.658499	0.694253	0.670806	0.677413	0.614761	0.666373	0.705838	0.652636	0.684602	0.68595	0.680789	0.669872	0.667929	0.686211	0.699517	0.650113	0.665194	0.681365	0.674172	0.65632	0.71309	0.68788	0.707372	0.703024	0.689812	0.694908	0.690811	0.698053	0.618201	0.679207	0.705632	0.67103	0.69816	0.693921	0.699204	0.723352	0.690595	0.736197	0.751765	0.670669	0.702504	0.702153
153520	cg07896717	57655403	57655403	0.267088	0.256289	0.243243	0.313606	0.28648	0.264202	0.263213	0.287828	0.326018	0.255211	0.247	0.27615	0.266373	0.219564	0.282693	0.229679	0.216945	0.242201	0.25345	0.225787	0.242854	0.253092	0.222399	0.252044	0.261665	0.251611	0.221881	0.299324	0.266593	0.269362	0.25622	0.264586	0.307176	0.229245	0.234044	0.268297	0.239782	0.209288	0.289204	0.222601	0.199293	0.208983	0.232204	0.233369	0.228704	0.224075
185316	cg09685763	44659417	44659417	0.756272	0.801191	0.767581	0.770655	0.745013	0.770244	0.788986	0.707031	0.713041	0.789901	0.793156	0.739086	0.769065	0.765426	0.750977	0.761234	0.794064	0.753143	0.794092	0.731946	0.770916	0.757158	0.730176	0.734514	0.770652	0.797338	0.782413	0.754412	0.761968	0.776648	0.810896	0.761823	0.734814	0.797486	0.802958	0.75946	0.791945	0.793	0.753534	0.815313	0.801336	0.798788	0.820759	0.732936	0.79819	0.79982
361689	cg20098514	11717440	32602324	0.00821507	0.0122492	0.0103878	0.00990305	0.0227446	0.017605	0.0136359	0.0229655	0.0163228	0.0147989	0.0150181	0.0142295	0.0132982	0.0100583	0.00432454	0.00733927	0.00981626	0.0112464	0.0030634	0.00226371	0.00466183	0.00872831	0.0108696	0.0111869	0.0105705	0.0155627	0.0122545	0.0113177	0.0272491	0.0185517	0.0146039	0.0237957	0.0184086	0.0204857	0.0173386	0.0172734	0.0224003	0.0144177	0.00880444	0.00844187	0.0156897	0.00997892	0.0103281	0.0068211	0.0111558	0.00937318
61142	cg03000848	16787386	31741309	0.705919	0.731369	0.757863	0.646344	0.652638	0.746517	0.698762	0.672662	0.572701	0.772503	0.808321	0.701181	0.710386	0.72906	0.661549	0.749858	0.764216	0.711114	0.774316	0.67177	0.682653	0.701734	0.728353	0.690193	0.709106	0.782162	0.82368	0.704811	0.659125	0.731784	0.793503	0.714586	0.615745	0.780325	0.82262	0.717515	0.787945	0.755263	0.672436	0.801705	0.75172	0.819452	0.811133	0.711845	0.732855	0.74057
298294	cg16217803	12766500	12766500	0.365437	0.270973	0.310444	0.356313	0.395983	0.337942	0.321647	0.332952	0.373355	0.279424	0.259792	0.319997	0.307494	0.308204	0.323093	0.315104	0.235164	0.353536	0.239667	0.312101	0.2637	0.290582	0.304392	0.313968	0.346376	0.261211	0.228975	0.295788	0.363995	0.293307	0.240851	0.29083	0.373406	0.267645	0.246452	0.280354	0.274666	0.294639	0.328494	0.254776	0.220109	0.261843	0.226706	0.295661	0.25724	0.237795
129096	cg06621744	18667319	18667319	0.155061	0.149068	0.165773	0.181296	0.143574	0.1619	0.143561	0.152746	0.17329	0.145686	0.148924	0.165863	0.14412	0.108274	0.125559	0.101768	0.116168	0.126851	0.124625	0.121923	0.110922	0.107057	0.119198	0.120377	0.161798	0.142616	0.137073	0.179581	0.141574	0.139698	0.140485	0.139425	0.169652	0.131663	0.146923	0.149892	0.1426	0.106088	0.117096	0.0858718	0.108275	0.123463	0.108426	0.110993	0.102161	0.0955119
380524	cg21330071	18719409	18719409	0.832323	0.81501	0.811458	0.814514	0.818949	0.805915	0.832658	0.803581	0.804846	0.806987	0.798706	0.790186	0.806081	0.804057	0.80426	0.81274	0.789179	0.795586	0.797201	0.772029	0.789831	0.806402	0.758248	0.780017	0.835933	0.820439	0.848242	0.81427	0.826183	0.822339	0.845478	0.815947	0.82378	0.837066	0.806936	0.806611	0.827421	0.796958	0.791229	0.828075	0.82102	0.812399	0.833429	0.788164	0.796915	0.83653
304853	cg16580837	72696422	47682464	0.936293	0.933628	0.928536	0.943454	0.919798	0.932627	0.94388	0.925919	0.934738	0.942693	0.939585	0.923601	0.940392	0.92235	0.915566	0.925282	0.937273	0.906987	0.94076	0.899795	0.936604	0.919017	0.919325	0.921495	0.936259	0.940454	0.953037	0.946831	0.944919	0.940371	0.954832	0.937058	0.939047	0.954457	0.948213	0.942794	0.944087	0.935581	0.944889	0.937667	0.937548	0.916032	0.956422	0.925768	0.937956	0.931495
161304	cg08312355	43679460	43679460	0.718216	0.721327	0.714993	0.686302	0.69444	0.723875	0.728299	0.721314	0.667389	0.708932	0.711191	0.701817	0.701171	0.733842	0.714812	0.763286	0.745046	0.705808	0.765669	0.681054	0.739041	0.712296	0.732153	0.713242	0.730608	0.731939	0.721841	0.710649	0.727611	0.723807	0.752337	0.71871	0.66938	0.734218	0.738006	0.707667	0.703076	0.737742	0.727164	0.763979	0.740423	0.718038	0.786149	0.71125	0.751948	0.749102
465	cg00019275	57670324	57670324	0.758294	0.725225	0.742006	0.70835	0.715665	0.728104	0.705899	0.697628	0.668678	0.738205	0.738626	0.670788	0.726625	0.749948	0.679431	0.749555	0.778766	0.750723	0.752427	0.687003	0.67161	0.708133	0.731574	0.71321	0.758806	0.717704	0.759595	0.71386	0.732921	0.756763	0.752076	0.708897	0.676056	0.74154	0.761416	0.703246	0.739608	0.743347	0.707477	0.7628	0.792758	0.745206	0.780742	0.697162	0.694694	0.744419
170901	cg08858160	53625336	14683334	0.946624	0.942711	0.926839	0.965591	0.941127	0.909628	0.957288	0.945098	0.946801	0.957824	0.95473	0.929025	0.954358	0.951539	0.954563	0.957643	0.94412	0.954829	0.963686	0.926972	0.960164	0.944124	0.955	0.949916	0.943839	0.950811	0.949299	0.965467	0.955333	0.918285	0.960656	0.950508	0.948648	0.962578	0.955604	0.942755	0.965152	0.952944	0.955466	0.964564	0.958047	0.962288	0.977166	0.942792	0.967298	0.960967
188849	cg09891221	47792409	47792409	0.883089	0.888948	0.872616	0.903637	0.895018	0.888653	0.890162	0.85868	0.888245	0.863347	0.857957	0.856157	0.858551	0.909165	0.891953	0.869887	0.864378	0.882058	0.910135	0.905482	0.885167	0.891104	0.893413	0.889447	0.863784	0.865111	0.821695	0.889196	0.858503	0.845747	0.857797	0.846208	0.877839	0.823567	0.874646	0.859861	0.843599	0.870932	0.885344	0.86473	0.845313	0.851202	0.851633	0.883387	0.874465	0.905168
343196	cg18935586	38603302	38603302	0.897311	0.883085	0.890432	0.872869	0.890447	0.85048	0.867992	0.905068	0.877098	0.875745	0.841561	0.874314	0.857785	0.918597	0.88096	0.891173	0.909712	0.874982	0.915015	0.878369	0.876948	0.901458	0.897385	0.901379	0.872879	0.856948	0.846256	0.851751	0.873731	0.831336	0.821516	0.858646	0.858631	0.859659	0.843573	0.852	0.832327	0.884482	0.88524	0.86822	0.892035	0.836822	0.893831	0.88512	0.893229	0.905519
36540	cg01784825	66712327	66712327	0.678366	0.649406	0.679144	0.6375	0.64418	0.627153	0.671059	0.665743	0.657478	0.681077	0.669767	0.638128	0.658763	0.73791	0.686461	0.683321	0.718882	0.654472	0.704507	0.641438	0.701347	0.626343	0.679233	0.691874	0.688344	0.685727	0.695928	0.643603	0.64098	0.659188	0.703364	0.665736	0.656481	0.691692	0.73094	0.678973	0.686337	0.745668	0.701659	0.710466	0.727877	0.673732	0.735869	0.670473	0.732823	0.66616
74060	cg03662494	33700437	33700437	0.18518	0.122363	0.176412	0.134351	0.205381	0.194238	0.187228	0.181575	0.163677	0.149048	0.144483	0.198671	0.252608	0.207802	0.202494	0.12013	0.175783	0.211831	0.14027	0.121285	0.16169	0.224784	0.136806	0.134081	0.183709	0.124871	0.172479	0.111691	0.205764	0.143007	0.16539	0.1644	0.134006	0.160396	0.14576	0.164968	0.214792	0.177738	0.193346	0.0865149	0.158687	0.168299	0.0888005	0.128334	0.12876	0.16923
300165	cg16322598	47720340	47720340	0.762421	0.753274	0.759561	0.712645	0.730168	0.73167	0.741714	0.723747	0.699639	0.754235	0.72711	0.705263	0.746444	0.763639	0.728236	0.768518	0.778018	0.744153	0.783701	0.754628	0.762484	0.739923	0.74289	0.70888	0.749847	0.752116	0.750984	0.73902	0.742515	0.747375	0.777351	0.727321	0.691382	0.780428	0.752016	0.746047	0.763722	0.778244	0.744795	0.797222	0.789473	0.750194	0.8166	0.76569	0.796563	0.782859
479161	cg27478224	13683326	13683326	0.171975	0.158442	0.153189	0.148339	0.167498	0.142555	0.148528	0.158181	0.156119	0.133524	0.156301	0.168917	0.153642	0.156678	0.168391	0.15319	0.142509	0.131291	0.14827	0.160343	0.142263	0.169866	0.129773	0.156714	0.174934	0.140066	0.129508	0.12913	0.155215	0.15104	0.135643	0.144854	0.135167	0.130343	0.162244	0.143362	0.119505	0.136065	0.152385	0.103724	0.135446	0.129852	0.0915191	0.12736	0.120453	0.16036
461890	cg26470115	21621314	41609416	0.862713	0.871549	0.883495	0.880443	0.887599	0.870817	0.889968	0.882764	0.87388	0.903701	0.895505	0.867129	0.865022	0.89663	0.883571	0.905141	0.901608	0.881298	0.89435	0.871408	0.891155	0.893472	0.866338	0.883174	0.886181	0.897753	0.914826	0.894674	0.894849	0.892317	0.898247	0.898097	0.875791	0.920124	0.890013	0.882147	0.909284	0.899431	0.889266	0.901073	0.893188	0.896328	0.930824	0.907684	0.893388	0.920764
306159	cg16651895	24687472	24687472	0.643418	0.700066	0.681962	0.643177	0.641783	0.639247	0.664659	0.652893	0.622304	0.682601	0.686519	0.655398	0.650331	0.678913	0.680782	0.6846	0.699318	0.652481	0.734685	0.628931	0.658161	0.659956	0.662542	0.64271	0.692307	0.725745	0.679534	0.669155	0.665194	0.622286	0.718022	0.673327	0.622606	0.710539	0.732207	0.680158	0.691882	0.688639	0.674001	0.706598	0.737617	0.683758	0.744351	0.637393	0.701234	0.660878
378807	cg21211730	52691484	52691484	0.827522	0.823321	0.855365	0.845299	0.808304	0.831579	0.828919	0.807663	0.798612	0.852905	0.840237	0.821537	0.812071	0.851268	0.84757	0.846186	0.856037	0.839525	0.870586	0.844727	0.824132	0.837504	0.849337	0.805556	0.85268	0.831228	0.882387	0.835319	0.838195	0.857778	0.85523	0.829292	0.825712	0.86961	0.85544	0.841781	0.844574	0.870099	0.849627	0.886226	0.869816	0.816536	0.88781	0.855905	0.847691	0.825901
363571	cg20228509	72743428	73631350	0.0571476	0.0440581	0.0573038	0.0573688	0.0610892	0.0507604	0.044088	0.0665295	0.0609123	0.0419749	0.0591197	0.066631	0.0488486	0.106062	0.0880576	0.0714952	0.105762	0.0783979	0.0826891	0.110811	0.0923628	0.0864556	0.114238	0.110556	0.0519154	0.0474938	0.0413575	0.037667	0.06198	0.0456248	0.0419635	0.053596	0.0649938	0.0377815	0.0617783	0.0469285	0.040752	0.100004	0.0696503	0.0521293	0.0758772	0.0641951	0.0632893	0.0943256	0.085742	0.065077
124646	cg06373817	35705351	35705351	0.802834	0.815864	0.804899	0.779172	0.789182	0.804007	0.818755	0.793851	0.768556	0.806541	0.825661	0.775738	0.812977	0.819893	0.789427	0.84318	0.843201	0.827171	0.845855	0.792478	0.830136	0.825074	0.824363	0.796098	0.826143	0.826825	0.83488	0.793069	0.812778	0.79956	0.863235	0.806826	0.805665	0.825097	0.837081	0.79098	0.82573	0.828955	0.818845	0.860243	0.847552	0.828081	0.857284	0.814193	0.825025	0.815161
398010	cg22524980	63602387	63602387	0.775022	0.72126	0.703641	0.717814	0.731849	0.724991	0.716479	0.682378	0.717809	0.750806	0.729255	0.667413	0.708299	0.743755	0.744825	0.746291	0.770418	0.752726	0.769877	0.77668	0.772107	0.706735	0.717928	0.635992	0.780362	0.727339	0.750635	0.728023	0.741649	0.738247	0.735232	0.713938	0.728622	0.766912	0.734073	0.687135	0.735395	0.789135	0.758433	0.758807	0.785753	0.796227	0.791188	0.756351	0.783996	0.739479
454451	cg26040903	55694491	19807493	0.214442	0.254541	0.244011	0.213142	0.271986	0.212354	0.23429	0.25999	0.272638	0.188048	0.242091	0.247178	0.242404	0.296158	0.263673	0.208787	0.342122	0.164238	0.221381	0.273443	0.242631	0.223324	0.260637	0.319348	0.208779	0.237041	0.190827	0.184857	0.283671	0.185608	0.225584	0.227088	0.274326	0.171618	0.229679	0.207353	0.222111	0.244132	0.264244	0.144291	0.315904	0.103248	0.140855	0.27725	0.224093	0.190088
234961	cg12636543	67658376	67658376	0.618426	0.708233	0.649235	0.682477	0.697554	0.645852	0.634839	0.640373	0.661431	0.708539	0.717859	0.639348	0.669759	0.701837	0.641746	0.701939	0.712501	0.711617	0.725752	0.636069	0.653514	0.648651	0.673499	0.67037	0.651714	0.718458	0.66884	0.695619	0.73714	0.660371	0.659425	0.651015	0.654484	0.731933	0.726187	0.656308	0.741595	0.725302	0.640765	0.709631	0.712978	0.751683	0.751529	0.658392	0.680741	0.682487
176572	cg09184832	19659393	23807325	0.137286	0.135504	0.0836303	0.155115	0.140493	0.121825	0.0939704	0.157204	0.124575	0.0799103	0.112222	0.0880957	0.106029	0.0847121	0.117652	0.0903186	0.100844	0.101536	0.110929	0.0849529	0.0794447	0.114369	0.154375	0.145257	0.117486	0.109343	0.0586904	0.167717	0.149372	0.0933246	0.0671622	0.137589	0.112588	0.0772335	0.108695	0.0792596	0.0745639	0.0678877	0.106234	0.0566764	0.095266	0.0798897	0.0639416	0.0781524	0.0868917	0.0813425
7699	cg00364325	38745404	38745404	0.720836	0.819712	0.832397	0.817163	0.795207	0.801956	0.808731	0.804541	0.774685	0.823789	0.806724	0.77107	0.804325	0.817141	0.764517	0.822548	0.797849	0.81819	0.831727	0.794286	0.782453	0.803681	0.815573	0.806319	0.736754	0.820807	0.851959	0.823044	0.788308	0.821915	0.829661	0.81265	0.772951	0.84821	0.817278	0.795542	0.829083	0.813368	0.770976	0.853441	0.827605	0.843407	0.862559	0.808334	0.799122	0.808569
109268	cg05507607	70608316	70608316	0.178577	0.215663	0.226345	0.259863	0.212828	0.217614	0.220288		0.185285	0.171613	0.199343	0.225268	0.219189	0.208471	0.185925	0.170171	0.149834	0.198452	0.191726	0.132605	0.212999	0.180276	0.253044	0.183469	0.169706	0.159151	0.175923	0.227967	0.2216	0.204017	0.20496	0.223757	0.187023	0.159429	0.180103	0.20752	0.201376	0.152348	0.201501	0.116257	0.137265	0.170722	0.136055		0.180258	0.157762
209166	cg11077225	14605396	15691350	0.962947	0.951519	0.956		0.95834	0.929012	0.927087	0.941832	0.937924	0.941928	0.941066	0.945029	0.945342	0.943595		0.963013	0.95829		0.954515	0.936573	0.961729	0.946173	0.92425	0.939536	0.956799	0.927333	0.909666	0.937847	0.944717	0.88926	0.905776	0.915374	0.925011	0.926637	0.916653	0.917039	0.925802	0.912575	0.942602	0.939456	0.949438	0.909005	0.918569	0.922467	0.933916	0.945233
131481	cg06745566	11807303	11807303	0.874201	0.881692	0.871228	0.86973	0.850414	0.881287	0.879648	0.885478	0.8831	0.892613	0.859251	0.880039	0.868657	0.878798	0.884119	0.883815	0.877007	0.886788	0.872514	0.886007	0.869422	0.883036	0.871247	0.875309	0.879706	0.893608	0.905479	0.890088	0.870207	0.896117	0.907571	0.888851	0.891463	0.890301	0.883671	0.867721	0.891347	0.905813	0.91283	0.888701	0.880597	0.884771	0.891323	0.893176	0.888312	0.896304
311807	cg17000343	42641323	45693307	0.871019	0.858934	0.868964	0.883289	0.871622	0.814145	0.858225	0.865106	0.886592	0.869563	0.885101	0.839888	0.870374	0.861881	0.842219	0.884759	0.865201	0.851753	0.894578	0.862443	0.870528	0.849477	0.870784	0.883159	0.870784	0.871688	0.908804	0.889148	0.881252	0.839755	0.913467	0.867333	0.889779	0.884493	0.882841	0.843862	0.899352	0.88079		0.914751	0.871624	0.860936	0.929181	0.876888	0.888884	0.880143
126831	cg06500090	45608460	45608460	0.764933	0.782215	0.766212	0.743535	0.740342	0.75989	0.757477	0.750202	0.751919	0.766899	0.779422	0.723828	0.766001	0.761066	0.762649	0.780441	0.78164	0.752071	0.793503	0.407913	0.757961	0.777245	0.745079	0.740939	0.769666	0.788118	0.777946	0.751596	0.785485	0.785494	0.793127	0.769789	0.745097	0.794882	0.797412	0.737132	0.799269	0.795818	0.747146	0.798301	0.802946	0.803607	0.799495	0.41482	0.771025	0.783639
436963	cg24912310	27720445	39769438	0.839015	0.819358	0.853355	0.839774	0.828818	0.81549	0.860802	0.819973	0.825309	0.841961	0.819901	0.832886	0.826511	0.72505	0.727541	0.757108	0.743322	0.757225	0.75219	0.688524	0.742152	0.726832	0.712552	0.712668	0.847153	0.840466	0.899764	0.836476	0.82689	0.843384	0.888605	0.82855	0.835122	0.858264	0.824253	0.829014	0.873308	0.774212	0.733221	0.79768	0.738238	0.767823	0.811141	0.73916	0.765255	0.781524
349798	cg19385388	11604453	11604453	0.828668	0.825174	0.826775	0.83764	0.816967	0.807541	0.833912	0.815708	0.820841	0.828466	0.817072	0.803934	0.796162	0.814684	0.806334	0.828862	0.844183	0.824241	0.824394	0.824187	0.832761	0.824615	0.819128	0.834927	0.837786	0.836361	0.859026	0.836	0.824935	0.833733	0.854157	0.822372	0.831082	0.836587	0.826984	0.819491	0.81684	0.840868	0.826932	0.843204	0.833037	0.843157	0.855562	0.831277	0.850939	0.83319
472424	cg27073108	68673448	68673448	0.846508	0.848471	0.815723	0.827429	0.837352	0.815523	0.843649	0.790032	0.789563	0.840346	0.853308	0.785332	0.817207	0.845757	0.795521	0.845514	0.862084	0.840164	0.849009	0.854597	0.825524	0.833644	0.823395	0.827703	0.844196	0.874183	0.856744	0.834572	0.841156	0.846156	0.843178	0.822519	0.801367	0.861586	0.869329	0.823767	0.846222	0.84198	0.822093	0.862936	0.867746	0.869962	0.886524	0.824549	0.861894	0.853996
197680	cg10396491	16802484	35621505	0.820405	0.817198	0.819123	0.772219	0.803657	0.80829	0.80265	0.790728	0.831689	0.811071	0.776129	0.779123	0.788869	0.650263	0.650686	0.630294	0.662455	0.657299	0.716831	0.628772	0.665337	0.669779	0.647228	0.631984	0.824483	0.822945	0.877512	0.812069	0.796847	0.813118	0.847695	0.809812	0.824998	0.791312	0.831431	0.798596	0.81638	0.678858	0.679531	0.649187	0.713935	0.68383	0.7375	0.651378	0.68359	0.693535
343434	cg18951352	48634402	48634402	0.15263	0.19164	0.12806	0.148656	0.170231	0.166314	0.155704	0.206736	0.1613	0.173924	0.154161	0.181203	0.150179	0.191071	0.191893	0.113381	0.128464	0.182643	0.189874	0.147277	0.212967	0.180142	0.122714	0.166776	0.148475	0.169091	0.133288	0.112161	0.175814	0.15965	0.135943	0.149201	0.142587	0.138993	0.154449	0.156066	0.130222	0.180219	0.166928	0.0896525	0.126577	0.138692	0.127781	0.119128	0.152907	0.112508
124614	cg06372539	17624476	17624476	0.758007	0.746325	0.736594	0.735481	0.758639	0.748984	0.769102	0.723685	0.715346	0.74975	0.754347	0.721214	0.757784	0.754578	0.753697	0.775197	0.787119	0.761838	0.767772	0.717073	0.759089	0.769803	0.725524	0.704688	0.741544	0.755434	0.761586	0.756762	0.765773	0.7585	0.795948	0.750166	0.733938	0.767351	0.755729	0.743058	0.759112	0.750265	0.781656	0.794581	0.7897	0.764282	0.789762	0.728219	0.767467	0.774261
106336	cg05348421	48737383	24751378	0.174697	0.15571	0.165907	0.186453	0.214509	0.192837	0.186081	0.21639	0.218489	0.2046	0.231835	0.172579	0.217777	0.357073	0.33469	0.290894	0.362775	0.309688	0.294975	0.345849	0.345559	0.326181	0.386787	0.381591	0.172224	0.152564	0.110716	0.157202	0.203795	0.183138	0.13035	0.208688	0.204615	0.187644	0.198475	0.189803	0.16724	0.303728	0.32263	0.255037	0.297436	0.295231	0.289525	0.347359	0.337313	0.296688
148683	cg07624479	67725356	46681510	0.0879221	0.0776008	0.0916888	0.130389	0.185513	0.167109	0.138373	0.153339	0.135501	0.131578	0.174997	0.153014	0.158175	0.212317	0.184595	0.181878	0.201668	0.191811	0.173523	0.203924	0.240952	0.213623	0.239174	0.235315	0.0904507	0.092644	0.0824187	0.087892	0.142861	0.107652	0.108355	0.112083	0.120767	0.11189	0.162617	0.123777	0.103631	0.202054	0.194911	0.154469	0.186838	0.186004	0.118746	0.200384	0.206319	0.17388
59265	cg02913918	35735319	35735319	0.794187	0.858174	0.858478	0.859108	0.84495	0.844347	0.856738	0.847316	0.875709	0.887241	0.846029	0.840406	0.857577	0.847083	0.876192	0.894651	0.867848	0.880305	0.871407	0.821715	0.870756	0.881481	0.884408	0.83649	0.787291	0.875062	0.867535	0.887192	0.841723	0.874939	0.875724	0.869138	0.87646	0.881951	0.876526	0.847411	0.872486	0.865496	0.881142	0.908512	0.890458	0.88669	0.904833	0.834902	0.881413	0.876791
106033	cg05335030	35674435	30631477	0.929443	0.90428	0.944984	0.931672	0.942714	0.92805	0.9398	0.943378	0.93656	0.950788	0.936647	0.945214	0.934095	0.94468	0.944565	0.940537	0.942262	0.939534	0.944865	0.929963	0.89777	0.938424	0.938336	0.931281	0.942329	0.937412	0.960564	0.937589	0.94444	0.931883	0.963206	0.942552	0.950589	0.952361	0.93864	0.94552	0.952173	0.946988	0.941261	0.952138	0.945616	0.949614	0.958376	0.942026	0.906685	0.962013
51600	cg02533173	57643382	57643382	0.634477	0.607248	0.647038	0.634155	0.612772	0.612547	0.617832	0.627787	0.604873	0.624855	0.635058	0.559617	0.623943	0.593109	0.610562	0.631054	0.609552	0.616074	0.616226	0.610059	0.577456	0.568871	0.608992	0.557157	0.650248	0.642311	0.672881	0.602984	0.628815	0.631149	0.658903	0.630878	0.601471	0.676995	0.665911	0.583763	0.669163	0.633255	0.595797	0.650182	0.637712	0.615435	0.65022	0.656763	0.64208	0.595128
213531	cg11338745	64693440	64693440	0.819087	0.818661	0.799091	0.774143	0.820661	0.766678	0.80295	0.810225	0.736198	0.7555	0.792842	0.789631	0.794718	0.909655	0.837888	0.90889	0.831584	0.823851	0.854643	0.832209	0.829117	0.817592	0.877723	0.865815	0.799419	0.790339	0.723953	0.76832	0.781865	0.684964	0.785918	0.763075	0.761082	0.741469	0.793286	0.768393	0.73508	0.83262	0.821497	0.794269	0.835137	0.774365	0.789868	0.817645	0.82533	0.753823
434615	cg24771877	44683348	67704444	0.765449	0.771256	0.835091	0.891228	0.655708	0.825848	0.844532	0.870035	0.764323	0.836764	0.821682	0.803465	0.885495	0.814776	0.825702	0.856525	0.869397	0.88584	0.882046	0.639553	0.790904	0.773293	0.884637	0.865064	0.768409	0.764814	0.907119	0.897597	0.690151	0.854128	0.896694	0.86975	0.795021	0.884089	0.836853	0.849065	0.896076	0.828874	0.842735	0.899031	0.879628	0.895624	0.923316	0.655208	0.798318	0.792147
342926	cg18917270	49702475	51792481	0.91778	0.916686	0.916873	0.901421	0.912852	0.929798	0.908685	0.90465	0.896936	0.913715	0.909485	0.915249	0.914451	0.897706	0.898337	0.905664	0.894113	0.898591	0.913635	0.882919	0.881306	0.892674	0.897764	0.906935	0.922197	0.928501	0.969427	0.925895	0.92514	0.917849	0.913409	0.911378	0.909797	0.924524	0.922551	0.924932	0.931597	0.913523	0.907604	0.936125	0.898719	0.908985	0.944274	0.89864	0.897945	0.913612
273840	cg14708940	34736345	34736345	0.592372	0.648305	0.658249	0.631	0.608126	0.642768	0.637251	0.589914	0.518659	0.656304	0.640921	0.61847	0.623494	0.600041	0.61901	0.628356	0.688725	0.602386	0.67935	0.596736	0.635779	0.620488	0.572937	0.601815	0.609823	0.677489	0.672708	0.640321	0.643408	0.662848	0.68724	0.619035	0.518646	0.69226	0.659021	0.651828	0.654388	0.632663	0.611591	0.60885	0.686685	0.603297	0.691733	0.625559	0.691902	0.619279
402485	cg22813326	33631437	26714369	0.878545	0.878754	0.896896	0.89174	0.887873	0.88918	0.879478	0.883188	0.880723	0.890414	0.864558	0.858019	0.859557	0.890449	0.888553	0.90484	0.877111	0.881846	0.879783	0.871185	0.877382	0.885987	0.902992	0.887548	0.904863	0.88976	0.920279	0.893069	0.898765	0.884767	0.907165	0.889139	0.897694	0.887541	0.873551	0.887358	0.891179	0.884203	0.90257	0.924721	0.873915	0.888005	0.914917	0.903433	0.891577	0.903869
216787	cg11549874	72694353	72694353	0.688664	0.736797	0.719852	0.703604	0.696844	0.681945	0.704223	0.681615	0.677835	0.718594	0.750262	0.692486	0.717273	0.730077	0.713449	0.716265	0.740281	0.694147	0.750453	0.691156	0.740558	0.731798	0.740417	0.704287	0.690572	0.74951	0.762154	0.690886	0.704237	0.700225	0.73548	0.696644	0.673066	0.743956	0.765033	0.706094	0.723653	0.740134	0.723104	0.741494	0.766454	0.716636	0.790634	0.708998	0.745412	0.748531
14316	cg00677334	26678406	26678406	0.745231	0.724261	0.737986	0.72044	0.729559	0.703302	0.718135	0.7211	0.722188	0.725526	0.773629	0.659506	0.727064	0.742745	0.729651	0.762368	0.741135	0.696339	0.740048	0.732683	0.756308	0.731611	0.73119	0.693432	0.756943	0.746934	0.756076	0.712765	0.739075	0.733001	0.750252	0.721454	0.717639	0.755997	0.768868	0.674055	0.729918	0.774464	0.732434	0.768011	0.763781	0.731833	0.786758	0.752503	0.767482	0.751603
389477	cg21929473	60620345	60620345	0.759562	0.790048	0.772529	0.758463	0.769867	0.751828	0.775052	0.7505	0.754709	0.774017	0.780297	0.728459	0.753261	0.777452	0.764898	0.805003	0.807171	0.779706	0.81958	0.758746	0.791411	0.810011	0.776652	0.77605	0.765047	0.793756	0.806109	0.771763	0.782322	0.789588	0.812663	0.773632	0.746615	0.817173	0.795383	0.765331	0.786732	0.783558	0.766196	0.810658	0.816369	0.823685	0.842197	0.744983	0.801582	0.812653
413415	cg23470850	72700385	72700385	0.0972884	0.0893583	0.089259	0.107953	0.0950553	0.0815622	0.0940315	0.0982366	0.0987394	0.0884879	0.0868431	0.101057	0.0964437	0.0640956	0.0755755	0.0774391	0.0730553	0.0842108	0.0670169	0.0696209	0.0720877	0.0703065	0.076542	0.0733431	0.0840297	0.0859706	0.0766786	0.0958884	0.0900868	0.0790761	0.0710023	0.0886629	0.0966678	0.0874999	0.0847346	0.0982854	0.0838292	0.0663275	0.0750057	0.0410613	0.0699542	0.0734471	0.05182	0.0590304	0.0623343	0.0612305
9531	cg00452252	50798337	50798337	0.704181	0.743203	0.72423	0.687971	0.681698	0.694305	0.699893	0.703465	0.659568	0.690469	0.73386	0.682266	0.710992	0.757623	0.731152	0.72833	0.761976	0.728781	0.75568	0.696974	0.707822	0.717193	0.710746	0.714147	0.723982	0.726726	0.749494	0.747574	0.71056	0.722276	0.736653	0.73964	0.664421	0.744387	0.744398	0.732128	0.732673	0.762498	0.720016	0.771071	0.765917	0.722101	0.779497	0.712457	0.733024	0.762897
324503	cg17804071	25706435	25706435	0.708047	0.725505	0.7164	0.686615	0.721346	0.703362	0.717718	0.676479	0.684332	0.718752	0.752506	0.655322	0.724912	0.688741	0.67135	0.72967	0.752385	0.670418	0.742177	0.675727	0.698281	0.678037	0.67957	0.65248	0.694516	0.748036	0.719347	0.716485	0.725278	0.692981	0.750179	0.701488	0.667366	0.727338	0.760747	0.674825	0.753334	0.710435	0.69813	0.739084	0.770821	0.716168	0.757707	0.704553	0.709052	0.698564
353249	cg19595760	68632496	68632496	0.37699	0.376673	0.34057	0.407145	0.401671	0.345535	0.370642	0.406676	0.427648	0.339493	0.345338	0.374041	0.364548	0.386756	0.403269	0.341033	0.347558	0.374493	0.381374	0.388385	0.407399	0.403342	0.365984	0.412427	0.393792	0.338312	0.35812	0.386105	0.392462	0.321194	0.345221	0.372194	0.425688	0.313952	0.321192	0.338855	0.33508	0.374673	0.394861	0.30989	0.349962	0.331757	0.316704	0.389929	0.341463	0.353533
433431	cg24704226	54634418	54634418	0.910438	0.918158	0.910901	0.887164	0.893921	0.873059	0.895454	0.885942	0.866894	0.879921	0.890548	0.888961	0.883709	0.90183	0.917311	0.895576	0.891401	0.901186	0.898172	0.886529	0.909781	0.893179	0.908554	0.8823	0.887726	0.880735	0.878009	0.89899	0.880368	0.857168	0.891701	0.882994	0.856953	0.849095	0.869848	0.882365	0.869364	0.88961	0.890217	0.876755	0.882492	0.878698	0.859041	0.893615	0.890117	0.897712
84591	cg04211937	53704394	53704394	0.799201	0.811078	0.800174	0.789108	0.78159	0.809195	0.794024	0.768885	0.775123	0.807519	0.797497	0.778949	0.793418	0.801652	0.784547	0.825048	0.839832	0.791482	0.808711	0.781936	0.811264	0.801446	0.787525	0.799953	0.801664	0.82963	0.79626	0.80409	0.808878	0.814574	0.831857	0.774698	0.764475	0.823924	0.801271	0.785635	0.811839	0.82719	0.791133	0.843034	0.835852	0.803592	0.82967	0.799264	0.841105	0.808597
384693	cg21607248	12691310	12691310	0.14964	0.160894	0.155981	0.135511	0.150861	0.147086	0.17147	0.185705	0.156757	0.172778	0.153091	0.174687	0.148223	0.1289	0.173502	0.109582	0.151328	0.131876	0.14251	0.150968	0.154323	0.163657	0.128568	0.109516	0.142968	0.138016	0.121484	0.115261	0.131392	0.155388	0.128312	0.171408	0.164677	0.127386	0.152727	0.148831	0.131628	0.11284	0.146549	0.0983599	0.129927	0.115633	0.103237	0.130226	0.141475	0.135732
154964	cg07972805	71810434	35737376	0.929991	0.901357	0.920077	0.920902	0.900545	0.899337	0.902215	0.871317	0.884169	0.906175	0.90209	0.881774	0.923916	0.898698	0.883141	0.906868	0.911401	0.885083	0.916231	0.906558	0.913745	0.895436	0.904064	0.88884	0.916312	0.926048	0.945053	0.912717	0.91439	0.919589	0.922834	0.886774	0.896944	0.929388	0.932815	0.908947	0.941907	0.911716	0.906074	0.934185	0.89828	0.899435	0.938865	0.902777	0.916043	0.922292
426405	cg24279701	28724482	30745437	0.775255	0.769953	0.804951	0.764567	0.765224	0.777051	0.777468	0.751377	0.769525	0.783239	0.742593	0.772463	0.759417	0.689991	0.693795	0.680857	0.688519	0.692998	0.705477	0.664753	0.689099	0.693544	0.667577	0.662626	0.78469	0.786378	0.823563	0.798555	0.799512	0.798601	0.794421	0.777959	0.756482	0.787083	0.784751	0.762908	0.828281	0.710546	0.715838	0.721264	0.689432	0.70421	0.750559	0.67825	0.708039	0.711696
44100	cg02151545	23741420	23741420	0.863372	0.868212	0.868509	0.852719	0.84308	0.829169	0.837617	0.843719	0.855807	0.854268	0.846106	0.862999	0.831326	0.848931	0.870371	0.862507	0.878895	0.871223	0.876028	0.864089	0.872637	0.89312	0.828012	0.871576	0.837285	0.836124	0.870835	0.829478	0.817152	0.788642	0.851961	0.847915	0.818784	0.817793	0.82049	0.840876	0.836543	0.842974	0.840328	0.837976	0.846257	0.870274	0.844106	0.857914	0.852473	0.858402
293238	cg15908853	70809501	44724493	0.88312	0.877744	0.902515	0.868738	0.864459	0.861446	0.875396	0.859939	0.861769	0.871594	0.823673	0.865486	0.88934	0.835568	0.7994	0.841476	0.82159	0.848453	0.840106	0.809246	0.817402	0.808155	0.810104	0.806579	0.868862	0.889439	0.89656	0.902371	0.884442	0.8886	0.894126	0.875536	0.865868	0.898378	0.867937	0.869644	0.892845	0.853057	0.836264	0.838617	0.837057	0.850906	0.860061	0.826233	0.873706	0.818994
406160	cg23032421	56674333	56674333	0.556646	0.645249	0.64012	0.622186	0.641657	0.586249	0.627416	0.636377	0.604194	0.620583	0.634653	0.549816	0.617787	0.642496	0.606869	0.599159	0.63874	0.618102	0.674197	0.592047	0.600522	0.585658	0.639473	0.57654	0.59447	0.681217	0.659768	0.606563	0.634172	0.606726	0.679839	0.664088	0.575992	0.680682	0.662225	0.610296	0.645824	0.661747	0.616488	0.638076	0.654362	0.660355	0.671807	0.618988	0.61742	0.620686
90187	cg04499701	50767325	50767325	0.718585	0.713648	0.712538	0.683838	0.704459	0.727907	0.712457	0.664234	0.660662	0.728575	0.779234	0.720451	0.716298	0.723711	0.726917	0.723335	0.772373	0.708547	0.786672	0.697981	0.745131	0.707311	0.69349	0.67325	0.705591	0.749547	0.747852	0.712673	0.71483	0.739372	0.738266	0.673246	0.655706	0.746667	0.799495	0.711111	0.745123	0.764146	0.715046	0.737029	0.79681	0.709178	0.791578	0.717849	0.777204	0.732022
466440	cg26732754	54768399	67727460	0.711421	0.692422	0.726428	0.723632	0.725567	0.699949	0.74026	0.703966	0.710958	0.734707	0.697482	0.69486	0.715164		0.704156	0.714772	0.690192	0.700148	0.713691	0.672216	0.703715	0.695068	0.660779	0.686276	0.698544	0.701651	0.777248	0.707148	0.721084	0.717073	0.771119	0.728456	0.729456	0.761627	0.716637	0.714197	0.759667	0.700921	0.728426	0.745266	0.716293	0.703778	0.724415	0.69233	0.721303	0.720225
94434	cg04729913	71762474	18753323	0.277346	0.297227	0.238551	0.317209	0.289847	0.228699	0.31659	0.326714	0.313192	0.22895	0.258854	0.308398	0.282882	0.27679	0.307348	0.25144	0.242183	0.28222	0.254747	0.280484	0.286842	0.309912	0.260631	0.296915	0.272705	0.276577	0.21703	0.271376	0.295911	0.195649	0.267941	0.297972	0.328695	0.220551	0.254356	0.256943	0.257992	0.228718	0.300981	0.183544	0.234565	0.233183	0.19673	0.311689	0.245114	0.253237
261464	cg14096767	14791440	14791440	0.787059	0.821331	0.79578	0.779373	0.796583	0.798313	0.808	0.751892	0.761733	0.807821	0.815791	0.771054	0.773032	0.804573	0.794039	0.797781	0.831553	0.795023	0.810431	0.786455	0.781914	0.778868	0.780881	0.753641	0.814341	0.824072	0.823368	0.804164	0.809667	0.792324	0.82593	0.783416	0.742673	0.802466	0.828699	0.771581	0.820776	0.818072	0.789609	0.827725	0.84011	0.812648	0.838526	0.803779	0.815633	0.796214
83207	cg04140754	30759326	30759326	0.263833	0.25295	0.23207	0.252617	0.244921	0.251437	0.268453	0.291741	0.229522	0.225362	0.307845	0.21026	0.263019	0.359271	0.31715	0.324384	0.332646	0.341712	0.321614	0.327515	0.305307	0.312841	0.309522	0.363371	0.239353	0.251727	0.226918	0.225027	0.24814	0.237906	0.229017	0.244515	0.221318	0.210427	0.295237	0.215374	0.237512	0.356173	0.326666	0.267927	0.325134	0.295393	0.274393	0.300786	0.282857	0.291574
52191	cg02564847	31618363	71629433	0.71504	0.71827	0.756407	0.74602	0.724894	0.733358	0.742608	0.710142	0.709345	0.733268	0.703091	0.70487	0.73488	0.664218	0.651392	0.659214	0.664525	0.640771	0.665471	0.638656	0.642004	0.654105	0.653611	0.64359	0.738936	0.741483	0.798184	0.749487	0.749271	0.766449	0.769996	0.739115	0.720207	0.751926	0.72193	0.687627	0.742492	0.66357	0.675813	0.691565	0.660642	0.692384	0.736467	0.663771	0.677285	0.66437
238860	cg12894917	21729424	47671406	0.265805	0.156336	0.154729	0.328499	0.208351	0.222226	0.149564	0.244172	0.307444	0.182918	0.313073	0.186162	0.134244	0.205241	0.188388	0.138301	0.314447	0.204312	0.243902	0.201443	0.33637	0.289352	0.222826	0.188733	0.238854	0.15484	0.123905	0.306256	0.207299	0.231077	0.0968336	0.191352	0.278079	0.128892	0.261918	0.196285	0.0936809	0.195601	0.19705	0.0835424	0.287432	0.15253	0.174383	0.225647	0.310082	0.263074
45171	cg02212084	67750432	67750432	0.755214	0.772861	0.749543	0.781401	0.757945	0.718911	0.797926	0.758437	0.739548	0.726758	0.705572	0.731741	0.774591	0.727215	0.70912	0.738946	0.823562	0.7676	0.779084	0.744935	0.724049	0.705373	0.776907	0.697101	0.75078	0.779129	0.770215	0.794386	0.769019	0.730219	0.80441	0.761779	0.742676	0.74795	0.717789	0.737869	0.79447	0.713496	0.711664	0.760327	0.817302	0.788613	0.792162	0.756921	0.752241	0.722232
264920	cg14260695	57669500	59602416	0.299802	0.35803	0.319133	0.366536	0.376947	0.249451	0.348191	0.363393	0.376499	0.288518	0.289205	0.316071	0.305623	0.323754	0.329228	0.369577	0.283279	0.321706	0.301457	0.355783	0.39879	0.380518	0.306118	0.369023	0.275667	0.284268	0.298823	0.329127	0.379827	0.248274	0.296552	0.330794	0.356423	0.278473	0.29386	0.315313	0.265609	0.311823	0.349802	0.299733	0.278159	0.264443	0.265013	0.334541	0.31413	0.316867
128822	cg06609866	67728470	67728470	0.774545	0.765139	0.748729	0.742891	0.758213	0.775062	0.772589	0.765773	0.741613	0.781737	0.76164	0.750758	0.761047	0.770851	0.7282	0.802238	0.792739	0.765993	0.79563	0.732704	0.76613	0.767738	0.762839	0.731476	0.78174	0.78515	0.774646	0.753032	0.765327	0.762104	0.816488	0.784998	0.741458	0.793842	0.770834	0.763433	0.774652	0.765774	0.766024	0.82656	0.794456	0.813752	0.819359	0.733154	0.805453	0.793428
169298	cg08767938	47764424	47764424	0.32596	0.251977	0.267311	0.345096	0.346301	0.254478	0.253242	0.370671	0.382845	0.258929	0.215677	0.305053	0.28618	0.290042	0.313621	0.266396	0.234419	0.318082	0.242997	0.250164	0.226913	0.326883	0.285097	0.297947	0.317944	0.223278	0.262036	0.311034	0.334946	0.251196	0.211493	0.314405	0.347214	0.230958	0.198062	0.255511	0.244048	0.279084	0.33301	0.21451	0.208974	0.240924	0.176721	0.283577	0.218744	0.253929
242423	cg13133387	46622418	46622418	0.814221	0.434992	0.799276	0.446641	0.778257	0.795986	0.811482	0.805448	0.784688	0.818154	0.814732	0.775708	0.814993	0.813288	0.788238	0.817823	0.82109	0.812064	0.827353	0.777792	0.792542	0.809845	0.794963	0.790922	0.802314	0.455418	0.818782	0.455548	0.79622	0.80779	0.84383	0.794951	0.777066	0.831886	0.822418	0.793524	0.816708	0.808352	0.815376	0.858957	0.847587	0.832432	0.850143	0.809394	0.819007	0.816575
116801	cg05926837	59785425	59785425	0.80503	0.81621	0.801423	0.796484	0.791757	0.809451	0.835817	0.797598	0.772418	0.815485	0.829222	0.78685	0.802699	0.833336	0.813991	0.82714	0.829046	0.819255	0.822828	0.750807	0.825593	0.808971	0.827352	0.791144	0.815501	0.822388	0.819607	0.805107	0.805243	0.844075	0.866731	0.814395	0.781712	0.838089	0.840693	0.817905	0.813922	0.838797	0.787423	0.853359	0.85226	0.848873	0.832353	0.812767	0.84105	0.821189
212613	cg11283402	67725472	67725472	0.889693	0.857209	0.859309	0.86703	0.797235	0.765129	0.854848	0.831688	0.846663	0.800293	0.830443	0.786411	0.813704	0.85811	0.866501	0.86795	0.883244	0.863692	0.859953	0.883443	0.880373	0.867574	0.872073	0.887351	0.835522	0.800902	0.72744	0.821704	0.815449	0.743834	0.791548	0.786052	0.777804	0.798252	0.79599	0.734532	0.79535	0.790888	0.838279	0.843643	0.836834	0.710607	0.869333	0.849074	0.851299	0.886449
356907	cg19806062	22743365	56807458	0.951473	0.958887	0.96058	0.956799	0.947173	0.947266	0.955756	0.953607	0.954397	0.956167	0.956426	0.953832	0.954532	0.951208	0.952886	0.945794	0.936027	0.941232	0.943363	0.930096	0.930689	0.939795	0.917281	0.936509	0.956192	0.96306	0.972079	0.967337	0.94903	0.957721	0.961243	0.960693	0.962296	0.960628	0.962485	0.952189	0.96869	0.94977	0.954577	0.961164	0.957622	0.942847	0.968533	0.950479	0.952007	0.957217
319908	cg17488628	66617426	66617426	0.734916	0.748487	0.740353	0.715886	0.72987	0.732098	0.740452	0.719464	0.720753	0.740002	0.758529	0.708124	0.724291	0.742648	0.696015	0.734607	0.74919	0.718628	0.769716	0.75256	0.741732	0.713805	0.726663	0.702547	0.748714	0.762731	0.783127	0.715754	0.757241	0.741074	0.770887	0.735093	0.708493	0.766909	0.764386	0.707569	0.770409	0.743601	0.711736	0.795996	0.769207	0.730814	0.776663	0.742874	0.781033	0.761354
138642	cg07096110	36631410	40657373	0.903887	0.899582	0.915088	0.90057	0.919047	0.928923	0.921877	0.91212	0.862071	0.93244	0.946257	0.904436	0.91099	0.928226	0.898437	0.926401	0.942176	0.929882	0.929536	0.89482	0.926293	0.913293	0.900847	0.893736	0.924335	0.917255	0.943864	0.905398	0.930893	0.933243	0.948445	0.910332	0.881906	0.927919	0.954551	0.906933	0.951755	0.933165	0.920169	0.949131	0.947369	0.925991	0.960667	0.91638	0.914265	0.936692
309764	cg16862821	19730308	19730308	0.175914	0.188848	0.175934	0.194872	0.182113	0.190909	0.167964	0.18362	0.192561	0.166816	0.17003	0.180362	0.169978	0.190255	0.17565	0.168179	0.181033	0.170594	0.173248	0.149592	0.175548	0.166872	0.169669	0.174869	0.164996	0.178732	0.150684	0.176736	0.1868	0.185035	0.157273	0.175613	0.183744	0.160675	0.175941	0.177696	0.159734	0.168473	0.153669	0.13772	0.178619	0.158537	0.13279	0.151346	0.157466	0.151589
465635	cg26684511	29803417	29803417	0.0735837	0.0799009	0.0851155	0.0841907	0.0984447	0.0842335	0.0886173	0.101598		0.0958736	0.0960972	0.0853061	0.0997983	0.128218	0.116058	0.115413	0.126927	0.102537	0.110926	0.116419	0.120672	0.113686	0.119679	0.126212	0.0724779	0.0801054	0.0696475	0.0757794	0.0901682	0.0783864	0.0830069	0.0878181	0.0985156	0.0844438	0.10668	0.0884692	0.0885295	0.113409	0.0919975	0.103191	0.104844	0.0938619	0.0762774	0.117571	0.104167	0.091329
422147	cg24010903	10611421	10611421	0.820184	0.809124	0.815519	0.829113	0.793577	0.820067	0.801266	0.800232	0.806875	0.812537	0.80476	0.782767	0.81115	0.83472	0.812001	0.821984	0.817449	0.827787	0.851907	0.845939	0.827904	0.813919	0.824909	0.828152	0.83635	0.80392	0.834295	0.837664	0.817232	0.818411	0.847325	0.819014	0.817479	0.822679	0.82244	0.805059	0.843567	0.860944	0.838307	0.843985	0.818513	0.846301	0.88266	0.828129	0.842169	0.819239
92644	cg04628692	42716345	18783336	0.903813	0.896469	0.894402	0.89579	0.893117	0.868647	0.89297	0.881864	0.894982	0.884467	0.920115	0.898796	0.912434	0.920414	0.900451	0.915834	0.908086	0.879627	0.916137	0.904336	0.905314	0.889488	0.908358	0.902636	0.915313	0.9118	0.916532	0.910644	0.887134	0.879328	0.920138	0.899663	0.893806	0.909875	0.927171	0.91576	0.900876	0.920897	0.926739	0.936908	0.9307	0.892388	0.941247	0.923189	0.898245	0.90809
3717	cg00165323	63807400	63807400	0.127606	0.15544	0.134695	0.143927	0.128477	0.146678	0.121733	0.148722	0.139858	0.130986	0.148953	0.142772	0.142621	0.11496	0.150429	0.173864	0.124205	0.131402	0.154793	0.106225	0.121803	0.132307	0.12686	0.161587	0.131534	0.123853	0.119827	0.130728	0.122184	0.162398	0.12289	0.128418	0.122365	0.120743	0.148001	0.108261	0.12041	0.103698	0.115504	0.139927	0.0927806	0.11859	0.126236	0.116666	0.119654	0.116477
456831	cg26180383	26705357	26705357	0.405313	0.426663	0.411212	0.421702	0.473389	0.343836	0.450359	0.451453	0.434914	0.45772	0.364358	0.437426	0.407265	0.416653	0.438651	0.399284	0.379359	0.42523	0.414451	0.404469	0.369096	0.406343	0.384706	0.389305	0.420648	0.38515	0.391502	0.415172	0.4281	0.318435	0.405236	0.397167	0.450716	0.425274	0.321258	0.409187	0.375998	0.419042	0.421467	0.372469	0.38903	0.378705	0.39445	0.393087	0.327331	0.384566
436297	cg24873414	18651482	18651482	0.0414318	0.0498837	0.0702874	0.0356589	0.0745528	0.0725658	0.052838	0.0547862	0.0625235	0.0699286	0.0492445	0.0621181	0.064016	0.0419763	0.0438514	0.0517487	0.0529525	0.0426214	0.0440174	0.0426999	0.0220167	0.040403	0.0344645	0.0495494	0.0529665	0.0752106	0.0722893	0.0558566	0.0752788	0.0654815	0.0716999	0.0786848	0.068112	0.0790268	0.056777	0.0907519	0.0762693	0.0490087	0.0471283	0.0673844	0.0470555	0.0674878	0.0454291	0.0526462	0.0302692	0.0442661
241780	cg13086586	63616362	63616362	0.121539	0.126328	0.126121	0.134555	0.138717	0.128972	0.140547	0.146341	0.136863	0.129312	0.161738	0.144518	0.143645	0.227681	0.200931	0.202994	0.233171	0.194857	0.21295	0.21559	0.214017	0.204067	0.230578	0.221508	0.107511	0.123568	0.0881582	0.115842	0.132832	0.120036	0.103482	0.12627	0.131481	0.147137	0.153147	0.15103	0.124073	0.191245	0.194491	0.170118	0.203793	0.184457	0.167293	0.213379	0.195646	0.199446
145305	cg07450849	10610345	10610345	0.869138	0.852873	0.854482	0.841812	0.849391	0.836506	0.852962	0.864697	0.862981	0.875062	0.849508	0.844975	0.854411	0.862721	0.839696	0.866275	0.894039	0.867255	0.87199	0.86039	0.867997	0.889544	0.88203	0.867667	0.879972	0.886698	0.878825	0.879398	0.853401	0.868514	0.8611	0.872565	0.897141	0.878552	0.84748	0.849704	0.876143	0.879235	0.849274	0.890782	0.893129	0.885484	0.923733	0.885649	0.863876	0.903261
353880	cg19632603	59792327	59792327	0.734189	0.775567	0.77401	0.839912	0.767917	0.145134	0.808062	0.771571	0.714759	0.489703	0.500893	0.71961	0.445019	0.75596	0.706448	0.137836	0.808463	0.787938	0.815288	0.721878	0.715168	0.797345	0.736643	0.7827	0.739296	0.796102	0.80801	0.822207	0.772805	0.144591	0.814741	0.797474	0.719037	0.509555	0.535869	0.731333	0.463104	0.783312	0.741627	0.119082	0.835824	0.799143	0.841915	0.74977	0.720659	0.825203
214191	cg11379756	36697490	36697490	0.757136	0.755217	0.775752	0.733411	0.761272	0.758631	0.76187	0.745324	0.739668	0.758472	0.766817	0.738809	0.75105	0.791129	0.774801	0.799564	0.798047	0.783819	0.798932	0.758808	0.787377	0.778854	0.786136	0.779109	0.764176	0.781571	0.794483	0.756112	0.768284	0.750159	0.777853	0.778207	0.742487	0.784854	0.767139	0.754494	0.754935	0.78707	0.789543	0.807882	0.821938	0.791711	0.810229	0.777981	0.792705	0.790726
466126	cg26712477	32710452	32710452	0.129333	0.142168	0.153432	0.147634	0.174267	0.129793	0.13999	0.139706	0.175606	0.118445	0.124889	0.134924	0.121849	0.116502	0.119074	0.123102	0.113998	0.126705	0.101006	0.108148	0.10623	0.114398	0.139313	0.14252	0.12699	0.140697	0.107479	0.140818	0.163684	0.126	0.12722	0.126881	0.167064	0.0964062	0.122136	0.137675	0.102475	0.106239	0.106935	0.091607	0.115167	0.116172	0.0827275	0.0833394	0.107043	0.112912
391091	cg22044308	71765313	71765313	0.89945	0.853044	0.85465	0.829577	0.859578	0.854186	0.875505	0.872763	0.886113	0.870163	0.830904	0.846571	0.833825	0.859274	0.892116	0.873161	0.879072	0.854095	0.8791	0.862764	0.897349	0.881952	0.886272	0.857891	0.862654	0.830117	0.807333	0.849557	0.837999	0.832294	0.880559	0.857433	0.842642	0.836982	0.849844	0.81382	0.843438	0.824202	0.848115	0.824397	0.856314	0.805034	0.833724	0.868645	0.869471	0.842014
295973	cg16073549	22690443	22690443	0.59373	0.580801	0.617564	0.608316	0.619782	0.608498	0.597171	0.597224	0.582118	0.573276	0.605124	0.577232	0.589908	0.494912	0.486959	0.478579	0.511254	0.503701	0.509125	0.466456	0.471449	0.476197	0.448607	0.436089	0.590819	0.606169	0.635571	0.618464	0.61617	0.613427	0.628614	0.600418	0.572109	0.605532	0.631101	0.587806	0.637248	0.517212	0.501359	0.499497	0.533088	0.532409	0.506462	0.479491	0.461689	0.490387
280725	cg15121267	41721336	41721336	0.763823	0.785347	0.765006	0.771118	0.758205	0.762971	0.770413	0.74304	0.712602	0.79022	0.820199	0.725291	0.787698	0.801258	0.748701	0.794693	0.811433	0.754404	0.808532	0.729616	0.759406	0.770177	0.753149	0.747508	0.76751	0.811459	0.805039	0.766957	0.786592	0.749994	0.794797	0.778789	0.70341	0.827331	0.806582	0.762981	0.785204	0.820761	0.764321	0.857961	0.818008	0.810348	0.849624	0.738364	0.78387	0.789907
433905	cg24728898	28786362	28786362	0.784959	0.787578	0.816838	0.839296	0.756293	0.755272	0.748941	0.731122	0.692408	0.756889	0.764637	0.747442	0.750355	0.820519	0.785327	0.769014	0.838507	0.82614	0.81543	0.781173	0.739931	0.787649	0.743418	0.796374	0.792804	0.794241	0.803466	0.825854	0.784916	0.76759	0.78617	0.742256	0.70353	0.776035	0.778145	0.767012	0.764463	0.844774	0.78356	0.781071	0.871302	0.859019	0.830901	0.782227	0.762514	0.797637
186185	cg09741240	26711420	17634447	0.188426	0.184865	0.130152	0.227476	0.211599	0.188603	0.187995	0.237799	0.214588	0.171617	0.217731	0.197876	0.18047	0.254915	0.210217	0.216913	0.276438	0.192148	0.191043	0.228146	0.279736	0.238889	0.275273	0.250325	0.182364	0.181316	0.0971699	0.206566	0.211275	0.186505	0.165348	0.203896	0.188521	0.110722	0.192191	0.196138	0.138726	0.218471	0.201846	0.205296	0.242164	0.113478	0.151088	0.271383	0.241551	0.179308
197745	cg10400390	36792300	36792300	0.34554	0.308041	0.310262	0.333783	0.356714	0.292017	0.305316	0.35363	0.356884	0.293147	0.281194	0.307231	0.310505	0.264778	0.292311	0.249392	0.261948	0.250415	0.241304	0.276322	0.264346	0.291189	0.282423	0.322903	0.331461	0.274283	0.299843	0.319831	0.34573	0.275743	0.288969	0.325649	0.374482	0.278622	0.258128	0.302716	0.282441	0.230082	0.297477	0.236413	0.26138	0.185058	0.203504	0.291078	0.232324	0.268687
481810	cg27631256	48626464	48626464	0.0631244	0.0637743	0.0855015	0.0783855	0.107138	0.0651625	0.070357	0.0752302	0.120215	0.0902095	0.0683742	0.0922616	0.0814793	0.0982322	0.0542353	0.0704569	0.0544877	0.0389986	0.0609418	0.0578789	0.129193	0.058563	0.042503	0.0527963	0.0569278	0.0653504	0.063359	0.0593925	0.102444	0.0714543	0.0685131	0.0616054	0.119651	0.0711421	0.0651245	0.0763886	0.0664479	0.0872955	0.0391533	0.0574472	0.0478441	0.0492718	0.0408153	0.0362736	0.115183	0.0464581
230305	cg12355835	73710474	28691318	0.686046	0.666169	0.711643	0.76705	0.683148	0.630854	0.686305	0.715634	0.705633	0.680694	0.618126	0.677524	0.740237	0.706711	0.677141	0.701403	0.740514	0.69402	0.675053	0.619267	0.671688	0.692186	0.667618	0.714567	0.702263	0.695745	0.721219	0.74651	0.718323	0.664864	0.718055	0.711319	0.734833	0.704088	0.672535	0.685299	0.778468	0.771269	0.684855	0.703876	0.721641	0.755873	0.692323	0.660956	0.684118	0.767759
306454	cg16665234	16650304	35788300	0.936055	0.938329	0.95639	0.947176	0.929725	0.934169	0.94585	0.930195	0.930341	0.938662	0.939647	0.92317	0.9396	0.92918	0.934455	0.937923	0.956467	0.940315	0.964481	0.931288	0.928578	0.939937	0.94451	0.936175	0.93812	0.935801	0.958254	0.942659	0.947421	0.939407	0.964868	0.931866	0.937866	0.953421	0.949105	0.942369	0.946867	0.950789	0.936952	0.949739	0.959214	0.953958	0.960712	0.947805	0.941313	0.954783
302590	cg16456980	28675399	28675399	0.741685	0.765004	0.730421	0.774946	0.764474	0.753637	0.792713	0.764351	0.75247	0.697136	0.769808	0.731789	0.803152	0.75642	0.771189	0.787025	0.776273	0.742021	0.82409	0.730475	0.792143	0.750669	0.750459	0.765856	0.757716	0.761857	0.780105	0.795318	0.776169	0.757025	0.805142	0.7721	0.746025	0.742217	0.773143	0.744681	0.808576	0.782951	0.784851	0.790256	0.789215	0.798547	0.854939	0.731335	0.827951	0.777961
138852	cg07106965	57697387	50698442	0.28103	0.32656	0.356938	0.364573	0.333147	0.28269	0.350163	0.270213	0.338359	0.399485	0.315215	0.304462	0.292843	0.314224	0.31384	0.159059	0.254782	0.284944	0.187767	0.239376	0.298294	0.246027	0.310796	0.26784	0.27505	0.290191	0.285938	0.379827	0.32023	0.262939	0.295092	0.266894	0.339083	0.3519	0.295381	0.293132	0.278723	0.305781	0.294923	0.0851758	0.255416	0.246019	0.120705	0.219013	0.277675	0.179874
473609	cg27141915	55638467	55638467	0.211564	0.202101	0.171807	0.211285	0.197919	0.19123	0.195534	0.219443	0.246148	0.166896	0.189328	0.211984	0.21438	0.187578	0.216365	0.164608	0.20731	0.173613	0.192101	0.180552	0.187533	0.205456	0.19252	0.198407	0.168195	0.167946	0.170817	0.184605	0.200776	0.174121	0.173649	0.209592	0.227192	0.153562	0.185423	0.204489	0.192015	0.184837	0.196414	0.140591	0.194906	0.132956	0.202302	0.192326	0.169933	0.209036
304309	cg16553796	68706322	19797462	0.160976	0.141143	0.129322	0.33648	0.176948	0.138063	0.167768	0.221288	0.173631	0.155153	0.117906	0.133398	0.118999	0.209552	0.186736	0.158691	0.256494	0.174508	0.160246	0.18164	0.227648	0.194966	0.231332	0.267251	0.1429	0.130305	0.102425	0.285588	0.151412	0.136388	0.128367	0.210155	0.188543	0.113362	0.130536	0.130152	0.0916652	0.154537	0.195645	0.125591	0.217387	0.135836	0.0947703	0.197941	0.189081	0.170429
125477	cg06421614	14649338	14649338	0.240454	0.207226	0.250053	0.248158	0.247118	0.195337	0.212805	0.233859	0.262386	0.195708	0.194968	0.219634	0.21565	0.190417	0.190936	0.170934	0.155587	0.192921	0.16829	0.193723	0.165726	0.177617	0.183402	0.205114	0.23937	0.21093	0.22713	0.23101	0.240914	0.198595	0.184404	0.227386	0.251339	0.190558	0.182471	0.194739	0.199457	0.185026	0.194474	0.175537	0.156913	0.183371	0.162781	0.176288	0.148703	0.166647
457935	cg26247295	39733312	16745509	0.956198	0.937398	0.943281	0.953427	0.948229	0.931205	0.949292	0.942009	0.942191	0.95047	0.950404	0.94336	0.941515	0.95018	0.9504	0.955302	0.958155	0.973295	0.961497	0.957844	0.954945	0.963373	0.953165	0.947705	0.949476	0.940511	0.93574	0.941411	0.932094	0.919235	0.934083	0.924337	0.93351	0.924891	0.944554	0.937	0.939317	0.947704	0.955481	0.950929	0.944512	0.946681	0.95609	0.953412	0.94191	0.955654
126675	cg06491827	44674465	44674465	0.88673	0.891421	0.854048	0.879815	0.881938	0.842081	0.840508	0.878312	0.842496	0.850332	0.865721	0.836131	0.868013	0.871931	0.884984	0.895655	0.881613	0.887599	0.896335	0.865481	0.883166	0.928829	0.877362	0.895085	0.861463	0.862466	0.822845	0.865477	0.874362	0.803329	0.823503	0.84723	0.84169	0.837046	0.856653	0.84512	0.835081	0.851366	0.872865	0.875223	0.883228	0.841504	0.887662	0.876751	0.862442	0.87123
466479	cg26735294	47699413	55634418	0.883386	0.868597	0.907961	0.884912	0.891712	0.868962	0.871287	0.876741	0.877062	0.894563	0.885613	0.885274	0.874397	0.873893	0.873677	0.912799	0.887856	0.897229	0.880266	0.89507	0.846192	0.839781	0.875839	0.886276	0.905667	0.896522	0.931837	0.900864	0.898174	0.898176	0.904689	0.893382	0.87403	0.890771	0.893807	0.884416	0.913588	0.888844	0.893151	0.933429	0.869224	0.934384	0.934418	0.894185	0.876481	0.904552
309053	cg16810272	37604440	37604440	0.824109	0.811998	0.811388	0.803284	0.815952	0.820698	0.832762	0.83223	0.800169	0.829465	0.814317	0.807083	0.82543	0.826321	0.804125	0.846637	0.846031	0.810308	0.842656	0.812153	0.835389	0.827355	0.846783	0.805018	0.816772	0.826219	0.850965	0.821663	0.833261	0.821076	0.836412	0.832082	0.816479	0.84096	0.837886	0.800733	0.840098	0.847667	0.844631	0.868955	0.860385	0.828515	0.861132	0.819175	0.857423	0.860114
240589	cg13010161	52653473	52653473	0.671429	0.701959	0.66532	0.676645	0.68755	0.703033	0.683572	0.655694	0.628311	0.699839	0.722944	0.66798	0.717969	0.66818	0.672352	0.669669	0.697466	0.659211	0.721214	0.652608	0.632061	0.646498	0.643878	0.6168	0.66069	0.711442	0.726057	0.681371	0.691302	0.699687	0.73937	0.689314	0.637778	0.725355	0.715352	0.692759	0.702113	0.69038	0.684683	0.720671	0.728828	0.699842	0.743253	0.658152	0.660614	0.689195
447634	cg25594549	22615410	22615410	0.143161	0.148686	0.126726	0.135959	0.130127	0.145906	0.142828	0.148559	0.138026	0.12766	0.142501	0.165852	0.140608	0.136874	0.141628	0.117549	0.125859	0.109075	0.116271	0.162763	0.129165	0.155826	0.105529	0.107827	0.125559	0.121103	0.118942	0.129563	0.121295	0.141042	0.107615	0.15266	0.11675	0.129738	0.134883	0.166711	0.142977	0.102852	0.129255	0.073813	0.10274	0.0799134	0.081104	0.140808	0.106762	0.122947
456601	cg26165406	17725437	48663390	0.0407148	0.0356472	0.0379643	0.0386756	0.0445066	0.0421138	0.0403677	0.0511724	0.050545	0.0396354	0.0409156	0.0409665	0.0374354	0.0537194	0.0459117	0.0436109	0.0520567	0.0442855	0.0439981	0.0542781	0.0559722	0.0481691	0.0514048	0.0568507	0.0321715	0.0311887	0.0329543	0.0323454	0.0411087	0.0321945	0.0346199	0.0419605	0.0375993	0.0327444	0.047809	0.0431231	0.0352313	0.0501177	0.0475842	0.0296767	0.046568	0.0394598	0.0262357	0.0507356	0.0433506	0.0371863
18021	cg00855706	28695367	20700317	0.804639	0.807751	0.831441	0.817501	0.809574	0.802015	0.838512	0.806571	0.820158	0.803209	0.792985	0.820308	0.809271	0.675512	0.70828	0.694056	0.645746	0.708289	0.710247	0.644906	0.695387	0.683908	0.63121	0.67117	0.831139	0.847911	0.891013	0.825559	0.813115	0.812978	0.860459	0.831491	0.81116	0.844569	0.804094	0.80415	0.84887	0.714197	0.699991	0.722024	0.687769	0.696125	0.737446	0.673283	0.694837	0.715472
121437	cg06182121	59643500	59643500	0.744035	0.7353	0.735357	0.740239	0.732467	0.742562	0.749389	0.74024	0.728482	0.768108	0.744568	0.737562	0.763287	0.757536	0.747574	0.77011	0.798018	0.753587	0.786433	0.76802	0.761335	0.770968	0.7603	0.748547	0.74748	0.753945	0.75829	0.745725	0.754696	0.759848	0.775463	0.748943	0.721932	0.804495	0.763004	0.735803	0.776316	0.787923	0.728223	0.834235	0.811188	0.818871	0.831496	0.789823	0.792021	0.800351
20944	cg00995141	35769352	35769352	0.770444	0.78245	0.727328	0.711409	0.734604	0.784663	0.781906	0.744512	0.720553	0.7816	0.778971	0.698002	0.7682	0.78526	0.741281	0.8202	0.802839	0.743833	0.787674	0.738206	0.755347	0.751221	0.720959	0.727481	0.747826	0.785024	0.76575	0.725383	0.75159	0.785239	0.795147	0.752105	0.715246	0.813787	0.793434	0.741619	0.777402	0.796873	0.765783	0.832677	0.837591	0.784322	0.827246	0.733737	0.772962	0.776334
457239	cg26206466	44751481	44751481	0.852277	0.843598	0.84378	0.866459	0.843467	0.821214	0.841114	0.844113	0.836443	0.846099	0.843924	0.843044	0.83894	0.855254	0.874135	0.865419	0.879637	0.864321	0.854501	0.848459	0.866636	0.85529	0.862267	0.837268	0.879265	0.856269	0.849401	0.864174	0.864102	0.827934	0.867467	0.855231	0.838863	0.866552	0.850575	0.836039	0.864624	0.879168	0.870733	0.90005	0.888272	0.864147	0.871894	0.852803	0.868311	0.854174
270967	cg14558728	33720303	46694443	0.677725	0.687893	0.700563	0.670331	0.674346	0.6903	0.689569	0.668117	0.693995	0.693344	0.667511	0.672337	0.663956	0.644298	0.642486	0.629711	0.649939	0.642807	0.63466	0.632799	0.641599	0.635869	0.625347	0.656479	0.709547	0.697253	0.769013	0.671204	0.698251	0.68404	0.718981	0.687341	0.703445	0.726202	0.699348	0.671032	0.710358	0.662794	0.653107	0.672058	0.653583	0.652048	0.67259	0.634644	0.685682	0.659747
276557	cg14870271	71698490	71698490	0.307841	0.344172	0.335752	0.246881	0.279394	0.260076	0.375315	0.355789	0.354333	0.337269	0.302361	0.309716	0.31047	0.301514	0.291877	0.244876	0.310264	0.282629	0.299171	0.287435	0.361804	0.287253	0.248905	0.243506	0.298917	0.303045	0.303375	0.234664	0.283563	0.250607	0.321849	0.332101	0.34504	0.282778	0.310247	0.27392	0.28827	0.282716	0.264809	0.226246	0.334828	0.252259	0.266745	0.270338	0.324649	0.254289
384376	cg21587375	46679340	46679340	0.698198	0.687318	0.679922	0.686688	0.6882	0.682179	0.698821	0.674942	0.643118	0.690381	0.7054	0.648001	0.682554	0.704341	0.694159	0.712739	0.73579	0.673384	0.720635	0.653054	0.718284	0.690857	0.694847	0.671346	0.677502	0.697239	0.708882	0.700048	0.712344	0.681192	0.733785	0.681131	0.673361	0.707525	0.737898	0.680789	0.69409	0.700176	0.688935	0.73154	0.739793	0.711229	0.740743	0.683256	0.730026	0.689279
171641	cg08893449	51644428	64678438	0.043214	0.0672242	0.0616921	0.0570787	0.0720224	0.0857681	0.0660235	0.0653348	0.0754486	0.0667099	0.0652265	0.0740552	0.0549699	0.0773573	0.0825807	0.069226	0.0795032	0.0681648	0.0543942	0.0923511	0.0956105	0.0818978	0.107307	0.0936182	0.0633058	0.0534254	0.042672	0.0477361	0.0647646	0.0681349	0.049805	0.0547277	0.0630455	0.054237	0.0636283	0.0617482	0.0562633	0.0673384	0.0713633	0.0423801	0.0608889	0.0737138	0.0532781	0.0831265	0.0928606	0.0602184
379135	cg21229337	56806412	56806412	0.374383	0.389262	0.368641	0.383485	0.411002	0.390844	0.379497	0.406655	0.407329	0.332551	0.350631	0.403348	0.402322	0.393569	0.419115	0.376696	0.368029	0.387321	0.347165	0.353679	0.373875	0.399535	0.28306	0.373318	0.348117	0.345127	0.355773	0.360146	0.410461	0.402591	0.329474	0.407613	0.391608	0.326003	0.346959	0.356741	0.370619	0.374279	0.402756	0.389745	0.373501	0.332524	0.305371	0.348124	0.329797	0.367319
67983	cg03355298	40789367	35734467	0.0108074	0.0116403	0.0141616	0.0133019	0.0176133	0.013754	0.0136636	0.0196406	0.0164658	0.0136401	0.0145254	0.0153062	0.0161929	0.0147972	0.00993299	0.0125603	0.0121441	0.020588	0.0140923	0.0111797	0.0160932	0.0145696	0.0111744	0.00692543	0.0161995	0.0201861	0.0157534	0.0107065	0.0187221	0.0148307	0.0148853	0.0251182	0.0190084	0.0188354	0.0181297	0.0222718	0.0170974	0.0103573	0.0161538	0.0159833	0.0195322	0.0204617	0.0163346	0.0169859	0.021195	0.0179749
170876	cg08857201	45753387	45753387	0.239667	0.262725	0.233461	0.186983	0.248448	0.200457	0.232206	0.215011	0.188147	0.179964	0.195852	0.228022	0.229424	0.271915	0.250425	0.23848	0.200208	0.269684	0.22214	0.208697	0.268008	0.226255	0.217094	0.189199	0.237666	0.240085	0.167486	0.186975	0.221172	0.186123	0.196638	0.211749	0.200094	0.162248	0.193562	0.211581	0.216642	0.239629	0.237353	0.17392	0.196291	0.174668	0.160078	0.198528	0.221442	0.204904
70973	cg03513066	60683331	60683331	0.878342	0.881342	0.888027	0.848141	0.86101	0.858367	0.861411	0.86633	0.874371	0.873718	0.857999	0.867878	0.82975	0.830299	0.90431	0.879949	0.883073	0.88011	0.874492	0.857025	0.898937	0.860901	0.877829	0.86844	0.876411	0.876026	0.836317	0.811025	0.864218	0.832414	0.849837	0.864966	0.856151	0.853319	0.843118	0.854288	0.833047	0.821172	0.881273	0.867862	0.856094	0.825805	0.846846	0.859078	0.880889	0.865651
350231	cg19411729	34726353	34726353	0.593437	0.663808	0.634004	0.60297	0.578646	0.638649	0.605425	0.581019	0.55517	0.676568	0.672244	0.616998	0.630383	0.622835	0.592804	0.638527	0.678601	0.606514	0.709815	0.577085	0.601951	0.593665	0.61336	0.560452	0.601824	0.666877	0.647183	0.613727	0.604498	0.640111	0.660442	0.63665	0.538992	0.697384	0.697786	0.642027	0.67808	0.629003	0.580097	0.675358	0.670512	0.627293	0.723782	0.600115	0.631221	0.606515
166902	cg08632020	60770489	26762442	0.961823	0.968593	0.966002	0.974904	0.966411	0.957982	0.969074	0.955082	0.966269	0.970236	0.973297	0.961615	0.960199	0.966718	0.973788	0.965859	0.963923	0.968317	0.962141	0.956799	0.958082	0.949352	0.959674	0.94642	0.972484	0.970678	0.980195	0.97805	0.976467	0.973615	0.969705	0.968038	0.962794	0.971899	0.969338	0.969106	0.966224	0.970286	0.972759	0.971338	0.967922	0.971614	0.976139	0.961715	0.956306	0.963327
24665	cg01172073	39729426	39729426	0.791082	0.799905	0.808372	0.769942	0.783953	0.761262	0.802574	0.787475	0.756584	0.79539	0.804992	0.770778	0.809005	0.818616	0.78987	0.821204	0.832984	0.793499	0.820544	0.795669	0.818964	0.813113	0.804654	0.797427	0.799	0.812663	0.803809	0.805971	0.785412	0.784766	0.813171	0.784502	0.781093	0.85222	0.815419	0.765764	0.812497	0.848792	0.805518	0.857891	0.83984	0.805014	0.822301	0.806017	0.82949	0.825855
334084	cg18374393	33790499	61610437	0.869989	0.858688	0.891647	0.885949	0.878992	0.869086	0.880755	0.862465	0.87329	0.875628	0.850006	0.867073	0.885593	0.879457	0.865437	0.881584	0.868576	0.878782	0.889821	0.877252	0.880471	0.87488	0.868451	0.867896	0.875302	0.886979	0.911869	0.888571	0.874904	0.871566	0.902391	0.863997	0.889368	0.904793	0.872403	0.869548	0.899598	0.885633	0.877813	0.908567	0.883477	0.865958	0.896809	0.891268	0.877135	0.891746
427696	cg24360137	56792394	56792394	0.670408	0.702596	0.70324	0.678536	0.673104	0.678693	0.687057	0.679917	0.570918	0.704994	0.74833	0.584687	0.700191	0.710897	0.708435	0.675743	0.730043	0.69266	0.718137	0.649654	0.744047	0.67172	0.686377	0.654203	0.66816	0.713407	0.735641	0.691731	0.687594	0.696528	0.745905	0.675214	0.569527	0.744954	0.748824	0.632609	0.696597	0.753774	0.689433	0.687597	0.749329	0.731262	0.767726	0.66543	0.787647	0.676752
248032	cg13453288	43705460	53769493	0.710514	0.753923	0.738257	0.712959	0.716892	0.702607	0.731139	0.706731	0.706554	0.702671	0.695195	0.690795	0.687509	0.658341	0.693297	0.710457	0.653993	0.664028	0.685923	0.651081	0.684129	0.677925	0.626878	0.6529	0.749307	0.753873	0.753146	0.736317	0.710334	0.717689	0.736498	0.736532	0.706385	0.731043	0.704694	0.704464	0.760452	0.688967	0.69176	0.70662	0.684389	0.701248	0.718499	0.662368	0.720685	0.674369
182144	cg09502809	24802418	24802418	0.733314	0.747104	0.741216	0.751526	0.754309	0.731912	0.737874	0.771149	0.720377	0.755696	0.757444	0.697888	0.743398	0.767856	0.750923	0.762353	0.77869	0.746621	0.797585	0.734935	0.768084	0.762634	0.778792	0.74052	0.739645	0.767169	0.788844	0.757974	0.757537	0.734481	0.766066	0.764864	0.741102	0.788169	0.782422	0.725832	0.773496	0.775715	0.758457	0.796436	0.802403	0.727289	0.802833	0.74252	0.805142	0.766378
404714	cg22948201	14726440	14726440	0.362057	0.253129	0.300341	0.308729	0.280409	0.236706	0.267882	0.268817	0.311005	0.254681	0.290516	0.284612	0.274498	0.259497	0.2702	0.187394	0.184138	0.211939	0.243387	0.207255	0.25081	0.258027	0.25298	0.290191	0.371207	0.246661	0.286963	0.291366	0.274508	0.225017	0.251947	0.266995	0.289019	0.23761	0.280982	0.273276	0.259419	0.244271	0.239548	0.151795	0.184605	0.212944	0.208477	0.213511	0.2277	0.262279
171501	cg08886676	20622357	50722391	0.860411	0.876077	0.906124	0.865303	0.860528	0.878029	0.89775	0.856414	0.829811	0.904583	0.843956	0.881721	0.933176	0.84596	0.84058	0.869456	0.815463	0.839112	0.875994	0.840413	0.81218	0.858882	0.831366	0.810185	0.887607	0.91899	0.944689	0.896232	0.861177	0.891696	0.925491	0.864511	0.866382	0.930593	0.868192	0.882888	0.918362	0.867725	0.846463	0.911683	0.823614	0.86278	0.898043	0.815275	0.838433	0.892131
19653	cg00935351	60810324	60810324	0.768679	0.751812	0.78337	0.755025	0.755353	0.763845	0.740718	0.756943	0.746697	0.780964	0.727904	0.756014	0.747435	0.67952	0.710043	0.704846	0.692224	0.694789	0.713202	0.636359	0.657972	0.68215	0.624835	0.658545	0.789813	0.776162	0.828259	0.763508	0.777379	0.769378	0.789306	0.762478	0.771298	0.776835	0.754695	0.735981	0.775172	0.721846	0.712131	0.707276	0.702425	0.700071	0.748494	0.679726	0.666949	0.695157
445107	cg25429137	66747368	66747368	0.690036	0.737625	0.697081	0.664146	0.684166	0.704651	0.686604	0.683631	0.635239	0.692503	0.72102	0.650236	0.68053	0.694644	0.688649	0.691569	0.71428	0.681416	0.707906	0.669061	0.689404	0.680032	0.641812	0.660476	0.68406	0.73594	0.679889	0.677524	0.706382	0.692394	0.715595	0.694058	0.675386	0.731743	0.740229	0.667367	0.715471	0.728173	0.679218	0.712024	0.747056	0.694643	0.75093	0.690874	0.732953	0.678044
60816	cg02985445	23691318	23691318	0.710599	0.727984	0.735698	0.718692	0.723899	0.713403	0.711325	0.725402	0.727141	0.707544	0.752166	0.693985	0.729933	0.72794	0.719047	0.751302	0.759281	0.73444	0.748847	0.73012	0.751755	0.769133	0.748744	0.711172	0.724835	0.741595	0.759504	0.710476	0.721791	0.732729	0.743329	0.738704	0.742787	0.737485	0.754966	0.721418	0.740645	0.722173	0.747406	0.776601	0.752806	0.760617	0.766473	0.736413	0.768568	0.757345
362150	cg20127859	22609444	22609444	0.389457	0.406639	0.401465	0.399534	0.436433	0.35604	0.402544	0.415677	0.411516	0.320688	0.370024	0.408637	0.374473	0.385179	0.371334	0.374891	0.370858	0.360485	0.402771	0.382302	0.399701	0.375624	0.330518	0.386804	0.395056	0.372142	0.377982	0.388981	0.415421	0.359811	0.36802	0.387652	0.40217	0.341618	0.353237	0.39313	0.353632	0.358402		0.361821	0.389035	0.329986	0.370714	0.362875	0.336746	0.345642
166554	cg08613594	59704436	37775383	0.0177992	0.0272407	0.0275429	0.0268068	0.0264461	0.0256736	0.0227451	0.0300727	0.0355941	0.018966	0.0228622	0.0270141	0.0299064	0.0252237	0.0311782	0.0193455	0.0194211	0.0238329	0.0205755	0.0276918	0.0286973	0.0206021	0.0282012	0.0300478	0.0169338	0.023802	0.0198873	0.0174028	0.0238933	0.0245562	0.0222977	0.0287494	0.0242752	0.0220297	0.0263412	0.0223743	0.0257455	0.0246692	0.0230668	0.0126789	0.0203411	0.0198445	0.0132304	0.0267181	0.0230911	0.0132874
293615	cg15931839	13672449	13672449	0.235578	0.210158	0.222757	0.195204	0.199956	0.212624	0.191775	0.203896	0.230384	0.237426	0.147591	0.233897	0.190049	0.153521	0.190856	0.141737	0.132514	0.192915	0.148733	0.176181	0.181476	0.233744	0.165853	0.169995	0.214063	0.169297	0.189533	0.180092	0.181213	0.21239	0.180005	0.201016	0.228724	0.187456	0.153782	0.21695	0.18051	0.124473	0.186498	0.0963668	0.128948	0.181027	0.124298	0.168975	0.149643	0.200894
248955	cg13494355	34766319	50644431	0.889963	0.901972	0.917359	0.89483	0.895846	0.909596	0.907531	0.869045	0.879543	0.898801	0.907355	0.89925	0.922933	0.87352	0.869138	0.87254	0.872313	0.855241	0.882471	0.85951	0.890764	0.879723	0.848222	0.858247	0.897015	0.927668	0.949254	0.88999	0.918524	0.904603	0.93841	0.88129	0.902684	0.936776	0.900322	0.906236	0.925023	0.910215	0.8713	0.897913	0.885382	0.9194	0.905841	0.879801	0.89283	0.905154
8893	cg00419822	16662331	16662331	0.728227	0.758356	0.769403	0.779383	0.731658	0.74784	0.727659	0.746839	0.706974	0.745782	0.762068	0.721101	0.750332	0.727503	0.741102	0.732996	0.762445	0.748659	0.773259	0.7128	0.765884	0.729834	0.720165	0.692727	0.734586	0.78142	0.799552	0.771239	0.766974	0.754889	0.781524	0.771313	0.729811	0.759332	0.794061	0.738535	0.772147	0.743828	0.739913	0.744851	0.765505	0.772549	0.776377	0.718415	0.756366	0.754209
173128	cg08980697	22677378	22677378	0.8829	0.875136	0.866384	0.856716	0.884413	0.846282	0.874703	0.859842	0.854166	0.832613	0.858944	0.851646	0.862019	0.894639	0.903959	0.93381	0.898614	0.882813	0.922743	0.899037	0.898011	0.896281	0.886022	0.879071	0.865677	0.849303	0.855016	0.882461	0.854644	0.834599	0.853354	0.835659	0.857032	0.799978	0.844444	0.839369	0.829055	0.851307	0.893325	0.917275	0.88636	0.878635	0.899892	0.88514	0.869941	0.884509
292613	cg15870857	63755327	63755327	0.698527	0.646099	0.688994	0.660507	0.678749	0.729677	0.672543	0.691716	0.671849	0.678114	0.685894	0.657023	0.6713	0.733755	0.677684	0.705288	0.698221	0.657338	0.697493	0.666247	0.648433	0.673851	0.653825	0.686275	0.707476	0.671031	0.690292	0.66538	0.683223	0.743687	0.713792	0.696881	0.664617	0.689406	0.717547	0.658088	0.691689	0.741174	0.693119	0.753846	0.709816	0.655009	0.736216	0.674826	0.654596	0.680027
155050	cg07978029	57633456	57633456	0.802532	0.786339	0.804304	0.80032	0.817004	0.804246	0.820744	0.803576	0.817117	0.794118	0.791442	0.814276	0.781305	0.819372	0.80668	0.849451	0.829594	0.823177	0.854293	0.807839	0.845722	0.821084	0.830117	0.83189	0.808046	0.828422	0.837526	0.811429	0.810761	0.799764	0.836434	0.825039	0.820497	0.798527	0.802747	0.800627	0.829771	0.848405	0.835806	0.88103	0.850025	0.820474	0.879078	0.821912	0.869127	0.827074
315545	cg17222452	24689388	24689388	0.112644	0.108681	0.103871	0.145273	0.12468	0.115789	0.112837	0.124529	0.12992	0.107598	0.12133	0.135891	0.128433	0.0969084	0.0976844	0.114187	0.10269	0.106419	0.111951	0.0887005	0.103387	0.104676	0.112888	0.12008	0.112615	0.118263	0.0818217	0.131096	0.120378	0.0921636	0.0934614	0.125863	0.117949	0.0994465	0.10249	0.129857	0.119567	0.0829123	0.103552	0.0876541	0.0843934	0.0829723	0.0662654	0.0875401	0.102998	0.0952119
327081	cg17959631	16721477	16721477	0.587581	0.649619	0.626045	0.595734	0.600119	0.592052	0.64654	0.616638	0.554199	0.638493	0.637336	0.573051	0.63193	0.625625	0.568208	0.628331	0.667059	0.590013	0.641757	0.564828	0.607439	0.608874	0.609328	0.554674	0.599854	0.654895	0.628882	0.603283	0.598309	0.637345	0.664791	0.601331	0.574855	0.667834	0.658871	0.607527	0.640022	0.628571	0.600947	0.630725	0.662668	0.627359	0.652666	0.58802	0.62927	0.638523
481827	cg27632288	11720413	11720413	0.838989	0.812299	0.869772	0.824855	0.812921	0.830653	0.850267	0.82356	0.821949	0.837458	0.80698	0.825025	0.827274	0.842714	0.84192	0.848165	0.817244	0.822801	0.838538	0.84539	0.804747	0.837261	0.834112	0.854351	0.847015	0.839955	0.882324	0.824454	0.841604	0.827376	0.857075	0.837175	0.833929	0.852573	0.836059	0.811778	0.844664	0.852458	0.846958	0.870085	0.860748	0.841381	0.859803	0.831206	0.834398	0.852314
76626	cg03794840	36781448	36781448	0.651281	0.644192	0.644813	0.619972	0.620766	0.657385	0.629525	0.630935	0.622171	0.641395	0.661062	0.605565	0.638024	0.638118	0.606434	0.658233	0.654326	0.654403	0.65702	0.642689	0.621622	0.629682	0.609712	0.622999	0.655442	0.647394	0.686565	0.617016	0.629631	0.658955	0.654681	0.645504	0.630398	0.638077	0.683583	0.612079	0.675139	0.674081	0.639319	0.665459	0.656952	0.737222	0.705019	0.635214	0.672458	0.659707
42117	cg02054542	10777307	10777307	0.750892	0.777039	0.746503	0.72538	0.752686	0.704766	0.745803	0.717327	0.722504	0.752818	0.757067	0.737735	0.753549	0.748481	0.740029	0.768121	0.776954	0.708609	0.778933	0.737289	0.741146	0.720892	0.750827	0.72994	0.762826	0.792957	0.775526	0.739663	0.75867	0.75095	0.785082	0.751664	0.718657	0.784109	0.773385	0.73114	0.77962	0.788733	0.744671	0.752684	0.776844	0.747287	0.812165	0.740716	0.761515	0.735621
19215	cg00913787	61604478	61604478	0.752401	0.751535	0.764599	0.759876	0.691539	0.705598	0.755312	0.749532	0.71703	0.764766	0.773721	0.715059	0.761723	0.740833	0.760748	0.766324	0.764256	0.731836	0.776509	0.736004	0.769418	0.758812	0.731923	0.745142	0.768371	0.768401	0.791385	0.769052	0.743574	0.73067	0.808144	0.742667	0.716155	0.793591	0.778528	0.728925	0.7509	0.754186	0.749173	0.80546	0.771933	0.745449	0.819639	0.774449	0.793137	0.75229
407850	cg23130010	22600354	22600354	0.182975	0.106623	0.205421	0.191218	0.23496	0.147308	0.177752	0.172132	0.144399	0.177577	0.159411	0.151038	0.250443	0.156968	0.108192	0.15244	0.163103	0.154684	0.144404	0.130002	0.0978819	0.103195	0.180147	0.147766	0.18392	0.0878641	0.146849	0.188325	0.216425	0.131232	0.161771	0.167132	0.143601	0.151838	0.139729	0.10156	0.210781	0.140506	0.108617	0.109596	0.151049	0.144057	0.0908184	0.14336	0.0831036	0.113074
222998	cg11903206	37679389	37679389	0.720797	0.736104	0.726175	0.714248	0.685132	0.708481	0.73703	0.706049	0.676355	0.749388	0.767798	0.715022	0.724111	0.732687	0.711382	0.731867	0.748599	0.721057	0.749219	0.686833	0.704326	0.717042	0.677702	0.684895	0.72845	0.74722	0.765549	0.697751	0.714959	0.711928	0.74414	0.75249	0.661325	0.746011	0.791522	0.735942	0.760989	0.740701	0.711437	0.740253	0.780584	0.753387	0.77159	0.684771	0.749456	0.741364
48720	cg02385474	19732402	19732402	0.724834	0.725579	0.748232	0.72095	0.741904	0.735915	0.751926	0.733741	0.691371	0.771696	0.790469	0.698644	0.721203	0.780346	0.728064	0.75629	0.775412	0.749376	0.791591	0.745516	0.791439	0.736516	0.743539	0.70592	0.718495	0.76336	0.802139	0.719446	0.761867	0.745666	0.797395	0.727818	0.698425	0.811122	0.793423	0.757732	0.73473	0.811746	0.72429	0.766986	0.808874	0.782669	0.804721	0.74529	0.804343	0.758628
471629	cg27026935	24699304	12729422	0.875912	0.862039	0.872151	0.857696	0.876686	0.870126	0.885144	0.866036	0.867454	0.886592	0.872691	0.848748	0.870307	0.88113	0.859108	0.894054	0.8736	0.879055	0.877887	0.868889	0.862289	0.867716	0.860316	0.878585	0.876071	0.893586	0.932714	0.870479	0.880496	0.892419	0.92278	0.869527	0.887607	0.880379	0.865309	0.871997	0.915152	0.881413	0.877508	0.921864	0.886197	0.895676	0.93675	0.870976	0.905637	0.888476
213885	cg11359984	31715370	31715370	0.109716	0.130524	0.113597	0.107899	0.123185	0.129033	0.127305	0.136788	0.134748	0.109617	0.12647	0.135786	0.13135	0.122585	0.123177	0.117666	0.110967	0.118137	0.112836	0.106409	0.13037	0.105003	0.116035	0.121248	0.100053	0.112789	0.0944091	0.10911	0.127725	0.125854	0.11076	0.126965	0.13592	0.112662	0.12999	0.123818	0.11448	0.117607	0.103604	0.0843898	0.101718	0.112389	0.0715719	0.0985751	0.112937	0.0914412
68172	cg03365437	35677347	35677347	0.136765	0.124881	0.145122	0.172871	0.135478	0.111019	0.132145	0.160013	0.175805	0.126434	0.120133	0.151525	0.156904	0.127473	0.129852	0.124337	0.142462	0.139327	0.138741	0.116518	0.129401	0.113931	0.126649	0.142466	0.130663	0.121714	0.105318	0.150641	0.137417	0.10868	0.116709	0.150872	0.177702	0.114885	0.123582	0.135403	0.144368	0.109126	0.137608	0.0910541	0.116589	0.126424	0.0834404	0.115609	0.100196	0.102637
40480	cg01972288	57784495	57784495	0.816399	0.820233	0.834259	0.821333	0.793354	0.813268	0.807109	0.800649	0.783275	0.81889	0.789875	0.771844	0.794145	0.81072	0.801323	0.846378	0.844171	0.812526	0.832379	0.789926	0.824523	0.805482	0.808263	0.777305	0.82379	0.839885	0.841698	0.820213	0.82345	0.795662	0.828797	0.796856	0.788902	0.83433	0.819036	0.80279	0.818507	0.833113	0.804605	0.849963	0.83797	0.833306	0.838843	0.807756	0.832726	0.830557
83637	cg04162223	51746494	51746494	0.667086	0.612324	0.689266	0.601464	0.643805	0.615215	0.682478	0.667186	0.653091	0.647423	0.646189	0.589034	0.655813	0.556088	0.549687	0.614676	0.577262	0.597842	0.593145	0.529057	0.572383	0.597545	0.539411	0.570455	0.673904	0.655646	0.679149	0.626454	0.68604	0.641765	0.696244	0.674941	0.654664	0.696	0.658668	0.598345	0.690636	0.562565	0.565961	0.624392	0.588177	0.628308	0.592301	0.568127	0.583236	0.589919
474207	cg27178407	48674374	22810304	0.120353	0.143841	0.0900083	0.137597	0.148651	0.134983	0.11108	0.117056	0.143642	0.11258	0.128463	0.128531	0.100422	0.108118	0.114225	0.101883	0.150146	0.079333	0.106971	0.108927	0.115798	0.113679	0.133328	0.179907	0.110148	0.116823	0.075973	0.120848	0.141697	0.142445	0.0804033	0.0949959	0.14435	0.0939448	0.131326	0.122865	0.0907888	0.089592	0.101198	0.0883602	0.131117	0.0963727	0.0496476	0.103808	0.0986831	0.0834428
35276	cg01719179	31640451	31640451	0.297885	0.303288	0.288397	0.339113	0.332762	0.326259	0.2323	0.258447	0.368957	0.261015	0.288602	0.283357	0.351052	0.302008	0.261969	0.294196	0.250986	0.286773	0.331007	0.209056	0.296498	0.354191	0.36459	0.35325	0.309713	0.302191	0.280811	0.318862	0.31512	0.322215	0.196394	0.236005	0.350535	0.265887	0.283134	0.263902	0.333686	0.291862	0.25501	0.251904	0.250075	0.283123	0.296804	0.21855	0.269003	0.338742
87697	cg04367913	29651469	29651469	0.115294	0.109156	0.123895	0.12178	0.119638	0.104279	0.117871	0.122591	0.123529	0.105912	0.111629	0.118693	0.112733	0.101766	0.103985	0.0966189	0.12054	0.0950754	0.113023	0.104902	0.109454	0.106908	0.10841	0.102946	0.105889	0.0994923	0.0854029	0.104965	0.113899	0.0896779	0.11352	0.119919	0.104272	0.108056	0.112385	0.115147	0.0943154	0.103901	0.0976828	0.0657623	0.103499	0.0916239	0.056612	0.0977168	0.0831183	0.0969793
325727	cg17870945	35608479	35608479	0.804537	0.843424	0.815139	0.806518	0.833147	0.817554	0.815557	0.787879	0.789713	0.819608	0.833266	0.806391	0.815709	0.862471	0.815041	0.816095	0.847943	0.823991	0.853639	0.832843	0.804674	0.841403	0.852485	0.775168	0.810435	0.858628	0.848112	0.806686	0.821416	0.823444	0.835918	0.827568	0.790843	0.849888	0.850833	0.813245	0.839603	0.882096	0.827828	0.873339	0.828976	0.881875	0.896986	0.842438	0.832654	0.859317
313433	cg17100200	33652344	33652344	0.818036	0.821111	0.826083	0.821017	0.823756	0.833259	0.82479	0.805629	0.804953	0.819608	0.849321	0.774973	0.823672	0.832408	0.815514	0.833613	0.846842	0.819326	0.858898	0.808734	0.848634	0.837654	0.824241	0.832112	0.827685	0.824241	0.827979	0.831377	0.844112	0.831639	0.853414	0.820793	0.821539	0.835043	0.843013	0.812711	0.832457	0.837986	0.826393	0.882842	0.862774	0.827175	0.870403	0.830851	0.848414	0.829763
309351	cg16831573	64732417	64732417	0.201724	0.189027	0.187684	0.195567	0.187446	0.184668	0.199832	0.190816	0.242537	0.175775	0.191466	0.205019	0.211119	0.171197	0.200696	0.152316	0.164515	0.185761	0.171465	0.182142	0.171097	0.132956	0.153156	0.14474	0.193873	0.16176	0.158912	0.187736	0.190106	0.16403	0.165962	0.192723	0.230424	0.181976	0.197611	0.201065	0.18176	0.133897	0.195768	0.122369	0.154558	0.145598	0.117922	0.166327	0.149136	0.121807
435388	cg24823764	20686352	20686352	0.753282	0.77807	0.781274	0.726124	0.751108	0.718989	0.771248	0.72741	0.732702	0.761142	0.757992	0.70864	0.75661	0.756891	0.7643	0.742143	0.755472	0.717255	0.784657	0.710767	0.698949	0.7593	0.765354	0.738305	0.78264	0.791351	0.807612	0.7507	0.778308	0.73536	0.738959	0.749869	0.727434	0.778431	0.772889	0.736326	0.777604	0.768497	0.751273	0.776982	0.78131	0.773471	0.775681	0.748566	0.724155	0.778551
160882	cg08288942	21611331	21611331	0.808743	0.792054	0.821829	0.7977	0.812785	0.795889	0.791689	0.780331	0.792015	0.784876	0.786515	0.758805	0.816907	0.788591	0.787534	0.819396	0.824358	0.785693	0.795987	0.764328	0.801222	0.824779	0.794275	0.793337	0.815856	0.787075	0.830052	0.789615	0.831794	0.807468	0.821994	0.781958	0.803047	0.814315	0.801707	0.782299	0.820929	0.793041	0.819175	0.846093	0.82809	0.81274	0.815938	0.798464	0.832883	0.817425
436762	cg24899545	56684475	56684475	0.306806	0.274956	0.276434	0.306929	0.337447	0.25501	0.313206	0.349616	0.326482	0.277533	0.228297	0.267034	0.274733	0.286616	0.273543	0.257209	0.242003	0.292328	0.23128	0.2877	0.231497	0.2874	0.233046	0.28966	0.299036	0.242501	0.246375	0.299688	0.323423	0.250519	0.249924	0.305132	0.309704	0.216021	0.20968	0.233079	0.252775	0.281115	0.285225	0.255434	0.240154	0.276215	0.200199	0.30166	0.196848	0.272837
189574	cg09935228	19729343	19729343	0.853373	0.863662	0.842191	0.844251	0.836812	0.827908	0.843291	0.825405	0.816026	0.829793	0.856053	0.828273	0.805583	0.841287	0.837043	0.865648	0.869254	0.836215	0.857908	0.847059	0.838547	0.83096	0.837422	0.829916	0.853525	0.857861	0.848065	0.861077	0.855556	0.843261	0.848656	0.836266	0.814625	0.847729	0.86572	0.822559	0.84065	0.864619	0.852743	0.885232	0.874399	0.859804	0.872406	0.829206	0.854813	0.853114
256614	cg13869366	43636510	43636510	0.635617	0.682533	0.596274	0.655791	0.634771	0.65558	0.630745	0.599347	0.574289	0.724449	0.692537	0.638649	0.671391	0.668776	0.612196	0.666923	0.61246	0.609004	0.651314	0.650744	0.70996	0.626111	0.669726	0.588835	0.642108	0.712024	0.63767	0.659023	0.611282	0.688708	0.686624	0.656136	0.578441	0.737803	0.6548	0.666997	0.707411	0.657269	0.680966	0.709775	0.677816	0.638278	0.701601	0.691085	0.722765	0.645783
253957	cg13732201	55725469	55725469	0.395674	0.534016	0.492475	0.60427	0.438746	0.44261	0.428963	0.484148	0.454634	0.543175	0.479176	0.472587	0.453914	0.562941	0.537576	0.54577	0.478824	0.340756	0.578071	0.420053	0.538997	0.49937	0.534872	0.44187	0.386906	0.502419	0.467238	0.597785	0.440214	0.424808	0.420935	0.463262	0.485568	0.524055	0.477512	0.461634	0.430168	0.546501	0.512314	0.513558	0.476424	0.303555	0.553872	0.39539	0.547916	0.463606
234885	cg12631819	49784501	49784501	0.89442	0.884155	0.882356	0.881479	0.894119	0.838311	0.839628	0.884305	0.850242	0.843982	0.865778	0.884192	0.859394	0.899988	0.88197	0.917274	0.913173	0.889037	0.917351	0.873366	0.89769	0.878145	0.9072	0.897144	0.845108	0.829212	0.828342	0.875331	0.812514	0.798104	0.819706	0.833404	0.859586	0.828097	0.863722	0.838014	0.835419	0.847994	0.899015	0.912648	0.896556	0.824027	0.910875	0.880893	0.871374	0.873122
317622	cg17348201	40646348	40646348	0.749475	0.7118	0.722138	0.645359	0.67549	0.702067	0.735578	0.670703	0.655922	0.701347	0.714789	0.690218	0.664603	0.669411	0.673955	0.706685	0.574844	0.717153	0.726003	0.638894	0.691587	0.714423	0.646709	0.669668	0.738615	0.721145	0.735303	0.649302	0.678148	0.706453	0.764764	0.678868	0.67341	0.723824	0.746087	0.69617	0.68652	0.655895	0.682566	0.745618	0.581941	0.721139	0.765351	0.679054	0.701472	0.719529
448511	cg25645491	74796355	74796355	0.708266	0.658791	0.723573	0.680211	0.682451	0.664701	0.678857	0.666083	0.658598	0.693843	0.714643	0.630306	0.715157	0.682047	0.654246	0.73216	0.705587	0.717961	0.713424	0.66606	0.673719	0.642211	0.711353	0.638761	0.703725	0.685843	0.735538	0.693365	0.676694	0.702535	0.723028	0.709097	0.644884	0.730653	0.704021	0.676906	0.729271	0.71096	0.662045	0.74541	0.694893	0.741284	0.741583	0.671149	0.696992	0.697396
331731	cg18226915	33802308	33802308	0.701072	0.726618	0.712663	0.708054	0.7053	0.683952	0.73159	0.709912	0.715237	0.757291	0.742812	0.686931	0.720939	0.74623	0.729784	0.759261	0.777799	0.723544	0.775693	0.711822	0.74626	0.747193	0.743682	0.723507	0.714214	0.742897	0.715414	0.713204	0.736066	0.726053	0.76702	0.723101	0.709387	0.750883	0.752343	0.695339	0.748175	0.768478	0.746282	0.798627	0.77478	0.719761	0.789939	0.741342	0.758293	0.758461
252722	cg13675624	55770360	21636439	0.761344	0.796096	0.808188	0.7568	0.767544	0.787703	0.784244	0.776212	0.780356	0.797621	0.762104	0.757952	0.792794	0.665945	0.677785	0.657451	0.641519	0.629573	0.646884	0.631199	0.66525	0.652758	0.644683	0.656262	0.76725	0.794886	0.847286	0.780454	0.781246	0.818431	0.789261	0.799165	0.774538	0.789998	0.792305	0.784387	0.824867	0.675694	0.694122	0.707348	0.685993	0.661747	0.69839	0.642333	0.663154	0.679949
201346	cg10602908	66611335	66611335	0.652983	0.668207	0.676659	0.690615	0.668482	0.628398	0.66048	0.605209	0.627846	0.658141	0.666202	0.645513	0.667612	0.667628	0.656131	0.684953	0.66227	0.664748	0.618475	0.652429	0.664929	0.655243	0.65515	0.629341	0.642011	0.682393	0.653508	0.706793	0.678262	0.649487	0.681498	0.628207	0.656156	0.678432	0.683247	0.668817	0.675091	0.670941	0.672069	0.726788	0.667507	0.696231	0.646323	0.663711	0.678651	0.672231
160142	cg08251815	39690459	39690459	0.170176	0.167571	0.173438	0.191882	0.22888	0.155653	0.16428	0.214392	0.180293	0.159884	0.146226	0.191142	0.195563	0.191117	0.210687	0.160698	0.163162	0.205117	0.190968	0.159099	0.162094	0.16405	0.187746	0.207768	0.185576	0.163002	0.124852	0.166918	0.206466	0.163512	0.129199	0.201503	0.171661	0.145168	0.139371	0.153833	0.154403	0.182811	0.216354	0.130017	0.154248	0.172922	0.121544	0.163672	0.134899	0.14324
177800	cg09256781	47610363	49682364	0.0609867	0.0727211	0.0522672	0.0709534	0.0760283	0.0795589	0.074374	0.0764399	0.0787207	0.0680844	0.0623535	0.0620143	0.0611351	0.0808125	0.0672308	0.0567467	0.077438	0.0643084	0.0597385	0.100207	0.070977	0.066449	0.0714117	0.0877727	0.0560334	0.0575179	0.045819	0.0651424	0.0679105	0.0678933	0.0589891	0.0755677	0.0674686	0.0534954	0.0644092	0.0641443	0.0570157	0.0684087	0.0589889	0.0397054	0.0693592	0.0501623	0.0366848	0.0721016	0.0715493	0.0615431
322204	cg17643699	74707503	34719413	0.0513154	0.081369	0.0480207	0.0551456	0.0563136	0.0666679	0.0501971	0.0652412	0.0695674	0.0348015	0.073778	0.0586713	0.0515997	0.0742618	0.0623034	0.078925	0.0817465	0.0782952	0.0802121	0.101605	0.0948313	0.0796974	0.116948	0.112698	0.0356185	0.0700021	0.0357982	0.0472627	0.0519883	0.0636977	0.0361135	0.0562409	0.0622665	0.0229627	0.0733361	0.060331	0.057807	0.062355	0.065392	0.055566	0.071362	0.0817221	0.0410935	0.0809977	0.0817545	0.0694247
67756	cg03345116	57791309	24758436	0.757709	0.723279	0.800448	0.69443	0.74735	0.799309	0.792135	0.768352	0.727866	0.767218	0.724465	0.738688	0.766461	0.783156	0.737613	0.783361	0.828429	0.767648	0.783895	0.796726	0.785882	0.778622	0.804939	0.755912	0.758454	0.746002	0.887752	0.703166	0.772818	0.799737	0.834386	0.76681	0.731628	0.806878	0.759716	0.761712	0.809562	0.811275	0.728183	0.85351	0.821839	0.798157	0.815473	0.776372	0.821015	0.833231
205736	cg10867751	24722416	24722416	0.275169	0.287961	0.295998	0.311605	0.299783	0.253663	0.32756	0.310199	0.337294	0.244945	0.258455	0.278663	0.283681	0.269981	0.286316	0.259311	0.253482	0.264052	0.267605	0.259294	0.255303	0.262612	0.223452	0.267188	0.273942	0.256238	0.282295	0.301251	0.293253	0.259007	0.292576	0.284072	0.327786	0.232563	0.267394	0.254144	0.262425	0.249546	0.27268	0.241369	0.269956	0.206969	0.229163	0.267779	0.22217	0.240509
463183	cg26544247	51733457	51733457	0.154944	0.135987	0.177809	0.189429	0.214669	0.138184	0.184671	0.197141	0.236946	0.131886	0.123338	0.191794	0.174307	0.131891	0.176818	0.122179	0.124328	0.143391	0.140487	0.162304	0.121449	0.166319	0.137272	0.145072	0.152867	0.128401	0.130323	0.162587	0.192215	0.138401	0.143761	0.165634	0.221215	0.128619	0.124455	0.153546	0.154563	0.134805	0.153869	0.0680791	0.133795	0.146112	0.0999626	0.15148	0.0794309	0.134151
475706	cg27274382	63688477	63688477	0.156373	0.134177	0.168636	0.176905	0.179408	0.148544	0.140199	0.163582	0.170221	0.145804	0.14246	0.163079	0.166848	0.134742	0.138906	0.126739	0.127758	0.13375	0.119357	0.133336	0.141339	0.15332	0.148197	0.148516	0.149701	0.139419	0.121663	0.173793	0.15298	0.120332	0.125443	0.165803	0.168851	0.140105	0.136003	0.134681	0.150948	0.133014	0.145008	0.107974	0.124658	0.119356	0.094059	0.134573	0.124348	0.140493
442301	cg25254170	13739510	13739510	0.174491	0.192315	0.157102	0.201668	0.203547	0.190558	0.223575	0.197996	0.182652	0.169211	0.172204	0.184939	0.183506	0.20866	0.185209	0.158813	0.186486	0.223746	0.199157	0.181597	0.199068	0.162871	0.167495	0.170869	0.146183	0.186358	0.147518	0.173698	0.190765	0.188566	0.185579	0.186483	0.18087	0.163029	0.173834	0.171647	0.162661	0.187948	0.188237	0.143522	0.185079	0.209308	0.154668	0.175082	0.173558	0.14952
26120	cg01246254	30610483	30610483	0.25921	0.265924	0.246233	0.263279	0.280149	0.26558	0.253793	0.285101	0.284886	0.248863	0.266818	0.26728	0.253319	0.308818	0.287793	0.321661	0.324402	0.301966	0.324643	0.281424	0.298332	0.318067	0.327108	0.322771	0.237524	0.256164	0.216327	0.248804	0.269387	0.253827	0.248778	0.264178	0.282824	0.254294	0.281366	0.255557	0.24945	0.291942	0.286056	0.310295	0.312426	0.276276	0.29214	0.290125	0.293913	0.305682
81705	cg04068042	51653446	27802305	0.045631	0.0577932	0.0856588	0.062054	0.0595212	0.0821999	0.0720771	0.0856013	0.0669219	0.0584813	0.0734835	0.0748054	0.0684692	0.0933103	0.0881068	0.0906203	0.0813432	0.0815782	0.0879432	0.111477	0.120793	0.0981131	0.123988	0.110762	0.0464646	0.0469528	0.0498499	0.0495437	0.0688152	0.0574599	0.0477234	0.0663575	0.0757998	0.0464731	0.0517213	0.0717448	0.0522526	0.0822404	0.0810187	0.0351484	0.0834455	0.0823447	0.0554663	0.0983044	0.111739	0.0782349
265512	cg14288594	54644405	20628373	0.855851	0.879837	0.848993	0.864884	0.817995	0.814124	0.841203	0.846751	0.814789	0.841198	0.855058	0.843756	0.830537	0.861175	0.836019	0.846769	0.857276	0.863732	0.873992	0.842297	0.844022	0.859648	0.791529	0.818943	0.868431	0.89179	0.8683	0.859506	0.851325	0.838215	0.880425	0.829877	0.838738	0.855603	0.861923	0.845966	0.859001	0.866242	0.862947	0.876544	0.880597	0.830243	0.933052	0.88168	0.868756	0.883183
101909	cg05119290	11620467	60601417	0.871798	0.879594	0.887977	0.861919	0.875158	0.869842	0.896067	0.881491	0.862702	0.894411	0.889341	0.8674	0.905544	0.900715	0.88835	0.887179	0.888708	0.881857	0.903672	0.900316	0.882393	0.88547	0.885433	0.890163	0.880345	0.874717	0.917518	0.870957	0.876491	0.896677	0.926137	0.884993	0.872027	0.920867	0.883568	0.880491	0.908759	0.918244	0.894359	0.929716	0.906779	0.925492	0.927606	0.885643	0.888322	0.898248
361073	cg20058270	55782456	41655414	0.137352	0.149479	0.120325	0.145331	0.140912	0.148238	0.122718	0.143595	0.148176	0.131562	0.152049	0.140467	0.140948	0.177692	0.150708	0.138204	0.169886	0.162025	0.158456	0.168351	0.160979	0.150622	0.170828	0.167529	0.121769	0.118756	0.101816	0.133104	0.144534	0.134291	0.102105	0.148703	0.134669	0.13098	0.155167	0.141424	0.127107	0.169122	0.13129	0.097657	0.173106	0.13401	0.111184	0.163287	0.160651	0.131362
351879	cg19513374	27697342	27697342	0.616666	0.65269	0.682063	0.660945	0.656362	0.664987	0.688924	0.664956	0.640571	0.692203	0.668394	0.65349	0.680894	0.64655	0.643189	0.668082	0.648527	0.632424	0.681839	0.585178	0.616057	0.576035	0.606546	0.599171	0.650486	0.668273	0.718807	0.654201	0.680511	0.665016	0.725483	0.666587	0.683184	0.692621	0.657558	0.685688	0.718293	0.675487	0.647869	0.720603	0.651731	0.690193	0.705378	0.620318	0.597607	0.647643
174426	cg09061216	34644359	19713454	0.967701	0.965499	0.979601	0.967896	0.963116	0.953916	0.961725	0.956887	0.960183	0.96971	0.964082	0.954812	0.968511	0.936965	0.937907	0.952919	0.942394	0.949108	0.948416	0.91963	0.941475	0.943268		0.944315	0.971756	0.965545	0.981814		0.970619	0.97485	0.977411	0.964825	0.959446	0.973968	0.974796	0.958503	0.96697	0.937441	0.947408	0.973456	0.959609	0.949543	0.97367	0.934829	0.952263	0.952798
461451	cg26445541	24646388	60610450	0.911	0.883281	0.905408	0.921296	0.875912	0.889346	0.89348	0.894	0.891306	0.888263	0.90769	0.898783	0.907263	0.918336	0.925127	0.932994	0.923263	0.917169	0.912682	0.900412	0.923818	0.912993	0.916614	0.920413	0.917635	0.922111	0.936772	0.913596	0.907317	0.929219	0.934985	0.898601	0.916938	0.924272	0.916101	0.896369	0.923891	0.9243	0.92568	0.941509	0.924337	0.928013	0.964243	0.936651	0.928384	0.9406
164121	cg08474856	32700393	32700393	0.891876	0.881494	0.899234	0.872893	0.883707		0.876101	0.880021	0.867182	0.877851	0.861947	0.863041	0.864337	0.87422	0.868638	0.877882	0.864843	0.875737	0.871994	0.853573	0.865283	0.872191	0.842492	0.855514	0.888444	0.876247	0.902971	0.903296	0.875834	0.866589	0.895687	0.879929	0.888729	0.90182	0.870323	0.874082	0.886706	0.873202	0.866355	0.904167	0.891562	0.899338	0.8848	0.866187	0.876911	0.874709
241127	cg13047196	66726462	66726462	0.718169	0.695759	0.687979	0.660826	0.661755	0.708523	0.673106	0.669768	0.662333	0.693436	0.721167	0.635746	0.6996	0.684782	0.678067	0.693	0.673063	0.68475	0.712608	0.654832	0.657542	0.65664	0.66821	0.664418	0.681297	0.730987	0.720557	0.709859	0.681061	0.715905	0.728622	0.724351	0.65527	0.713025	0.751949	0.655706	0.75056	0.718678	0.688653	0.750377	0.693362	0.675166	0.753558	0.658765	0.692413	0.650255
281571	cg15170942	73733388	44791482	0.894335	0.906304	0.92641	0.914956	0.927986	0.917983	0.919791	0.920609	0.91976	0.921992	0.929004	0.90816	0.901258	0.925722	0.924452	0.925832	0.920017	0.914392	0.930113	0.928722	0.920775	0.92595	0.91604	0.919429	0.924122	0.927945	0.944164	0.922194	0.924935	0.913413	0.921756	0.923539	0.911583	0.92506	0.923276	0.919457	0.925939	0.950085	0.934466	0.950615	0.934402	0.955937	0.945458	0.928628	0.939964	0.939081
207386	cg10971559	49703472	44719378	0.898972	0.882827	0.87971	0.883186	0.89142	0.882967	0.894238	0.87936	0.888796	0.902459	0.886251	0.883469	0.891574	0.89154	0.896347	0.888572	0.891031	0.889211	0.902992	0.88595	0.883318	0.881252	0.892331	0.884596	0.895333	0.902957	0.926988	0.898345	0.885539	0.889635	0.91511	0.891367	0.887496	0.896552	0.894637	0.895941	0.890669	0.906979	0.898806	0.935688	0.906481	0.917616	0.928863	0.891135	0.893297	0.914532
42867	cg02086790	57709404	57709404	0.198937	0.21151	0.169726	0.235855	0.286567	0.259153	0.269133	0.277451	0.269562	0.182111	0.168855	0.26515	0.23246	0.174517	0.249894	0.192156	0.206074	0.224225	0.167256	0.247585	0.20136	0.191606	0.243281	0.234688	0.207205	0.196423	0.126683	0.207071	0.262116	0.250487	0.222286	0.222248	0.281921	0.177662	0.165571	0.236483	0.199249	0.176544	0.220266	0.172143	0.219979	0.215966	0.108137	0.218626	0.188357	0.176799
85109	cg04235768	21753487	21753487	0.322176	0.200239	0.43646	0.347233	0.356399	0.235208	0.209234	0.292905	0.275189	0.216899	0.165599	0.195817	0.182277	0.317394	0.238865	0.376987	0.212507	0.296151	0.267538	0.334275	0.119926	0.170794	0.105986	0.204221	0.316565	0.177297	0.419927	0.334908	0.343776	0.216272	0.193522	0.268084	0.264239	0.202432	0.148164	0.19447	0.176006	0.290964	0.24773	0.35042	0.223741	0.266487	0.228269	0.345695	0.104337	0.15408
325056	cg17833578	43717399	43717399	0.662964	0.739171	0.683532	0.698376	0.683729	0.71551	0.717225	0.684109	0.630254	0.727838	0.751876	0.650765	0.681757	0.694819	0.697378	0.702872	0.778359	0.677725	0.735805	0.707024	0.719742	0.720148	0.677526	0.669257	0.667976	0.736417	0.740613	0.70641	0.670834	0.711533	0.724351	0.705986	0.633867	0.735178	0.75659	0.706807	0.720093	0.733211	0.691423	0.728722	0.783599	0.698541	0.769413	0.738598	0.743833	0.737609
109359	cg05511924	40766324	40766324	0.657625	0.720306	0.690844	0.657306	0.679584	0.654448	0.694585	0.674748	0.617904	0.712484	0.723301	0.652606	0.683711	0.705207	0.67853	0.692084	0.763287	0.691407	0.710959	0.679057	0.67529	0.68738	0.688119	0.6326	0.686433	0.749504	0.723927	0.658338	0.672233	0.668067	0.715867	0.685861	0.622463	0.714811	0.719308	0.670056	0.68937	0.725768	0.672147	0.704766	0.76335	0.703967	0.748707	0.683058	0.702098	0.683696
131031	cg06721096	65685338	21601318	0.602768	0.587387	0.63181	0.601235	0.575952	0.619394	0.617437	0.582611	0.596533	0.604749	0.589083	0.623178	0.643138	0.584937	0.612505	0.590338	0.562547	0.577708	0.588301	0.586616	0.595315	0.580924	0.581241	0.566421	0.618314	0.61941	0.645512	0.604558	0.622339	0.615558	0.647332	0.610613	0.619258	0.623807	0.620009	0.600151	0.648585	0.5992	0.609965	0.597697	0.589059	0.601065	0.665175	0.600071	0.603394	0.620656
408170	cg23155625	37636411	37636411	0.895141	0.902582	0.87643	0.887296	0.877989	0.850625	0.873977	0.888487	0.860889	0.869467	0.867919	0.898415	0.861515	0.884071	0.882115	0.89718	0.885505	0.918824	0.902768	0.890533	0.901711	0.901518	0.895643	0.874117	0.869468	0.859232	0.82272	0.874923	0.869997	0.860566	0.83412	0.852809	0.849001	0.872939	0.876271	0.85364	0.837906	0.878878	0.882201	0.860192	0.897274	0.848781	0.856676	0.865142	0.880582	0.882779
122136	cg06219337	44715497	44715497	0.676877	0.680282	0.682607	0.675215	0.684123	0.673057	0.672936	0.657997	0.631605	0.72626	0.701236	0.642768	0.667123	0.695299	0.652066	0.72819	0.719095	0.689509	0.716196	0.667593	0.630558	0.639728	0.680618	0.651673	0.669738	0.694761	0.702318	0.667323	0.721338	0.662067	0.721469	0.68047	0.65452	0.731554	0.714071	0.697077	0.716835	0.699461	0.679366	0.737012	0.717731	0.695583	0.723638	0.696605	0.689247	0.671777
256504	cg13862927	13675341	13675341	0.703989	0.756709	0.73257	0.695641	0.698063	0.710952	0.707626	0.649104	0.646919	0.747974	0.744286	0.710082	0.653696	0.712836	0.665926	0.697133	0.727766	0.665578	0.719825	0.630896	0.6835	0.718179	0.655462	0.634626	0.704103	0.752852	0.74844	0.693499	0.704559	0.723996	0.768975	0.68404	0.665651	0.759502	0.740122	0.714341	0.686049	0.696479	0.672671	0.732063	0.748833	0.692051	0.779534	0.668333	0.729645	0.735799
376698	cg21095811	55628490	15703304	0.0397414	0.0322675	0.0257373	0.0223463	0.0544976	0.0442936	0.0489566	0.0433139	0.0553968	0.0415188	0.0380372	0.0446568	0.0432984	0.0216256	0.0297285	0.0221174	0.0273005	0.017523	0.0282368	0.015253	0.0360174	0.0353875	0.0328728	0.0328664	0.0373942	0.0441956	0.0460229	0.0344116	0.0505442	0.0550856	0.0649684	0.0567243	0.0497599	0.0451687	0.0561664	0.0491854	0.0453639	0.0319035	0.0346061	0.0232191	0.0305534	0.0364835	0.0229329	0.0250857	0.0472735	0.0432639
292158	cg15841828	29653510	29653510	0.86909	0.846106	0.882664	0.858864	0.861338	0.826722	0.846274	0.863656	0.87301	0.865722	0.851772	0.858446	0.86422	0.882204	0.871628	0.858124	0.891541	0.871565	0.876176	0.90106	0.884828	0.899177	0.870249	0.841009	0.860767	0.844977	0.821923	0.812495	0.836317	0.818576	0.858361	0.852487	0.846902	0.85314	0.853171	0.826559	0.827903	0.864068	0.838164	0.858557	0.884212	0.857529	0.851842	0.85487	0.824247	0.873
15129	cg00714888	20606414	20606414	0.160141	0.175261	0.166308	0.191007	0.186264	0.151452	0.203662	0.245982	0.169583	0.210545	0.160098	0.225591	0.144321	0.200848	0.185838	0.172318	0.139	0.11798	0.165146	0.100321	0.204065	0.183789	0.182661	0.141051	0.153192	0.164804	0.136253	0.160911	0.188224	0.148395	0.184586	0.233172	0.163304	0.182021	0.150655	0.222795	0.136829	0.186775	0.174604	0.134213	0.153694	0.108398	0.116684	0.11129	0.187831	0.164842
197712	cg10398455	29748434	29748434	0.732475	0.737349	0.772772	0.750585	0.731104	0.727057	0.745905	0.739312	0.717692	0.726887	0.744283	0.709043	0.764969	0.749838	0.705232	0.736132	0.760232	0.73518	0.756755	0.712314	0.731796	0.72041	0.72051	0.726246	0.748091	0.758913	0.776443	0.746089	0.75723	0.72197	0.777692	0.743019	0.720207	0.760207	0.762022	0.71879	0.766676	0.753556	0.739198	0.749803	0.764145	0.788938	0.773524	0.720571	0.742506	0.755865
341077	cg18802720	15734385	15734385	0.826019	0.831069	0.840838	0.871854	0.766017	0.759893	0.791324	0.828155	0.805138	0.809094	0.815675	0.802071	0.794875	0.84006	0.866357	0.851298	0.851283	0.808805	0.819799	0.829084	0.816699	0.835249	0.871718	0.852836	0.802687	0.776782	0.750212	0.800363	0.799134	0.755929	0.746757	0.798778	0.795146	0.79909	0.801716	0.790694	0.749281	0.827667	0.8346	0.824319	0.82378	0.71198	0.790361	0.838308	0.808281	0.811466
232682	cg12500811	43680370	43680370	0.693693	0.704538	0.690507	0.687296	0.656918	0.648132	0.677642	0.646084	0.611353	0.686228	0.682905	0.621664	0.670425	0.681809	0.666948	0.636828	0.68964	0.648975	0.674383	0.661963	0.659583	0.645748	0.617764	0.594519	0.680264	0.70148	0.706835	0.671367	0.674894	0.662046	0.731285	0.677882	0.624622	0.731678	0.714769	0.664946	0.691809	0.703147	0.66111	0.692637	0.6986	0.66737	0.701004	0.645803	0.674602	0.668764
78705	cg03909471	46679509	46679509	0.829954	0.786208	0.789766	0.75443	0.765748	0.774774	0.67185	0.673989	0.766664	0.774643	0.803579	0.718756	0.762833	0.754246	0.798521	0.809233	0.802081	0.780744	0.831491	0.78167	0.759293	0.759021	0.759266	0.738871	0.830861	0.824857	0.804766	0.764838	0.786007	0.781349	0.669878	0.688626	0.752145	0.78908	0.806156	0.731234	0.768072	0.785523	0.809151	0.81192	0.799476	0.795245	0.858118	0.78488	0.779791	0.783534
288923	cg15647584	17713363	17713363	0.759065	0.747308	0.748503	0.732161	0.74602	0.741763	0.765929	0.703165	0.682634	0.773705	0.775092	0.72012	0.746081	0.781802	0.715669	0.775544	0.755255	0.720521	0.706079	0.717144	0.735793	0.716253	0.740924	0.719431	0.772572	0.754332	0.799094	0.746246	0.752206	0.726839	0.79917	0.774684	0.707275	0.806178	0.78873	0.735894	0.786974	0.769819	0.730261	0.792758	0.765966	0.830673	0.73261	0.737371	0.778812	0.732316
89683	cg04474280	44755330	44755330	0.78589	0.789033	0.791455	0.799658	0.769847	0.755529	0.79013	0.78043	0.778992	0.779001	0.769418	0.785076	0.76692	0.749951	0.729767	0.743057	0.748671	0.729632	0.765523	0.702927	0.740718	0.73075	0.700765	0.726896	0.766005	0.796489	0.834076	0.800585	0.808929	0.763418	0.805407	0.791251	0.797571	0.791709	0.767327	0.78113	0.776289	0.801482	0.737354	0.765266	0.77433	0.748859	0.81829	0.707042	0.767213	0.743486
377985	cg21171115	60693494	60693494	0.800068	0.729548	0.739528	0.741815	0.798866	0.769216	0.744979	0.720815	0.741132	0.732711	0.686936	0.749463	0.734195	0.733504	0.747278	0.751254	0.781391	0.759798	0.689961	0.762305	0.739221	0.759808	0.740217	0.804165	0.718781	0.716802	0.676549	0.733399	0.74513	0.725734	0.734858	0.735412	0.693445	0.712571	0.681686	0.718081	0.672917	0.719148	0.779791	0.732765	0.712981	0.697174	0.697908	0.740127	0.696483	0.736626
251406	cg13611226	34660343	35789488	0.00744347	0.0132243	0.00947827	0.00996721	0.0127428	0.0112796	0.0102923	0.0153734	0.0165583	0.0131327	0.0138478	0.0136115	0.0151205	0.0104585	0.00487078	0.00638337	0.00920467	0.00758666	0.0131752	0.0088196	0.00842553	0.00628864	0.0090562	0.00469157	0.0121839	0.0161187	0.0210578	0.0122285	0.0183192	0.0121761	0.0168597	0.0198604	0.0188698	0.0137618	0.0169047	0.0138439	0.0182215	0.0080997	0.00715276	0.0118881	0.0101169	0.0104794	0.0110889	0.0105768	0.0104762	0.00652062
356899	cg19805748	39614465	39614465	0.638142	0.673902	0.684053	0.622468	0.637957	0.661624	0.676072	0.667105	0.632291	0.664579	0.671087	0.638041	0.654948	0.697716	0.66815	0.67946	0.725179	0.653137	0.707238	0.61285	0.660493	0.677326	0.64171	0.658292	0.642842	0.686828	0.668794	0.641114	0.660438	0.680954	0.710709	0.665697	0.630083	0.707961	0.711239	0.65577	0.672722	0.709448	0.689027	0.705657	0.723072	0.709707	0.71192	0.635781	0.694058	0.697784
353262	cg19596208	46663320	46663320	0.858733	0.837022	0.834607	0.832424	0.845897	0.821663	0.846448	0.815789	0.844215	0.840899	0.817054	0.817105	0.845455	0.875872	0.854261	0.863146	0.868063	0.8719	0.878827	0.859004	0.856939	0.853565	0.855144	0.861277	0.850709	0.84012	0.853131	0.839261	0.842417	0.848468	0.856962	0.829836	0.855681	0.845035	0.842198	0.828456	0.858505	0.857857	0.855236	0.888559	0.883417	0.881475	0.892633	0.8768	0.882797	0.87076
[truncated: 21 more columns]
