# Supplementary material for: In vivo Investigations of the Effect of Short- and Long-Term Recombinant Growth Hormone Treatment on DNA-Methylation in Humans
Source: PLoS One. 2015 Mar 18;10(3):e0120463. doi: 10.1371/journal.pone.0120463 (PMC4364725; doi:10.1371/journal.pone.0120463)
Supplement: S3 Table — Analysis was performed with the Gene Annotation Tool to Help Explain Relationships GATHER, http://gather.genome.duke.edu/, accessed 05/06/2014 [27]. (XLSX) [file pone.0120463.s004.xlsx]

## Sheet: Legend
Legend of the abbreviations and terms used in the following supplementary tables. Terms labelled with * are embedded in the GenomeStudio software (version 2011.1; Methylation Analysis Module version 1.9.0, Illumina)
Target ID*		identifies the probe name, cg represent a CpG locus
AVG_Beta*		DNA-methylation level (beta) of the corresponding target
Delta Beta		difference in DNA-methylation levels between stimulated and baseline sample
CHR*		chromosome on which the target locus is located, Genome built 37
MAPINFO*		genomic position of C in CG dinucleotide, Genome built 37
UCSC_REFGENE_NAME*		gene name (UCSC), the GenomeStudio software list sometimes more than one gene name
UCSC_REFGENE_ACCESSION*		accession number (UCSC; NM number)
UCSC_REFGENE_GROUP*		gene region feature category (USCS), the GenomeStudio software list sometimes more than one UCSC_REFGENE_GROUP term
	TSS1500	within 1500 base pairs (bps) of a transcription start site
	TSS200	within 200 bps of a transcription start site
	1stExon	first exon
	Body	gene body
	3'UTR	3' untranslated region
	5'UTR	5' untranslated region
RELATION_TO_UCSC_CPG_ISLAND*		relation to canonical CpG Island
	S_Shelf	2-4 kilo bases (kb) from CpG island in 3' direction
	S_Shore	0-2 kilo bases from CpG island in 3' direction
	Island	CpG island
	N_Shore	0-2 kb from CpG island in 5' direction
	N_Shelf	2-4 kb from CpG island in 5' direction
	N/A	no information
DMR*		Differentially methylated region (experimentally determined)
ENHANCER*		Enhancer element (informatically determined)
REGULATORY_FEATURE_NAME*		Regulatory feature (informatically determined
REGULATORY_FEATURE_GROUP*		Regulatory feature category
DHS*		DNAse hypersensitive site (experimentally determined)
FDR adjusted pval		Adjusted p-value after correction for multiple testing
GM12878_1		Information about the location of CpG loci in regulatory regions in the
GM12878_2		lymphoblastoid cell line GM12878 were derived from ENSEMBL (ftp://ftp.ensembl.org/pub/release-78/regulation/homo_sapiens/RegulatoryFeatures_GM12878.gff.gz)

## Sheet: Table S3_GO_paired ttest
GATHER	Annotation: Gene Ontology
#	Annotation	Total Genes With Ann	Your Genes (With Ann)	Your Genes (No Ann)	Genome (With Ann)	Genome (No Ann)	ln(Bayes factor)	neg ln(p value)	FE: neg ln(p value)	FE: neg ln(FDR)	Genes
1	GO:0030333 [5]: antigen processing	3	3	80	29	12167	2.29	5.63	6.66	1.16	B2M HLA-DQA1 HLA-DRA
2	GO:0007588 [4]: excretion	3	3	80	38	12158	1.57	4.83	5.94	1.16	GUCA2B SCNN1A SCNN1G
3	GO:0019882 [5]: antigen presentation	3	3	80	42	12154	1.31	4.6	5.67	1.16	B2M HLA-DQA1 HLA-DRA
4	GO:0019884 [6]: antigen presentation, exogenous antigen	2	2	81	15	12181	0.76	4.06	5.16	1.16	HLA-DQA1 HLA-DRA
5	GO:0019886 [6]: antigen processing, exogenous antigen via MHC class II	2	2	81	16	12180	0.65	3.96	5.05	1.16	HLA-DQA1 HLA-DRA
6	GO:0007222 [7]: frizzled signaling pathway	2	2	81	16	12180	0.65	3.96	5.05	1.16	AXIN1 DVL1
7	GO:0006938 [4]: sarcomere alignment	1	1	82	0	12196	0.57	3.91	5	1.16	TCAP
8	GO:0030097 [5]: hemopoiesis	3	3	80	69	12127	0.06	3.4	4.37	1.16	KIRREL3 MLF1 PRL
9	GO:0009887 [4]: organogenesis	12	12	71	912	11284	-0.02	0	3.87	1.16	APBA1 ARNT2 CTGF DLG4 DVL1 KIRREL3 MLF1 MMP19 MTCH1 PRL VEGFC ZBTB16
10	GO:0048513 [3]: organ development	12	12	71	912	11284	-0.02	0	3.87	1.16	APBA1 ARNT2 CTGF DLG4 DVL1 KIRREL3 MLF1 MMP19 MTCH1 PRL VEGFC ZBTB16
11	GO:0042055 [6]: neuronal lineage restriction	1	1	82	1	12195	-0.11	0	4.31	1.16	ARNT2
12	GO:0046677 [8]: response to antibiotic	1	1	82	1	12195	-0.11	0	4.31	1.16	LACTB
13	GO:0007308 [7]: oocyte construction	1	1	82	1	12195	-0.11	0	4.31	1.16	AXIN1
14	GO:0007309 [5]: oocyte axis determination	1	1	82	1	12195	-0.11	0	4.31	1.16	AXIN1
15	GO:0007515 [5]: lymph gland development	1	1	82	1	12195	-0.11	0	4.31	1.16	VEGFC
16	GO:0007612 [4]: learning	1	1	82	1	12195	-0.11	0	4.31	1.16	DLG4
17	GO:0007275 [2]: development	19	19	64	1768	10428	-0.11	0	3.59	0.98	APBA1 ARNT2 AXIN1 BRD2 CTGF DLG4 DNMT3A DVL1 KIRREL3 MLF1 MMP19 MTCH1 NKX2-8 ODF1 PLXNB1 PRL RREB1 VEGFC ZBTB16
18	GO:0050874 [3]: organismal physiological process	19	19	64	1825	10371	-0.36	0	3.31	0.98	APBA1 ATP6V0A2 B2M C8B CACNA1E CCL5 CPLX1 DLG4 GP9 GUCA2B HLA-DQA1 HLA-DRA IFIT2 LGALS3BP OR5E1P PRL SCNN1A SCNN1G TNFSF8
19	GO:0043170 [4]: macromolecule metabolism	14	14	69	3132	9064	-0.43	0	0.02	0.01	APBA1 DLG4 GCK LRPAP1 LYN MAN1C1 MARK1 MMP19 MYLK PDZRN3 PGK1 PRKAR2B PTPRN2 TCAP
20	GO:0019538 [5]: protein metabolism	12	12	71	2796	9400	-0.48	0	0.02	0.01	APBA1 DLG4 LRPAP1 LYN MAN1C1 MARK1 MMP19 MYLK PDZRN3 PRKAR2B PTPRN2 TCAP
21	GO:0016547 [7]: RNA editing	1	1	82	2	12194	-0.51	0	3.9	1.16	ADARB2
22	GO:0016556 [7]: mRNA modification	1	1	82	2	12194	-0.51	0	3.9	1.16	ADARB2
23	GO:0046040 [10]: IMP metabolism	1	1	82	2	12194	-0.51	0	3.9	1.16	PAICS
24	GO:0006188 [10]: IMP biosynthesis	1	1	82	2	12194	-0.51	0	3.9	1.16	PAICS
25	GO:0006189 [11]: 'de novo' IMP biosynthesis	1	1	82	2	12194	-0.51	0	3.9	1.16	PAICS
26	GO:0006381 [8]: mRNA editing	1	1	82	2	12194	-0.51	0	3.9	1.16	ADARB2
27	GO:0030001 [7]: metal ion transport	6	6	77	338	11858	-0.52	0	3.55	0.98	CACNA1E KCNC3 KCTD18 SCNN1A SCNN1G SLC39A11
28	GO:0044267 [6]: cellular protein metabolism	12	12	71	2775	9421	-0.55	0	0.02	0.01	APBA1 DLG4 LRPAP1 LYN MAN1C1 MARK1 MMP19 MYLK PDZRN3 PRKAR2B PTPRN2 TCAP
29	GO:0007186 [6]: G-protein coupled receptor protein signaling pathway	2	2	81	992	11204	-0.68	0	0.01	0.01	GPR157 OR5E1P
30	GO:0009058 [4]: biosynthesis	2	2	81	987	11209	-0.71	0	0.01	0.01	MAN1C1 PAICS
31	GO:0006812 [6]: cation transport	7	7	76	463	11733	-0.76	0	3.23	0.98	ATP6V0A2 CACNA1E KCNC3 KCTD18 SCNN1A SCNN1G SLC39A11
32	GO:0009113 [7]: purine base biosynthesis	1	1	82	3	12193	-0.8	0	3.62	0.98	PAICS
33	GO:0006928 [4]: cell motility	4	4	79	178	12018	-0.81	0	3.36	0.98	CCL5 CRK CTGF VEGFC
34	GO:0006811 [5]: ion transport	9	9	74	695	11501	-0.84	0	3.05	0.96	AKAP7 ATP6V0A2 CACNA1E COL24A1 KCNC3 KCTD18 SCNN1A SCNN1G SLC39A11
35	GO:0044260 [5]: cellular macromolecule metabolism	14	14	69	2972	9224	-0.91	0	0.04	0.01	APBA1 DLG4 GCK LRPAP1 LYN MAN1C1 MARK1 MMP19 MYLK PDZRN3 PGK1 PRKAR2B PTPRN2 TCAP
36	GO:0044249 [5]: cellular biosynthesis	2	2	81	942	11254	-0.94	0	0.01	0.01	MAN1C1 PAICS
37	GO:0006144 [7]: purine base metabolism	1	1	82	4	12192	-1.01	0	3.4	0.98	PAICS
38	GO:0006349 [4]: imprinting	1	1	82	4	12192	-1.01	0	3.4	0.98	DNMT3A
39	GO:0007595 [5]: lactation	1	1	82	4	12192	-1.01	0	3.4	0.98	PRL
40	GO:0015672 [7]: monovalent inorganic cation transport	5	5	78	286	11910	-1.02	0	3.06	0.96	ATP6V0A2 KCNC3 KCTD18 SCNN1A SCNN1G
41	GO:0006096 [8]: glycolysis	2	2	81	44	12152	-1.07	0	3.26	0.98	GCK PGK1
42	GO:0006955 [4]: immune response	9	9	74	738	11458	-1.1	0	2.74	0.91	ATP6V0A2 B2M C8B CCL5 HLA-DQA1 HLA-DRA IFIT2 LGALS3BP TNFSF8
43	GO:0007154 [3]: cell communication	29	29	54	3446	8750	-1.16	0	2.19	0.82	APBA1 ARNT2 AXIN1 CACNA1E CCK CCL5 CDH1 COL24A1 CPLX1 CRK CTGF DLG4 DVL1 GP9 GPR157 IL5RA LGALS3BP LYN MTCH1 OR5E1P PLXNB1 PRKAR2B PRL RASA3 RASGEF1B RREB1 SHANK2 TNFSF8 VEGFC
44	GO:0001525 [6]: angiogenesis	2	2	81	47	12149	-1.18	0	3.14	0.96	MMP19 VEGFC
45	GO:0009798 [4]: axis specification	1	1	82	5	12191	-1.19	0	3.22	0.98	AXIN1
46	GO:0045161 [6]: ion channel clustering	1	1	82	5	12191	-1.19	0	3.22	0.98	MTCH1
47	GO:0006929 [6]: substrate-bound cell migration	1	1	82	5	12191	-1.19	0	3.22	0.98	VEGFC
48	GO:0009653 [3]: morphogenesis	12	12	71	1138	11058	-1.23	0	2.46	0.84	APBA1 ARNT2 CTGF DLG4 DVL1 KIRREL3 MLF1 MMP19 MTCH1 PRL VEGFC ZBTB16
49	GO:0007166 [5]: cell surface receptor linked signal transduction	5	5	78	1416	10780	-1.23	0	0.03	0.01	AXIN1 DVL1 GPR157 OR5E1P PRL
50	GO:0048514 [5]: blood vessel morphogenesis	2	2	81	49	12147	-1.25	0	3.07	0.96	MMP19 VEGFC
51	GO:0001568 [4]: blood vessel development	2	2	81	49	12147	-1.25	0	3.07	0.96	MMP19 VEGFC
52	GO:0008088 [8]: axon cargo transport	1	1	82	6	12190	-1.33	0	3.07	0.96	APBA1
53	GO:0008152 [3]: metabolism	42	42	41	6923	5273	-1.36	0	0.11	0.03	ADARB2 ALDH1A2 APBA1 ARID5B ARNT2 BRF1 CCL5 COL24A1 CPT1A CRK CTGF DLG4 DNMT3A EP400 ETV5 GCK LRPAP1 LYN MAN1C1 MARK1 MMP19 MYLK MYT1L NKX2-8 NQO2 OSBP2 PAICS PDZRN3 PGK1 PPARD PRDM16 PRKAR2B PTPRN2 RBM18 RBM19 RREB1 TCAP ZBTB16 ZHX2 ZNF28 ZNF311 ZNF599
54	GO:0006007 [9]: glucose catabolism	2	2	81	54	12142	-1.4	0	2.9	0.91	GCK PGK1
55	GO:0001666 [5]: response to hypoxia	1	1	82	7	12189	-1.46	0	2.94	0.91	ARNT2
56	GO:0007516 [5]: hemocyte development	1	1	82	7	12189	-1.46	0	2.94	0.91	PRL
57	GO:0007155 [4]: cell adhesion	7	7	76	575	11621	-1.54	0	2.32	0.82	APBA1 CCL5 CDH1 COL24A1 CTGF GP9 LGALS3BP
58	GO:0006952 [5]: defense response	9	9	74	829	11367	-1.55	0	2.19	0.82	ATP6V0A2 B2M C8B CCL5 HLA-DQA1 HLA-DRA IFIT2 LGALS3BP TNFSF8
59	GO:0006887 [6]: exocytosis	2	2	81	60	12136	-1.57	0	2.72	0.91	CCL5 CPLX1
60	GO:0042386 [4]: hemocyte differentiation (sensu Arthropoda)	1	1	82	8	12188	-1.57	0	2.83	0.91	PRL
61	GO:0007276 [5]: gametogenesis	3	3	80	145	12051	-1.63	0	2.54	0.91	AXIN1 BRD2 ODF1
62	GO:0007268 [6]: synaptic transmission	4	4	79	245	11951	-1.63	0	2.43	0.82	APBA1 CACNA1E CPLX1 DLG4
63	GO:0019320 [8]: hexose catabolism	2	2	81	63	12133	-1.64	0	2.64	0.91	GCK PGK1
64	GO:0006810 [4]: transport	17	17	66	1958	10238	-1.64	0	1.76	0.65	AKAP7 APBA1 ATP6V0A2 CACNA1E CCL5 COL24A1 CPLX1 CPT1A EIF4ENIF1 KCNC3 KCTD18 LRPAP1 MTCH1 OSBP2 SCNN1A SCNN1G SLC39A11
65	GO:0051234 [4]: establishment of localization	17	17	66	1960	10236	-1.65	0	1.76	0.65	AKAP7 APBA1 ATP6V0A2 CACNA1E CCL5 COL24A1 CPLX1 CPT1A EIF4ENIF1 KCNC3 KCTD18 LRPAP1 MTCH1 OSBP2 SCNN1A SCNN1G SLC39A11
66	GO:0043283 [4]: biopolymer metabolism	7	7	76	1604	10592	-1.66	0	0.07	0.01	ADARB2 CTGF DNMT3A EP400 MMP19 RBM18 RBM19
67	GO:0051179 [3]: localization	17	17	66	1968	10228	-1.66	0	1.73	0.64	AKAP7 APBA1 ATP6V0A2 CACNA1E CCL5 COL24A1 CPLX1 CPT1A EIF4ENIF1 KCNC3 KCTD18 LRPAP1 MTCH1 OSBP2 SCNN1A SCNN1G SLC39A11
68	GO:0046112 [6]: nucleobase biosynthesis	1	1	82	9	12187	-1.67	0	2.72	0.91	PAICS
69	GO:0006775 [6]: fat-soluble vitamin metabolism	1	1	82	9	12187	-1.67	0	2.72	0.91	ALDH1A2
70	GO:0006776 [7]: vitamin A metabolism	1	1	82	9	12187	-1.67	0	2.72	0.91	ALDH1A2
71	GO:0046164 [6]: alcohol catabolism	2	2	81	64	12132	-1.67	0	2.61	0.91	GCK PGK1
72	GO:0046365 [7]: monosaccharide catabolism	2	2	81	64	12132	-1.67	0	2.61	0.91	GCK PGK1
73	GO:0043285 [5]: biopolymer catabolism	1	1	82	605	11591	-1.68	0	0.01	0.01	MMP19
74	GO:0044238 [4]: primary metabolism	39	39	44	6247	5949	-1.7	0	0.21	0.08	ADARB2 APBA1 ARID5B ARNT2 BRF1 COL24A1 CPT1A CRK CTGF DLG4 DNMT3A EP400 ETV5 GCK LRPAP1 LYN MAN1C1 MARK1 MMP19 MYLK MYT1L NKX2-8 OSBP2 PAICS PDZRN3 PGK1 PPARD PRDM16 PRKAR2B PTPRN2 RBM18 RBM19 RREB1 TCAP ZBTB16 ZHX2 ZNF28 ZNF311 ZNF599
75	GO:0019226 [5]: transmission of nerve impulse	4	4	79	252	11944	-1.7	0	2.35	0.82	APBA1 CACNA1E CPLX1 DLG4
76	GO:0030163 [6]: protein catabolism	1	1	82	598	11598	-1.71	0	0.02	0.01	MMP19
77	GO:0009581 [5]: detection of external stimulus	1	1	82	594	11602	-1.74	0	0.02	0.01	OR5E1P
78	GO:0009059 [5]: macromolecule biosynthesis	1	1	82	592	11604	-1.74	0	0.02	0.01	MAN1C1
79	GO:0044257 [7]: cellular protein catabolism	1	1	82	583	11613	-1.8	0	0.02	0.01	MMP19
80	GO:0006508 [8]: proteolysis and peptidolysis	1	1	82	583	11613	-1.8	0	0.02	0.01	MMP19
81	GO:0006139 [5]: nucleobase, nucleoside, nucleotide and nucleic acid metabolism	23	23	60	2944	9252	-1.82	0	1.35	0.48	ADARB2 ARID5B ARNT2 BRF1 COL24A1 CRK CTGF DNMT3A EP400 ETV5 MYT1L NKX2-8 PAICS PPARD PRDM16 RBM18 RBM19 RREB1 ZBTB16 ZHX2 ZNF28 ZNF311 ZNF599
82	GO:0007165 [4]: signal transduction	22	22	61	2804	9392	-1.83	0	1.34	0.48	ARNT2 AXIN1 CCK CCL5 CRK DLG4 DVL1 GPR157 IL5RA LGALS3BP LYN MTCH1 OR5E1P PLXNB1 PRKAR2B PRL RASA3 RASGEF1B RREB1 SHANK2 TNFSF8 VEGFC
83	GO:0009636 [7]: response to toxin	1	1	82	11	12185	-1.84	0	2.55	0.91	ARNT2
84	GO:0019883 [6]: antigen presentation, endogenous antigen	1	1	82	11	12185	-1.84	0	2.55	0.91	B2M
85	GO:0019885 [6]: antigen processing, endogenous antigen via MHC class I	1	1	82	11	12185	-1.84	0	2.55	0.91	B2M
86	GO:0006635 [8]: fatty acid beta-oxidation	1	1	82	11	12185	-1.84	0	2.55	0.91	CPT1A
87	GO:0006957 [7]: complement activation, alternative pathway	1	1	82	11	12185	-1.84	0	2.55	0.91	C8B
88	GO:0009112 [6]: nucleobase metabolism	1	1	82	11	12185	-1.84	0	2.55	0.91	PAICS
89	GO:0009126 [8]: purine nucleoside monophosphate metabolism	1	1	82	11	12185	-1.84	0	2.55	0.91	PAICS
90	GO:0009127 [8]: purine nucleoside monophosphate biosynthesis	1	1	82	11	12185	-1.84	0	2.55	0.91	PAICS
91	GO:0009167 [9]: purine ribonucleoside monophosphate metabolism	1	1	82	11	12185	-1.84	0	2.55	0.91	PAICS
92	GO:0009168 [9]: purine ribonucleoside monophosphate biosynthesis	1	1	82	11	12185	-1.84	0	2.55	0.91	PAICS
93	GO:0044237 [4]: cellular metabolism	42	42	41	6523	5673	-1.85	0	0.3	0.15	ADARB2 ALDH1A2 APBA1 ARID5B ARNT2 BRF1 CCL5 COL24A1 CPT1A CRK CTGF DLG4 DNMT3A EP400 ETV5 GCK LRPAP1 LYN MAN1C1 MARK1 MMP19 MYLK MYT1L NKX2-8 NQO2 OSBP2 PAICS PDZRN3 PGK1 PPARD PRDM16 PRKAR2B PTPRN2 RBM18 RBM19 RREB1 TCAP ZBTB16 ZHX2 ZNF28 ZNF311 ZNF599
94	GO:0009056 [4]: catabolism	3	3	80	906	11290	-1.89	0	0.05	0.01	GCK MMP19 PGK1
95	GO:0007600 [5]: sensory perception	1	1	82	563	11633	-1.9	0	0.02	0.01	OR5E1P
96	GO:0006355 [7]: regulation of transcription, DNA-dependent	15	15	68	1798	10398	-1.91	0	1.44	0.5	ARID5B ARNT2 BRF1 CRK ETV5 MYT1L NKX2-8 PPARD PRDM16 RREB1 ZBTB16 ZHX2 ZNF28 ZNF311 ZNF599
97	GO:0006350 [6]: transcription	16	16	67	1953	10243	-1.91	0	1.39	0.49	ARID5B ARNT2 BRF1 COL24A1 CRK ETV5 MYT1L NKX2-8 PPARD PRDM16 RREB1 ZBTB16 ZHX2 ZNF28 ZNF311 ZNF599
98	GO:0006464 [7]: protein modification	7	7	76	1502	10694	-1.92	0	0.11	0.02	LYN MAN1C1 MARK1 MYLK PDZRN3 PRKAR2B PTPRN2
99	GO:0007267 [4]: cell-cell signaling	6	6	77	532	11664	-1.96	0	1.86	0.69	APBA1 CACNA1E CCL5 CPLX1 DLG4 TNFSF8
100	GO:0009607 [4]: response to biotic stimulus	9	9	74	949	11247	-1.98	0	1.62	0.59	ATP6V0A2 B2M C8B CCL5 HLA-DQA1 HLA-DRA IFIT2 LGALS3BP TNFSF8
101	GO:0006512 [8]: ubiquitin cycle	1	1	82	546	11650	-1.99	0	0.02	0.01	PDZRN3
102	GO:0006351 [7]: transcription, DNA-dependent	15	15	68	1854	10342	-1.99	0	1.29	0.46	ARID5B ARNT2 BRF1 CRK ETV5 MYT1L NKX2-8 PPARD PRDM16 RREB1 ZBTB16 ZHX2 ZNF28 ZNF311 ZNF599
103	GO:0045449 [6]: regulation of transcription	15	15	68	1862	10334	-2.01	0	1.27	0.45	ARID5B ARNT2 BRF1 CRK ETV5 MYT1L NKX2-8 PPARD PRDM16 RREB1 ZBTB16 ZHX2 ZNF28 ZNF311 ZNF599
104	GO:0006006 [8]: glucose metabolism	2	2	81	81	12115	-2.01	0	2.22	0.82	GCK PGK1
105	GO:0050789 [2]: regulation of biological process	21	21	62	2846	9350	-2.04	0	0.97	0.34	ARID5B ARNT2 BRF1 CDK5R2 CRK CTGF DNMT3A ETV5 MTCH1 MYT1L NKX2-8 PPARD PRDM16 RREB1 TNFSF8 VEGFC ZBTB16 ZHX2 ZNF28 ZNF311 ZNF599
106	GO:0009618 [7]: response to pathogenic bacteria	1	1	82	14	12182	-2.04	0	2.34	0.82	C8B
107	GO:0043009 [5]: embryonic development (sensu Vertebrata)	1	1	82	14	12182	-2.04	0	2.34	0.82	ARNT2
108	GO:0001701 [6]: embryonic development (sensu Mammalia)	1	1	82	14	12182	-2.04	0	2.34	0.82	ARNT2
109	GO:0019953 [4]: sexual reproduction	3	3	80	181	12015	-2.04	0	2.05	0.76	AXIN1 BRD2 ODF1
110	GO:0019219 [5]: regulation of nucleobase, nucleoside, nucleotide and nucleic acid metabolism	15	15	68	1888	10308	-2.05	0	1.2	0.43	ARID5B ARNT2 BRF1 CRK ETV5 MYT1L NKX2-8 PPARD PRDM16 RREB1 ZBTB16 ZHX2 ZNF28 ZNF311 ZNF599
111	GO:0000003 [3]: reproduction	3	3	80	182	12014	-2.05	0	2.04	0.76	AXIN1 BRD2 ODF1
112	GO:0050875 [3]: cellular physiological process	63	63	20	9032	3164	-2.07	0	0.9	0.34	ADARB2 AKAP7 ALDH1A2 APBA1 ARID5B ARNT2 ATP6V0A2 AXIN1 BRF1 C8B CACNA1E CCL5 CDK5R2 COL24A1 CPLX1 CPT1A CRK CTGF DLG4 DNMT3A EIF4ENIF1 EP400 ETV5 GCK IL5RA KCNC3 KCTD18 LGALS3BP LRPAP1 LYN MAN1C1 MARK1 MMP19 MTCH1 MYLK MYT1L NKX2-8 NQO2 OSBP2 PAICS PARD6G PDZRN3 PGK1 PPARD PRDM16 PRKAR2B PRL PTPRN2 RASGEF1B RBM18 RBM19 RREB1 SCNN1A SCNN1G SLC39A11 TCAP TNFSF8 VEGFC ZBTB16 ZHX2 ZNF28 ZNF311 ZNF599
113	GO:0016052 [6]: carbohydrate catabolism	2	2	81	85	12111	-2.08	0	2.15	0.82	GCK PGK1
114	GO:0044275 [7]: cellular carbohydrate catabolism	2	2	81	85	12111	-2.08	0	2.15	0.82	GCK PGK1
115	GO:0006968 [4]: cellular defense response	2	2	81	85	12111	-2.08	0	2.15	0.82	CCL5 LGALS3BP
116	GO:0006412 [6]: protein biosynthesis	1	1	82	530	11666	-2.08	0	0.03	0.01	MAN1C1
117	GO:0016055 [6]: Wnt receptor signaling pathway	2	2	81	86	12110	-2.1	0	2.13	0.81	AXIN1 DVL1
118	GO:0044248 [5]: cellular catabolism	3	3	80	832	11364	-2.15	0	0.07	0.01	GCK MMP19 PGK1
119	GO:0006461 [7]: protein complex assembly	3	3	80	193	12003	-2.15	0	1.92	0.71	APBA1 DLG4 TCAP
120	GO:0007611 [3]: learning and/or memory	1	1	82	16	12180	-2.16	0	2.22	0.82	DLG4
121	GO:0009156 [8]: ribonucleoside monophosphate biosynthesis	1	1	82	16	12180	-2.16	0	2.22	0.82	PAICS
122	GO:0009161 [8]: ribonucleoside monophosphate metabolism	1	1	82	16	12180	-2.16	0	2.22	0.82	PAICS
123	GO:0050791 [3]: regulation of physiological process	18	18	65	2535	9661	-2.17	0	0.77	0.31	ARID5B ARNT2 BRF1 CRK ETV5 MTCH1 MYT1L NKX2-8 PPARD PRDM16 RREB1 TNFSF8 VEGFC ZBTB16 ZHX2 ZNF28 ZNF311 ZNF599
124	GO:0006092 [7]: main pathways of carbohydrate metabolism	2	2	81	91	12105	-2.18	0	2.04	0.76	GCK PGK1
125	GO:0006814 [8]: sodium ion transport	2	2	81	92	12104	-2.19	0	2.02	0.76	SCNN1A SCNN1G
126	GO:0019222 [4]: regulation of metabolism	15	15	68	2023	10173	-2.19	0	0.91	0.34	ARID5B ARNT2 BRF1 CRK ETV5 MYT1L NKX2-8 PPARD PRDM16 RREB1 ZBTB16 ZHX2 ZNF28 ZNF311 ZNF599
127	GO:0046907 [5]: intracellular transport	1	1	82	504	11692	-2.2	0	0.03	0.01	APBA1
128	GO:0019835 [5]: cytolysis	1	1	82	17	12179	-2.21	0	2.16	0.82	C8B
129	GO:0030574 [9]: collagen catabolism	1	1	82	17	12179	-2.21	0	2.16	0.82	MMP19
130	GO:0006305 [7]: DNA alkylation	1	1	82	17	12179	-2.21	0	2.16	0.82	DNMT3A
131	GO:0006306 [4]: DNA methylation	1	1	82	17	12179	-2.21	0	2.16	0.82	DNMT3A
132	GO:0007292 [6]: female gamete generation	1	1	82	17	12179	-2.21	0	2.16	0.82	AXIN1
133	GO:0009123 [7]: nucleoside monophosphate metabolism	1	1	82	17	12179	-2.21	0	2.16	0.82	PAICS
134	GO:0009124 [7]: nucleoside monophosphate biosynthesis	1	1	82	17	12179	-2.21	0	2.16	0.82	PAICS
135	GO:0008283 [4]: cell proliferation	9	9	74	1049	11147	-2.22	0	1.25	0.45	AXIN1 CDK5R2 IL5RA LRPAP1 PARD6G PRL RASGEF1B TNFSF8 VEGFC
136	GO:0043119 [4]: positive regulation of physiological process	4	4	79	333	11863	-2.27	0	1.64	0.6	ARNT2 MTCH1 TNFSF8 VEGFC
137	GO:0019395 [7]: fatty acid oxidation	1	1	82	19	12177	-2.3	0	2.06	0.76	CPT1A
138	GO:0050896 [3]: response to stimulus	13	13	70	1931	10265	-2.31	0	0.57	0.25	ARNT2 ATP6V0A2 B2M C8B CCL5 CTGF HLA-DQA1 HLA-DRA IFIT2 LACTB LGALS3BP OR5E1P TNFSF8
139	GO:0007582 [2]: physiological process	71	71	12	10391	1805	-2.34	0	0.61	0.26	ADARB2 AKAP7 ALDH1A2 APBA1 ARID5B ARNT2 ATP6V0A2 AXIN1 B2M BRF1 C8B CACNA1E CCL5 CDK5R2 COL24A1 CPLX1 CPT1A CRK CTGF DLG4 DNMT3A EIF4ENIF1 EP400 ETV5 GCK GP9 GUCA2B HLA-DQA1 HLA-DRA IFIT2 IL5RA KCNC3 KCTD18 LACTB LGALS3BP LRPAP1 LYN MAN1C1 MARK1 MMP19 MTCH1 MYLK MYT1L NKX2-8 NQO2 OR5E1P OSBP2 PAICS PARD6G PDZRN3 PGK1 PPARD PRDM16 PRKAR2B PRL PTPRN2 RASGEF1B RBM18 RBM19 RREB1 SCNN1A SCNN1G SLC39A1…
140	GO:0009987 [2]: cellular process	73	73	10	10874	1322	-2.35	0	0.34	0.16	ADARB2 AKAP7 ALDH1A2 APBA1 ARID5B ARNT2 ATP6V0A2 AXIN1 BRF1 C8B CACNA1E CCK CCL5 CDH1 CDK5R2 COL24A1 CPLX1 CPT1A CRK CTGF DLG4 DNMT3A DVL1 EIF4ENIF1 EP400 ETV5 GCK GP9 GPR157 IL5RA KCNC3 KCTD18 LGALS3BP LRPAP1 LYN MAN1C1 MARK1 MLF1 MMP19 MTCH1 MYLK MYT1L NKX2-8 NQO2 OR5E1P OSBP2 PAICS PARD6G PDZRN3 PGK1 PLXNB1 PPARD PRDM16 PRKAR2B PRL PTPRN2 RASA3 RASGEF1B RBM18 RBM19 RREB1 SCNN1A SCNN1G SHANK2 S…
141	GO:0009792 [4]: embryonic development (sensu Metazoa)	1	1	82	21	12175	-2.38	0	1.98	0.72	ARNT2
142	GO:0007242 [5]: intracellular signaling cascade	8	8	75	983	11213	-2.38	0	1.04	0.37	CRK DVL1 LYN PRKAR2B RASA3 RASGEF1B RREB1 SHANK2
143	GO:0009888 [5]: histogenesis	2	2	81	108	12088	-2.4	0	1.77	0.65	CTGF ZBTB16
144	GO:0009605 [4]: response to external stimulus	7	7	76	1256	10940	-2.41	0	0.27	0.12	ARNT2 C8B CCL5 CTGF LACTB LGALS3BP OR5E1P
145	GO:0042221 [6]: response to chemical substance	3	3	80	227	11969	-2.41	0	1.59	0.58	ARNT2 CCL5 LACTB
146	GO:0006397 [7]: mRNA processing	3	3	80	234	11962	-2.45	0	1.53	0.54	ADARB2 RBM18 RBM19
147	GO:0042828 [6]: response to pathogen	1	1	82	23	12173	-2.46	0	1.89	0.71	C8B
148	GO:0043280 [5]: positive regulation of caspase activity	1	1	82	23	12173	-2.46	0	1.89	0.71	MTCH1
149	GO:0043281 [4]: regulation of caspase activity	1	1	82	23	12173	-2.46	0	1.89	0.71	MTCH1
150	GO:0006919 [6]: caspase activation	1	1	82	23	12173	-2.46	0	1.89	0.71	MTCH1
151	GO:0007389 [3]: pattern specification	1	1	82	23	12173	-2.46	0	1.89	0.71	AXIN1
152	GO:0007507 [5]: heart development	1	1	82	23	12173	-2.46	0	1.89	0.71	DVL1
153	GO:0019318 [7]: hexose metabolism	2	2	81	113	12083	-2.46	0	1.7	0.63	GCK PGK1
154	GO:0000910 [5]: cytokinesis	2	2	81	114	12082	-2.47	0	1.69	0.63	PARD6G RASGEF1B
155	GO:0005996 [6]: monosaccharide metabolism	2	2	81	117	12079	-2.5	0	1.65	0.6	GCK PGK1
156	GO:0042493 [7]: response to drug	1	1	82	25	12171	-2.52	0	1.82	0.67	LACTB
157	GO:0006874 [8]: calcium ion homeostasis	1	1	82	25	12171	-2.52	0	1.82	0.67	CCL5
158	GO:0048232 [6]: male gamete generation	2	2	81	120	12076	-2.53	0	1.61	0.59	BRD2 ODF1
159	GO:0007283 [7]: spermatogenesis	2	2	81	120	12076	-2.53	0	1.61	0.59	BRD2 ODF1
160	GO:0009057 [5]: macromolecule catabolism	3	3	80	707	11489	-2.54	0	0.14	0.05	GCK MMP19 PGK1
161	GO:0007498 [3]: mesoderm development	1	1	82	26	12170	-2.55	0	1.79	0.65	ZBTB16
162	GO:0016043 [4]: cell organization and biogenesis	4	4	79	821	11375	-2.55	0	0.2	0.08	APBA1 CRK CTGF EP400
163	GO:0016071 [6]: mRNA metabolism	3	3	80	253	11943	-2.55	0	1.39	0.49	ADARB2 RBM18 RBM19
164	GO:0007399 [5]: neurogenesis	4	4	79	399	11797	-2.55	0	1.24	0.45	APBA1 ARNT2 DLG4 MTCH1
165	GO:0051242 [5]: positive regulation of cellular physiological process	3	3	80	258	11938	-2.58	0	1.35	0.48	MTCH1 TNFSF8 VEGFC
166	GO:0007265 [7]: Ras protein signal transduction	1	1	82	27	12169	-2.58	0	1.75	0.65	RREB1
167	GO:0044265 [6]: cellular macromolecule catabolism	3	3	80	692	11504	-2.58	0	0.16	0.05	GCK MMP19 PGK1
168	GO:0043065 [7]: positive regulation of apoptosis	2	2	81	128	12068	-2.6	0	1.52	0.53	MTCH1 TNFSF8
169	GO:0006304 [6]: DNA modification	1	1	82	28	12168	-2.61	0	1.72	0.64	DNMT3A
170	GO:0043068 [6]: positive regulation of programmed cell death	2	2	81	129	12067	-2.61	0	1.51	0.53	MTCH1 TNFSF8
171	GO:0043118 [4]: negative regulation of physiological process	1	1	82	418	11778	-2.61	0	0.06	0.01	ZHX2
172	GO:0050794 [3]: regulation of cellular process	4	4	79	788	11408	-2.62	0	0.23	0.1	CTGF MTCH1 TNFSF8 VEGFC
173	GO:0006366 [8]: transcription from Pol II promoter	4	4	79	426	11770	-2.63	0	1.1	0.41	CRK NKX2-8 PPARD RREB1
174	GO:0006996 [5]: organelle organization and biogenesis	3	3	80	671	11525	-2.63	0	0.17	0.07	APBA1 CRK EP400
175	GO:0006958 [7]: complement activation, classical pathway	1	1	82	29	12167	-2.63	0	1.69	0.63	C8B
176	GO:0006082 [5]: organic acid metabolism	1	1	82	413	11783	-2.64	0	0.06	0.01	CPT1A
177	GO:0019752 [6]: carboxylic acid metabolism	1	1	82	411	11785	-2.65	0	0.06	0.01	CPT1A
178	GO:0006950 [4]: response to stress	5	5	78	845	11351	-2.67	0	0.37	0.17	ARNT2 C8B CCL5 CTGF LGALS3BP
179	GO:0015980 [6]: energy derivation by oxidation of organic compounds	2	2	81	136	12060	-2.67	0	1.43	0.49	GCK PGK1
180	GO:0045045 [5]: secretory pathway	2	2	81	138	12058	-2.68	0	1.41	0.49	CCL5 CPLX1
181	GO:0009611 [5]: response to wounding	3	3	80	283	11913	-2.69	0	1.19	0.43	CCL5 CTGF LGALS3BP
182	GO:0050877 [4]: neurophysiological process	5	5	78	803	11393	-2.7	0	0.44	0.21	APBA1 CACNA1E CPLX1 DLG4 OR5E1P
183	GO:0006793 [5]: phosphorus metabolism	5	5	78	777	11419	-2.71	0	0.48	0.23	LYN MARK1 MYLK PRKAR2B PTPRN2
184	GO:0006796 [6]: phosphate metabolism	5	5	78	777	11419	-2.71	0	0.48	0.23	LYN MARK1 MYLK PRKAR2B PTPRN2
185	GO:0008219 [4]: cell death	4	4	79	466	11730	-2.72	0	0.93	0.34	AXIN1 C8B MTCH1 TNFSF8
186	GO:0016265 [3]: death	4	4	79	470	11726	-2.72	0	0.92	0.34	AXIN1 C8B MTCH1 TNFSF8
187	GO:0016192 [5]: vesicle-mediated transport	3	3	80	296	11900	-2.74	0	1.11	0.41	CCL5 CPLX1 LRPAP1
188	GO:0007049 [5]: cell cycle	4	4	79	709	11487	-2.74	0	0.33	0.16	AXIN1 CDK5R2 PARD6G VEGFC
189	GO:0006487 [9]: N-linked glycosylation	1	1	82	34	12162	-2.76	0	1.55	0.55	MAN1C1
190	GO:0006468 [8]: protein amino acid phosphorylation	4	4	79	533	11663	-2.8	0	0.7	0.28	LYN MARK1 MYLK PRKAR2B
191	GO:0006813 [8]: potassium ion transport	2	2	81	155	12041	-2.8	0	1.25	0.45	KCNC3 KCTD18
192	GO:0016310 [7]: phosphorylation	4	4	79	633	11563	-2.81	0	0.46	0.22	LYN MARK1 MYLK PRKAR2B
193	GO:0006091 [5]: generation of precursor metabolites and energy	4	4	79	565	11631	-2.81	0	0.62	0.26	GCK NQO2 PGK1 PPARD
194	GO:0009615 [6]: response to virus	1	1	82	38	12158	-2.83	0	1.46	0.51	CCL5
195	GO:0000079 [5]: regulation of cyclin dependent protein kinase activity	1	1	82	38	12158	-2.83	0	1.46	0.51	CDK5R2
196	GO:0006956 [6]: complement activation	1	1	82	38	12158	-2.83	0	1.46	0.51	C8B
197	GO:0015031 [5]: protein transport	2	2	81	475	11721	-2.85	0	0.18	0.07	APBA1 EIF4ENIF1
198	GO:0045184 [5]: establishment of protein localization	2	2	81	477	11719	-2.85	0	0.17	0.07	APBA1 EIF4ENIF1
199	GO:0051244 [4]: regulation of cellular physiological process	3	3	80	564	11632	-2.85	0	0.3	0.14	MTCH1 TNFSF8 VEGFC
200	GO:0006629 [5]: lipid metabolism	3	3	80	550	11646	-2.87	0	0.32	0.15	CPT1A OSBP2 PPARD
201	GO:0040029 [3]: regulation of gene expression, epigenetic	1	1	82	40	12156	-2.88	0	1.41	0.49	DNMT3A
202	GO:0000375 [8]: RNA splicing, via transesterification reactions	2	2	81	168	12028	-2.88	0	1.14	0.42	RBM18 RBM19
203	GO:0000377 [9]: RNA splicing, via transesterification reactions with bulged adenosine as nucleophile	2	2	81	168	12028	-2.88	0	1.14	0.42	RBM18 RBM19
204	GO:0000398 [8]: nuclear mRNA splicing, via spliceosome	2	2	81	168	12028	-2.88	0	1.14	0.42	RBM18 RBM19
205	GO:0006259 [5]: DNA metabolism	3	3	80	535	11661	-2.89	0	0.34	0.16	CTGF DNMT3A EP400
206	GO:0006836 [5]: neurotransmitter transport	1	1	82	41	12155	-2.89	0	1.39	0.49	CPLX1
207	GO:0000004 [2]: biological_process unknown	1	1	82	354	11842	-2.89	0	0.09	0.02	PLEKHA1
208	GO:0006118 [6]: electron transport	1	1	82	354	11842	-2.89	0	0.09	0.02	NQO2
209	GO:0006396 [6]: RNA processing	3	3	80	365	11831	-2.9	0	0.79	0.31	ADARB2 RBM18 RBM19
210	GO:0009628 [5]: response to abiotic stimulus	3	3	80	378	11818	-2.91	0	0.74	0.29	ARNT2 CCL5 LACTB
211	GO:0043207 [5]: response to external biotic stimulus	3	3	80	499	11697	-2.92	0	0.41	0.19	C8B CCL5 LGALS3BP
212	GO:0006766 [5]: vitamin metabolism	1	1	82	43	12153	-2.92	0	1.35	0.48	ALDH1A2
213	GO:0050790 [3]: regulation of enzyme activity	2	2	81	180	12016	-2.93	0	1.05	0.38	CDK5R2 MTCH1
214	GO:0008104 [4]: protein localization	3	3	80	489	11707	-2.93	0	0.43	0.21	AKAP7 APBA1 EIF4ENIF1
215	GO:0000074 [6]: regulation of cell cycle	3	3	80	395	11801	-2.94	0	0.68	0.28	AXIN1 CDK5R2 VEGFC
216	GO:0005975 [5]: carbohydrate metabolism	3	3	80	405	11791	-2.94	0	0.65	0.27	GCK MAN1C1 PGK1
217	GO:0009613 [5]: response to pest, pathogen or parasite	3	3	80	468	11728	-2.94	0	0.47	0.22	C8B CCL5 LGALS3BP
218	GO:0016070 [5]: RNA metabolism	3	3	80	448	11748	-2.94	0	0.52	0.25	ADARB2 RBM18 RBM19
219	GO:0012501 [5]: programmed cell death	3	3	80	439	11757	-2.95	0	0.55	0.25	AXIN1 MTCH1 TNFSF8
220	GO:0000086 [7]: G2/M transition of mitotic cell cycle	1	1	82	45	12151	-2.95	0	1.32	0.46	CDK5R2
221	GO:0006915 [6]: apoptosis	3	3	80	437	11759	-2.96	0	0.55	0.25	AXIN1 MTCH1 TNFSF8
222	GO:0006979 [5]: response to oxidative stress	1	1	82	46	12150	-2.97	0	1.3	0.46	CCL5
223	GO:0007565 [5]: pregnancy	1	1	82	46	12150	-2.97	0	1.3	0.46	PRL
224	GO:0008632 [7]: apoptotic program	1	1	82	46	12150	-2.97	0	1.3	0.46	MTCH1
225	GO:0044255 [5]: cellular lipid metabolism	2	2	81	427	11769	-2.97	0	0.23	0.1	CPT1A OSBP2
226	GO:0009410 [7]: response to xenobiotic stimulus	1	1	82	47	12149	-2.99	0	1.28	0.45	ARNT2
227	GO:0008380 [7]: RNA splicing	2	2	81	196	12000	-2.99	0	0.95	0.34	RBM18 RBM19
228	GO:0030005 [7]: di-, tri-valent inorganic cation homeostasis	1	1	82	48	12148	-3	0	1.26	0.45	CCL5
229	GO:0006352 [8]: transcription initiation	1	1	82	49	12147	-3.01	0	1.24	0.45	BRF1
230	GO:0030154 [3]: cell differentiation	2	2	81	212	11984	-3.03	0	0.85	0.31	MLF1 PRL
231	GO:0045941 [7]: positive regulation of transcription	1	1	82	51	12145	-3.04	0	1.21	0.43	ARNT2
232	GO:0006886 [6]: intracellular protein transport	1	1	82	313	11883	-3.05	0	0.12	0.03	APBA1
233	GO:0006066 [5]: alcohol metabolism	2	2	81	218	11978	-3.06	0	0.82	0.31	GCK PGK1
234	GO:0046483 [5]: heterocycle metabolism	1	1	82	53	12143	-3.07	0	1.18	0.43	PAICS
235	GO:0006875 [7]: metal ion homeostasis	1	1	82	53	12143	-3.07	0	1.18	0.43	CCL5
236	GO:0050876 [4]: reproductive physiological process	1	1	82	54	12142	-3.08	0	1.16	0.42	PRL
237	GO:0006357 [8]: regulation of transcription from Pol II promoter	2	2	81	229	11967	-3.08	0	0.77	0.31	CRK PPARD
238	GO:0045935 [6]: positive regulation of nucleobase, nucleoside, nucleotide and nucleic acid metabolism	1	1	82	55	12141	-3.08	0	1.15	0.42	ARNT2
239	GO:0016567 [9]: protein ubiquitination	1	1	82	304	11892	-3.09	0	0.13	0.04	PDZRN3
240	GO:0007264 [6]: small GTPase mediated signal transduction	2	2	81	239	11957	-3.09	0	0.72	0.28	RASGEF1B RREB1
241	GO:0000082 [7]: G1/S transition of mitotic cell cycle	1	1	82	56	12140	-3.1	0	1.14	0.42	CDK5R2
242	GO:0042981 [6]: regulation of apoptosis	2	2	81	248	11948	-3.11	0	0.68	0.28	MTCH1 TNFSF8
243	GO:0043067 [5]: regulation of programmed cell death	2	2	81	250	11946	-3.11	0	0.67	0.28	MTCH1 TNFSF8
244	GO:0044262 [6]: cellular carbohydrate metabolism	2	2	81	256	11940	-3.11	0	0.65	0.27	GCK PGK1
245	GO:0009790 [3]: embryonic development	1	1	82	58	12138	-3.12	0	1.11	0.41	ARNT2
246	GO:0006869 [5]: lipid transport	1	1	82	58	12138	-3.12	0	1.11	0.41	OSBP2
247	GO:0016477 [5]: cell migration	1	1	82	59	12137	-3.12	0	1.09	0.41	VEGFC
248	GO:0007010 [6]: cytoskeleton organization and biogenesis	2	2	81	324	11872	-3.13	0	0.43	0.21	APBA1 CRK
249	GO:0007606 [6]: sensory perception of chemical stimulus	1	1	82	290	11906	-3.13	0	0.15	0.05	OR5E1P
250	GO:0008544 [7]: epidermis development	1	1	82	62	12134	-3.15	0	1.05	0.38	CTGF
251	GO:0009451 [6]: RNA modification	1	1	82	64	12132	-3.17	0	1.03	0.37	ADARB2
252	GO:0006800 [5]: oxygen and reactive oxygen species metabolism	1	1	82	65	12131	-3.18	0	1.02	0.36	CCL5
253	GO:0006816 [8]: calcium ion transport	1	1	82	66	12130	-3.19	0	1.01	0.36	CACNA1E
254	GO:0030003 [6]: cation homeostasis	1	1	82	69	12127	-3.22	0	0.97	0.34	CCL5
255	GO:0007610 [2]: behavior	1	1	82	70	12126	-3.22	0	0.96	0.34	DLG4
256	GO:0007608 [7]: perception of smell	1	1	82	263	11933	-3.22	0	0.18	0.07	OR5E1P
257	GO:0009617 [6]: response to bacteria	1	1	82	71	12125	-3.23	0	0.95	0.34	C8B
258	GO:0015992 [6]: proton transport	1	1	82	71	12125	-3.23	0	0.95	0.34	ATP6V0A2
259	GO:0007398 [6]: ectoderm development	1	1	82	71	12125	-3.23	0	0.95	0.34	CTGF
260	GO:0042127 [5]: regulation of cell proliferation	1	1	82	259	11937	-3.23	0	0.18	0.07	VEGFC
261	GO:0006818 [5]: hydrogen transport	1	1	82	72	12124	-3.23	0	0.94	0.34	ATP6V0A2
262	GO:0050801 [4]: ion homeostasis	1	1	82	75	12121	-3.26	0	0.91	0.34	CCL5
263	GO:0006873 [5]: cell ion homeostasis	1	1	82	75	12121	-3.26	0	0.91	0.34	CCL5
264	GO:0009152 [8]: purine ribonucleotide biosynthesis	1	1	82	75	12121	-3.26	0	0.91	0.34	PAICS
265	GO:0009150 [8]: purine ribonucleotide metabolism	1	1	82	78	12118	-3.27	0	0.88	0.32	PAICS
266	GO:0006164 [7]: purine nucleotide biosynthesis	1	1	82	79	12117	-3.28	0	0.87	0.31	PAICS
267	GO:0006163 [7]: purine nucleotide metabolism	1	1	82	82	12114	-3.29	0	0.84	0.31	PAICS
268	GO:0009893 [5]: positive regulation of metabolism	1	1	82	81	12115	-3.3	0	0.85	0.31	ARNT2
269	GO:0009260 [7]: ribonucleotide biosynthesis	1	1	82	81	12115	-3.3	0	0.85	0.31	PAICS
270	GO:0051276 [6]: chromosome organization and biogenesis	1	1	82	236	11960	-3.3	0	0.22	0.09	EP400
271	GO:0030705 [6]: cytoskeleton-dependent intracellular transport	1	1	82	85	12111	-3.3	0	0.81	0.31	APBA1
272	GO:0043085 [4]: positive regulation of enzyme activity	1	1	82	85	12111	-3.3	0	0.81	0.31	MTCH1
273	GO:0007018 [7]: microtubule-based movement	1	1	82	85	12111	-3.3	0	0.81	0.31	APBA1
274	GO:0009259 [7]: ribonucleotide metabolism	1	1	82	85	12111	-3.3	0	0.81	0.31	PAICS
275	GO:0007596 [4]: blood coagulation	1	1	82	84	12112	-3.31	0	0.82	0.31	GP9
276	GO:0007001 [7]: chromosome organization and biogenesis (sensu Eukaryota)	1	1	82	230	11966	-3.32	0	0.23	0.1	EP400
277	GO:0019725 [4]: cell homeostasis	1	1	82	87	12109	-3.32	0	0.8	0.31	CCL5
278	GO:0045892 [8]: negative regulation of transcription, DNA-dependent	1	1	82	87	12109	-3.32	0	0.8	0.31	ZHX2
279	GO:0045786 [7]: negative regulation of cell cycle	1	1	82	89	12107	-3.33	0	0.78	0.31	AXIN1
280	GO:0006725 [5]: aromatic compound metabolism	1	1	82	89	12107	-3.33	0	0.78	0.31	PAICS
281	GO:0006817 [8]: phosphate transport	1	1	82	89	12107	-3.33	0	0.78	0.31	COL24A1
282	GO:0050817 [3]: coagulation	1	1	82	88	12108	-3.33	0	0.79	0.31	GP9
283	GO:0007599 [5]: hemostasis	1	1	82	90	12106	-3.34	0	0.77	0.31	GP9
284	GO:0006457 [7]: protein folding	1	1	82	216	11980	-3.35	0	0.26	0.11	LRPAP1
285	GO:0001558 [4]: regulation of cell growth	1	1	82	94	12102	-3.35	0	0.74	0.29	CTGF
286	GO:0045859 [4]: regulation of protein kinase activity	1	1	82	95	12101	-3.35	0	0.73	0.29	CDK5R2
287	GO:0016568 [8]: chromatin modification	1	1	82	99	12097	-3.37	0	0.71	0.28	EP400
288	GO:0006323 [6]: DNA packaging	1	1	82	203	11993	-3.37	0	0.28	0.13	EP400
289	GO:0030036 [8]: actin cytoskeleton organization and biogenesis	1	1	82	100	12096	-3.37	0	0.7	0.28	CRK
290	GO:0050878 [4]: regulation of body fluids	1	1	82	100	12096	-3.37	0	0.7	0.28	GP9
291	GO:0042592 [3]: homeostasis	1	1	82	101	12095	-3.37	0	0.69	0.28	CCL5
292	GO:0007417 [6]: central nervous system development	1	1	82	104	12092	-3.38	0	0.67	0.28	ARNT2
293	GO:0015674 [7]: di-, tri-valent inorganic cation transport	1	1	82	105	12091	-3.38	0	0.67	0.28	CACNA1E
294	GO:0040008 [4]: regulation of growth	1	1	82	102	12094	-3.38	0	0.68	0.28	CTGF
295	GO:0000278 [6]: mitotic cell cycle	1	1	82	195	12001	-3.39	0	0.3	0.15	CDK5R2
296	GO:0006325 [7]: establishment and/or maintenance of chromatin architecture	1	1	82	195	12001	-3.39	0	0.3	0.15	EP400
297	GO:0006954 [5]: inflammatory response	1	1	82	195	12001	-3.39	0	0.3	0.15	CCL5
298	GO:0006486 [8]: protein amino acid glycosylation	1	1	82	109	12087	-3.39	0	0.64	0.27	MAN1C1
299	GO:0030029 [7]: actin filament-based process	1	1	82	110	12086	-3.4	0	0.63	0.27	CRK
300	GO:0009117 [6]: nucleotide metabolism	1	1	82	184	12012	-3.41	0	0.33	0.16	PAICS
301	GO:0009101 [7]: glycoprotein biosynthesis	1	1	82	115	12081	-3.41	0	0.6	0.25	MAN1C1
302	GO:0042330 [5]: taxis	1	1	82	116	12080	-3.41	0	0.6	0.25	CCL5
303	GO:0006935 [6]: chemotaxis	1	1	82	116	12080	-3.41	0	0.6	0.25	CCL5
304	GO:0016064 [6]: humoral defense mechanism (sensu Vertebrata)	1	1	82	118	12078	-3.41	0	0.59	0.25	C8B
305	GO:0008284 [6]: positive regulation of cell proliferation	1	1	82	118	12078	-3.41	0	0.59	0.25	VEGFC
306	GO:0016337 [5]: cell-cell adhesion	1	1	82	180	12016	-3.42	0	0.34	0.16	CDH1
307	GO:0012502 [7]: induction of programmed cell death	1	1	82	122	12074	-3.42	0	0.57	0.25	TNFSF8
308	GO:0016049 [4]: cell growth	1	1	82	122	12074	-3.42	0	0.57	0.25	CTGF
309	GO:0006917 [8]: induction of apoptosis	1	1	82	122	12074	-3.42	0	0.57	0.25	TNFSF8
310	GO:0008361 [5]: regulation of cell size	1	1	82	122	12074	-3.42	0	0.57	0.25	CTGF
311	GO:0016481 [7]: negative regulation of transcription	1	1	82	123	12073	-3.42	0	0.56	0.25	ZHX2
312	GO:0006470 [8]: protein amino acid dephosphorylation	1	1	82	123	12073	-3.42	0	0.56	0.25	PTPRN2
313	GO:0006820 [6]: anion transport	1	1	82	173	12023	-3.42	0	0.36	0.17	COL24A1
314	GO:0009966 [4]: regulation of signal transduction	1	1	82	169	12027	-3.42	0	0.38	0.17	MTCH1
315	GO:0006936 [3]: muscle contraction	1	1	82	136	12060	-3.43	0	0.5	0.23	TCAP
316	GO:0045934 [6]: negative regulation of nucleobase, nucleoside, nucleotide and nucleic acid metabolism	1	1	82	131	12065	-3.43	0	0.52	0.25	ZHX2
317	GO:0006959 [5]: humoral immune response	1	1	82	162	12034	-3.43	0	0.4	0.19	C8B
318	GO:0016311 [7]: dephosphorylation	1	1	82	129	12067	-3.43	0	0.53	0.25	PTPRN2
319	GO:0008202 [6]: steroid metabolism	1	1	82	128	12068	-3.43	0	0.54	0.25	OSBP2
320	GO:0007156 [6]: homophilic cell adhesion	1	1	82	127	12069	-3.43	0	0.54	0.25	CDH1
321	GO:0007017 [7]: microtubule-based process	1	1	82	143	12053	-3.43	0	0.47	0.22	APBA1
322	GO:0000902 [4]: cellular morphogenesis	1	1	82	161	12035	-3.43	0	0.4	0.19	CTGF
323	GO:0050793 [3]: regulation of development	1	1	82	154	12042	-3.43	0	0.43	0.21	CTGF
324	GO:0040007 [3]: growth	1	1	82	153	12043	-3.43	0	0.43	0.21	CTGF
325	GO:0009100 [7]: glycoprotein metabolism	1	1	82	132	12064	-3.44	0	0.52	0.25	MAN1C1
326	GO:0009165 [6]: nucleotide biosynthesis	1	1	82	132	12064	-3.44	0	0.52	0.25	PAICS
327	GO:0015698 [7]: inorganic anion transport	1	1	82	144	12052	-3.44	0	0.46	0.22	COL24A1
328	GO:0006631 [6]: fatty acid metabolism	1	1	82	142	12054	-3.44	0	0.47	0.22	CPT1A
329	GO:0009892 [5]: negative regulation of metabolism	1	1	82	155	12041	-3.44	0	0.42	0.21	ZHX2
