# Supplementary material for: In vivo Investigations of the Effect of Short- and Long-Term Recombinant Growth Hormone Treatment on DNA-Methylation in Humans
Source: PLoS One. 2015 Mar 18;10(3):e0120463. doi: 10.1371/journal.pone.0120463 (PMC4364725; doi:10.1371/journal.pone.0120463)
Supplement: S4 Table — Analysis was performed with the Gene Annotation Tool to Help Explain Relationships GATHER, http://gather.genome.duke.edu/, accessed 05/06/2014 [27]. (XLSX) [file pone.0120463.s005.xlsx]

## Sheet: Legend
Legend of the abbreviations and terms used in the following supplementary tables. Terms labelled with * are embedded in the GenomeStudio software (version 2011.1; Methylation Analysis Module version 1.9.0, Illumina)
Target ID*		identifies the probe name, cg represent a CpG locus
AVG_Beta*		DNA-methylation level (beta) of the corresponding target
Delta Beta		difference in DNA-methylation levels between stimulated and baseline sample
CHR*		chromosome on which the target locus is located, Genome built 37
MAPINFO*		genomic position of C in CG dinucleotide, Genome built 37
UCSC_REFGENE_NAME*		gene name (UCSC), the GenomeStudio software list sometimes more than one gene name
UCSC_REFGENE_ACCESSION*		accession number (UCSC; NM number)
UCSC_REFGENE_GROUP*		gene region feature category (USCS), the GenomeStudio software list sometimes more than one UCSC_REFGENE_GROUP term
	TSS1500	within 1500 base pairs (bps) of a transcription start site
	TSS200	within 200 bps of a transcription start site
	1stExon	first exon
	Body	gene body
	3'UTR	3' untranslated region
	5'UTR	5' untranslated region
RELATION_TO_UCSC_CPG_ISLAND*		relation to canonical CpG Island
	S_Shelf	2-4 kilo bases (kb) from CpG island in 3' direction
	S_Shore	0-2 kilo bases from CpG island in 3' direction
	Island	CpG island
	N_Shore	0-2 kb from CpG island in 5' direction
	N_Shelf	2-4 kb from CpG island in 5' direction
	N/A	no information
DMR*		Differentially methylated region (experimentally determined)
ENHANCER*		Enhancer element (informatically determined)
REGULATORY_FEATURE_NAME*		Regulatory feature (informatically determined
REGULATORY_FEATURE_GROUP*		Regulatory feature category
DHS*		DNAse hypersensitive site (experimentally determined)
FDR adjusted pval		Adjusted p-value after correction for multiple testing
GM12878_1		Information about the location of CpG loci in regulatory regions in the
GM12878_2		lymphoblastoid cell line GM12878 were derived from ENSEMBL (ftp://ftp.ensembl.org/pub/release-78/regulation/homo_sapiens/RegulatoryFeatures_GM12878.gff.gz)

## Sheet: Table S4_PB_paired ttest
GATHER	Annotation: Protein Binding
#	Annotation	Total Genes With Ann	Your Genes (With Ann)	Your Genes (No Ann)	Genome (With Ann)	Genome (No Ann)	ln(Bayes factor)	neg ln(p value)	FE: neg ln(p value)	FE: neg ln(FDR)	Genes
1	HTR2C: 5-hydroxytryptamine (serotonin) receptor 2C	2	2	59	1	7564	4.46	6.57	8.58	2.77	APBA1 DLG4
2	BCL6: B-cell CLL/lymphoma 6 (zinc finger protein 51)	3	3	58	13	7552	4.19	6.26	8.28	2.77	BCOR PPARD ZBTB16
3	HDAC4: histone deacetylase 4	3	3	58	16	7549	3.66	5.65	7.75	2.65	BCOR YWHAE ZBTB16
4	HDAC7A: histone deacetylase 7A	2	2	59	4	7561	2.88	4.82	6.99	2.52	PPARD ZBTB16
5	DLGAP1: discs, large (Drosophila) homolog-associated protein 1	2	2	59	5	7560	2.55	4.53	6.65	2.52	DLG4 SHANK2
6	HDAC6: histone deacetylase 6	2	2	59	6	7559	2.27	4.24	6.37	2.52	BCOR ZBTB16
7	GRIK5: glutamate receptor, ionotropic, kainate 5	2	2	59	6	7559	2.27	4.24	6.37	2.52	DLG4 MLF1
8	MAP3K3: mitogen-activated protein kinase kinase kinase 3	2	2	59	6	7559	2.27	4.24	6.37	2.52	YWHAE ZBTB16
9	SCNN1B: sodium channel, nonvoltage-gated 1, beta (Liddle syndrome)	2	2	59	6	7559	2.27	4.24	6.37	2.52	SCNN1A SCNN1G
10	AKAP5: A kinase (PRKA) anchor protein 5	2	2	59	6	7559	2.27	4.24	6.37	2.52	DLG4 PRKAR2B
11	NEDD4L: neural precursor cell expressed, developmentally down-regulated 4-like	2	2	59	7	7558	2.03	4.03	6.13	2.52	SCNN1A SCNN1G
12	HDAC1: histone deacetylase 1	4	4	57	72	7493	1.77	3.8	5.78	2.52	BCOR DNMT3A PPARD ZBTB16
13	STX1A: syntaxin 1A (brain)	3	3	58	35	7530	1.64	3.64	5.69	2.52	APBA1 CPLX1 SCNN1G
14	CSNK1E: casein kinase 1, epsilon	2	2	59	9	7556	1.62	3.64	5.71	2.52	AXIN1 DVL1
15	WWP2: WW domain containing E3 ubiquitin protein ligase 2	2	2	59	10	7555	1.44	3.46	5.54	2.52	SCNN1A SCNN1G
16	AKAP9: A kinase (PRKA) anchor protein (yotiao) 9	2	2	59	11	7554	1.28	3.31	5.37	2.52	PCNT2 PRKAR2B
17	CSF2RB: colony stimulating factor 2 receptor, beta, low-affinity (granulocyte-macrophage)	2	2	59	11	7554	1.28	3.31	5.37	2.52	IL5RA LYN
18	MAP3K10: mitogen-activated protein kinase kinase kinase 10	2	2	59	11	7554	1.28	3.31	5.37	2.52	DLG4 YWHAE
19	PTK2B: PTK2B protein tyrosine kinase 2 beta	3	3	58	42	7523	1.18	3.22	5.21	2.52	CRK DLG4 LYN
20	ERBB4: v-erb-a erythroblastic leukemia viral oncogene homolog 4 (avian)	2	2	59	12	7553	1.14	3.18	5.22	2.52	CTGF DLG4
21	KCNJ12: potassium inwardly-rectifying channel, subfamily J, member 12	2	2	59	12	7553	1.14	3.18	5.22	2.52	APBA1 DLG4
22	CTTN: cortactin	2	2	59	13	7552	1	3.02	5.09	2.52	MYLK SHANK2
23	LRP1: low density lipoprotein-related protein 1 (alpha-2-macroglobulin receptor)	3	3	58	46	7519	0.95	2.98	4.97	2.52	CTGF DLG4 LRPAP1
24	HDAC5: histone deacetylase 5	2	2	59	14	7551	0.88	2.94	4.96	2.52	YWHAE ZBTB16
25	SEMA4F: sema domain, immunoglobulin domain (Ig), transmembrane domain (TM) and short cytoplasmic domain, (semaphorin) 4F	1	1	60	0	7565	0.71	2.79	4.83	2.52	DLG4
26	SEMA4B: sema domain, immunoglobulin domain (Ig), transmembrane domain (TM) and short cytoplasmic domain, (semaphorin) 4B	1	1	60	0	7565	0.71	2.79	4.83	2.52	PLXNB1
27	LMTK3: lemur tyrosine kinase 3	1	1	60	0	7565	0.71	2.79	4.83	2.52	ZBTB16
28	CIDEA: cell death-inducing DFFA-like effector a	1	1	60	0	7565	0.71	2.79	4.83	2.52	ZBTB16
29	FCHO1: FCH domain only 1	1	1	60	0	7565	0.71	2.79	4.83	2.52	ZBTB16
30	LPHN2: latrophilin 2	1	1	60	0	7565	0.71	2.79	4.83	2.52	SHANK2
31	FOLR1: folate receptor 1 (adult)	1	1	60	0	7565	0.71	2.79	4.83	2.52	LYN
32	GCKR: glucokinase (hexokinase 4) regulator	1	1	60	0	7565	0.71	2.79	4.83	2.52	GCK
33	RND1: Rho family GTPase 1	1	1	60	0	7565	0.71	2.79	4.83	2.52	PLXNB1
34	HLA-DRB5: major histocompatibility complex, class II, DR beta 5	1	1	60	0	7565	0.71	2.79	4.83	2.52	HLA-DRA
35	NMT1: N-myristoyltransferase 1	1	1	60	0	7565	0.71	2.79	4.83	2.52	LYN
36	ODF2: outer dense fiber of sperm tails 2	1	1	60	0	7565	0.71	2.79	4.83	2.52	ODF1
37	FLJ20647: hypothetical protein FLJ20647	1	1	60	0	7565	0.71	2.79	4.83	2.52	ZBTB16
38	PPP2CB: protein phosphatase 2 (formerly 2A), catalytic subunit, beta isoform	1	1	60	0	7565	0.71	2.79	4.83	2.52	AXIN1
39	VANGL2: vang-like 2 (van gogh, Drosophila)	1	1	60	0	7565	0.71	2.79	4.83	2.52	DVL1
40	NLGN4X: neuroligin 4, X-linked	1	1	60	0	7565	0.71	2.79	4.83	2.52	DLG4
41	PTPRG: protein tyrosine phosphatase, receptor type, G	1	1	60	0	7565	0.71	2.79	4.83	2.52	DLG4
42	CBLL1: Cas-Br-M (murine) ecotropic retroviral transforming sequence-like 1	1	1	60	0	7565	0.71	2.79	4.83	2.52	CDH1
43	CNTNAP3: contactin associated protein-like 3	1	1	60	0	7565	0.71	2.79	4.83	2.52	APBA1
44	FZD4: frizzled homolog 4 (Drosophila)	1	1	60	0	7565	0.71	2.79	4.83	2.52	DLG4
45	DPM1: dolichyl-phosphate mannosyltransferase polypeptide 1, catalytic subunit	1	1	60	0	7565	0.71	2.79	4.83	2.52	ZBTB16
46	CCKAR: cholecystokinin A receptor	1	1	60	0	7565	0.71	2.79	4.83	2.52	CCK
47	CD1A: CD1A antigen, a polypeptide	1	1	60	0	7565	0.71	2.79	4.83	2.52	B2M
48	CD1B: CD1B antigen, b polypeptide	1	1	60	0	7565	0.71	2.79	4.83	2.52	B2M
49	CD1E: CD1E antigen, e polypeptide	1	1	60	0	7565	0.71	2.79	4.83	2.52	B2M
50	ERBB2IP: erbb2 interacting protein	2	2	59	16	7549	0.65	2.7	4.73	2.44	CDH1 DLG4
51	GSK3B: glycogen synthase kinase 3 beta	2	2	59	22	7543	0.11	2.25	4.17	2.26	AXIN1 DVL1
52	FRAT1: frequently rearranged in advanced T-cell lymphomas	1	1	60	1	7564	0.03	0	4.14	2.26	DVL1
53	CACNG2: calcium channel, voltage-dependent, gamma subunit 2	1	1	60	1	7564	0.03	0	4.14	2.26	DLG4
54	EFHC1: EF-hand domain (C-terminal) containing 1	1	1	60	1	7564	0.03	0	4.14	2.26	CACNA1E
55	HECW1: HECT, C2 and WW domain containing E3 ubiquitin protein ligase 1	1	1	60	1	7564	0.03	0	4.14	2.26	DVL1
56	KIF13B: kinesin family member 13B	1	1	60	1	7564	0.03	0	4.14	2.26	DLG4
57	HYPC: Huntingtin interacting protein C	1	1	60	1	7564	0.03	0	4.14	2.26	HLA-DRA
58	HLA-DRB3: major histocompatibility complex, class II, DR beta 3	1	1	60	1	7564	0.03	0	4.14	2.26	HLA-DRA
59	IL5: interleukin 5 (colony-stimulating factor, eosinophil)	1	1	60	1	7564	0.03	0	4.14	2.26	IL5RA
60	COQ6: coenzyme Q6 homolog (yeast)	1	1	60	1	7564	0.03	0	4.14	2.26	ZBTB16
61	PDE4A: phosphodiesterase 4A, cAMP-specific (phosphodiesterase E2 dunce homolog, Drosophila)	1	1	60	1	7564	0.03	0	4.14	2.26	LYN
62	PMAIP1: phorbol-12-myristate-13-acetate-induced protein 1	1	1	60	1	7564	0.03	0	4.14	2.26	ZBTB16
63	FLJ20397: hypothetical protein FLJ20397	1	1	60	1	7564	0.03	0	4.14	2.26	ZBTB16
64	PPM1A: protein phosphatase 1A (formerly 2C), magnesium-dependent, alpha isoform	1	1	60	1	7564	0.03	0	4.14	2.26	DVL1
65	PPM1G: protein phosphatase 1G (formerly 2C), magnesium-dependent, gamma isoform	1	1	60	1	7564	0.03	0	4.14	2.26	LRPAP1
66	BANK1: B-cell scaffold protein with ankyrin repeats 1	1	1	60	1	7564	0.03	0	4.14	2.26	LYN
67	FLJ10916: hypothetical protein FLJ10916	1	1	60	1	7564	0.03	0	4.14	2.26	ZBTB16
68	PPP2R5B: protein phosphatase 2, regulatory subunit B (B56), beta isoform	1	1	60	1	7564	0.03	0	4.14	2.26	AXIN1
69	LYAR: hypothetical protein FLJ20425	1	1	60	1	7564	0.03	0	4.14	2.26	ZBTB16
70	KIF17: kinesin family member 17	1	1	60	1	7564	0.03	0	4.14	2.26	APBA1
71	SCNN1D: sodium channel, nonvoltage-gated 1, delta	1	1	60	1	7564	0.03	0	4.14	2.26	SCNN1G
72	SPAG4: sperm associated antigen 4	1	1	60	1	7564	0.03	0	4.14	2.26	ODF1
73	CA9: carbonic anhydrase IX	1	1	60	1	7564	0.03	0	4.14	2.26	CDH1
74	DLGAP2: discs, large (Drosophila) homolog-associated protein 2	1	1	60	1	7564	0.03	0	4.14	2.26	DLG4
75	ch-TOG: KIAA0097 gene product	1	1	60	1	7564	0.03	0	4.14	2.26	PTPRN2
76	NEDD4: neural precursor cell expressed, developmentally down-regulated 4	2	2	59	24	7541	-0.04	0	4.01	2.24	SCNN1A SCNN1G
77	CASK: calcium/calmodulin-dependent serine protein kinase (MAGUK family)	2	2	59	26	7539	-0.18	0	3.87	2.24	APBA1 DLG4
78	CTNNB1: catenin (cadherin-associated protein), beta 1, 88kDa	3	3	58	73	7492	-0.18	0	3.79	2.24	AXIN1 CDH1 DVL1
79	UNC119: unc-119 homolog (C. elegans)	3	3	58	76	7489	-0.28	0	3.69	2.22	HLA-DQA1 IL5RA LYN
80	SPAG5: sperm associated antigen 5	1	1	60	2	7563	-0.37	0	3.74	2.24	ODF1
81	AKAP14: A kinase (PRKA) anchor protein 14	1	1	60	2	7563	-0.37	0	3.74	2.24	PRKAR2B
82	DAP: death-associated protein	1	1	60	2	7563	-0.37	0	3.74	2.24	DLG4
83	DOCK3: dedicator of cytokinesis 3	1	1	60	2	7563	-0.37	0	3.74	2.24	CRK
84	AGTR2: angiotensin II receptor, type 2	1	1	60	2	7563	-0.37	0	3.74	2.24	ZBTB16
85	MGC5352: Bcl-XL-binding protein v68	1	1	60	2	7563	-0.37	0	3.74	2.24	ZBTB16
86	MS4A2: membrane-spanning 4-domains, subfamily A, member 2 (Fc fragment of IgE, high affinity I, receptor for; beta polypeptide)	1	1	60	2	7563	-0.37	0	3.74	2.24	LYN
87	DAAM1: dishevelled associated activator of morphogenesis 1	1	1	60	2	7563	-0.37	0	3.74	2.24	DVL1
88	GCSH: glycine cleavage system protein H (aminomethyl carrier)	1	1	60	2	7563	-0.37	0	3.74	2.24	ZBTB16
89	GDF8: growth differentiation factor 8	1	1	60	2	7563	-0.37	0	3.74	2.24	TCAP
90	GRIA3: glutamate receptor, ionotrophic, AMPA 3	1	1	60	2	7563	-0.37	0	3.74	2.24	LYN
91	GRIN2D: glutamate receptor, ionotropic, N-methyl D-aspartate 2D	1	1	60	2	7563	-0.37	0	3.74	2.24	DLG4
92	GUCY2D: guanylate cyclase 2D, membrane (retina-specific)	1	1	60	2	7563	-0.37	0	3.74	2.24	GUCA2B
93	GP6: glycoprotein VI (platelet)	1	1	60	2	7563	-0.37	0	3.74	2.24	LYN
94	ANAPC5: anaphase promoting complex subunit 5	1	1	60	2	7563	-0.37	0	3.74	2.24	ZBTB16
95	PIGR: polymeric immunoglobulin receptor	1	1	60	2	7563	-0.37	0	3.74	2.24	CCL5
96	NLGN3: neuroligin 3	1	1	60	2	7563	-0.37	0	3.74	2.24	DLG4
97	PPP2R5C: protein phosphatase 2, regulatory subunit B (B56), gamma isoform	1	1	60	2	7563	-0.37	0	3.74	2.24	AXIN1
98	SPTBN4: spectrin, beta, non-erythrocytic 4	1	1	60	2	7563	-0.37	0	3.74	2.24	PTPRN2
99	RASGRF1: Ras protein-specific guanine nucleotide-releasing factor 1	1	1	60	2	7563	-0.37	0	3.74	2.24	YWHAE
100	SORL1: sortilin-related receptor, L(DLR class) A repeats-containing	1	1	60	2	7563	-0.37	0	3.74	2.24	LRPAP1
101	C8A: complement component 8, alpha polypeptide	1	1	60	2	7563	-0.37	0	3.74	2.24	C8B
102	WEE1: WEE1 homolog (S. pombe)	1	1	60	2	7563	-0.37	0	3.74	2.24	CRK
103	CACNA1B: calcium channel, voltage-dependent, L type, alpha 1B subunit	1	1	60	2	7563	-0.37	0	3.74	2.24	APBA1
104	SNIP: SNAP25-interacting protein	1	1	60	2	7563	-0.37	0	3.74	2.24	CRK
105	FZD1: frizzled homolog 1 (Drosophila)	1	1	60	2	7563	-0.37	0	3.74	2.24	DLG4
106	ARGBP2: Arg/Abl-interacting protein ArgBP2	1	1	60	2	7563	-0.37	0	3.74	2.24	YWHAE
107	AKAP4: A kinase (PRKA) anchor protein 4	1	1	60	2	7563	-0.37	0	3.74	2.24	PRKAR2B
108	C3orf15: chromosome 3 open reading frame 15	1	1	60	2	7563	-0.37	0	3.74	2.24	PRKAR2B
109	CD24: CD24 antigen (small cell lung carcinoma cluster 4 antigen)	1	1	60	2	7563	-0.37	0	3.74	2.24	LYN
110	GDA: guanine deaminase	1	1	60	2	7563	-0.37	0	3.74	2.24	DLG4
111	CCS: copper chaperone for superoxide dismutase	1	1	60	2	7563	-0.37	0	3.74	2.24	APBA1
112	TGFB1: transforming growth factor, beta 1 (Camurati-Engelmann disease)	2	2	59	30	7535	-0.42	0	3.62	2.22	CTGF YWHAE
113	CSNK2A1: casein kinase 2, alpha 1 polypeptide	2	2	59	33	7532	-0.58	0	3.45	2.22	BRF1 DVL1
114	IRS1: insulin receptor substrate 1	2	2	59	33	7532	-0.58	0	3.45	2.22	CDH1 YWHAE
115	TUBGCP3: tubulin, gamma complex associated protein 3	1	1	60	3	7562	-0.65	0	3.45	2.22	PCNT2
116	SEMA4D: sema domain, immunoglobulin domain (Ig), transmembrane domain (TM) and short cytoplasmic domain, (semaphorin) 4D	1	1	60	3	7562	-0.65	0	3.45	2.22	PLXNB1
117	AKAP11: A kinase (PRKA) anchor protein 11	1	1	60	3	7562	-0.65	0	3.45	2.22	PRKAR2B
118	COL6A1: collagen, type VI, alpha 1	1	1	60	3	7562	-0.65	0	3.45	2.22	LGALS3BP
119	FCAR: Fc fragment of IgA, receptor for	1	1	60	3	7562	-0.65	0	3.45	2.22	LYN
120	FCGRT: Fc fragment of IgG, receptor, transporter, alpha	1	1	60	3	7562	-0.65	0	3.45	2.22	B2M
121	ZHX3: zinc fingers and homeoboxes 3	1	1	60	3	7562	-0.65	0	3.45	2.22	ZHX2
122	FY: Duffy blood group	1	1	60	3	7562	-0.65	0	3.45	2.22	CCL5
123	NGFRAP1: nerve growth factor receptor (TNFRSF16) associated protein 1	1	1	60	3	7562	-0.65	0	3.45	2.22	YWHAE
124	GRIK1: glutamate receptor, ionotropic, kainate 1	1	1	60	3	7562	-0.65	0	3.45	2.22	DLG4
125	GRIN2C: glutamate receptor, ionotropic, N-methyl D-aspartate 2C	1	1	60	3	7562	-0.65	0	3.45	2.22	DLG4
126	HFE: hemochromatosis	1	1	60	3	7562	-0.65	0	3.45	2.22	B2M
127	HLA-DRB1: major histocompatibility complex, class II, DR beta 1	1	1	60	3	7562	-0.65	0	3.45	2.22	HLA-DRA
128	IFIT3: interferon-induced protein with tetratricopeptide repeats 3	1	1	60	3	7562	-0.65	0	3.45	2.22	IFIT2
129	MGC45871: hypothetical protein MGC45871	1	1	60	3	7562	-0.65	0	3.45	2.22	ZBTB16
130	KCNJ10: potassium inwardly-rectifying channel, subfamily J, member 10	1	1	60	3	7562	-0.65	0	3.45	2.22	DLG4
131	LRP5: low density lipoprotein receptor-related protein 5	1	1	60	3	7562	-0.65	0	3.45	2.22	AXIN1
132	ARVCF: armadillo repeat gene deletes in velocardiofacial syndrome	1	1	60	3	7562	-0.65	0	3.45	2.22	CDH1
133	MME: membrane metallo-endopeptidase (neutral endopeptidase, enkephalinase, CALLA, CD10)	1	1	60	3	7562	-0.65	0	3.45	2.22	LYN
134	LRRC1: leucine rich repeat containing 1	1	1	60	3	7562	-0.65	0	3.45	2.22	DLG4
135	VEZATIN: transmembrane protein vezatin	1	1	60	3	7562	-0.65	0	3.45	2.22	CDH1
136	PSMC6: proteasome (prosome, macropain) 26S subunit, ATPase, 6	1	1	60	3	7562	-0.65	0	3.45	2.22	CRK
137	KIAA1549: KIAA1549 protein	1	1	60	3	7562	-0.65	0	3.45	2.22	ZBTB16
138	PTPN14: protein tyrosine phosphatase, non-receptor type 14	1	1	60	3	7562	-0.65	0	3.45	2.22	CDH1
139	TCTEL1: t-complex-associated-testis-expressed 1-like 1	1	1	60	3	7562	-0.65	0	3.45	2.22	DVL1
140	NPHS2: nephrosis 2, idiopathic, steroid-resistant (podocin)	1	1	60	3	7562	-0.65	0	3.45	2.22	KIRREL3
141	C7orf25: chromosome 7 open reading frame 25	1	1	60	3	7562	-0.65	0	3.45	2.22	BRD4
142	PRAM-1: PRAM-1 protein	1	1	60	3	7562	-0.65	0	3.45	2.22	LYN
143	ARHGEF2: rho/rac guanine nucleotide exchange factor (GEF) 2	1	1	60	3	7562	-0.65	0	3.45	2.22	YWHAE
144	LRP2: low density lipoprotein-related protein 2	2	2	59	35	7530	-0.67	0	3.35	2.2	DLG4 LRPAP1
145	PSEN1: presenilin 1 (Alzheimer disease 3)	2	2	59	35	7530	-0.67	0	3.35	2.2	APBA1 CDH1
146	NCOR2: nuclear receptor co-repressor 2	2	2	59	35	7530	-0.67	0	3.35	2.2	PPARD ZBTB16
147	CDC2: cell division cycle 2, G1 to S and G2 to M	2	2	59	35	7530	-0.67	0	3.35	2.2	LYN ZBTB16
148	KIF1C: kinesin family member 1C	1	1	60	4	7561	-0.87	0	3.23	2.2	YWHAE
149	AKAP10: A kinase (PRKA) anchor protein 10	1	1	60	4	7561	-0.87	0	3.23	2.2	PRKAR2B
150	COL5A1: collagen, type V, alpha 1	1	1	60	4	7561	-0.87	0	3.23	2.2	LGALS3BP
151	ADRB1: adrenergic, beta-1-, receptor	1	1	60	4	7561	-0.87	0	3.23	2.2	DLG4
152	EPHA3: EPH receptor A3	1	1	60	4	7561	-0.87	0	3.23	2.2	CRK
153	KIF1B: kinesin family member 1B	1	1	60	4	7561	-0.87	0	3.23	2.2	DLG4
154	ARHGEF12: Rho guanine nucleotide exchange factor (GEF) 12	1	1	60	4	7561	-0.87	0	3.23	2.2	PLXNB1
155	SH3BP1: SH3-domain binding protein 1	1	1	60	4	7561	-0.87	0	3.23	2.2	CRK
156	WWTR1: WW domain containing transcription regulator 1	1	1	60	4	7561	-0.87	0	3.23	2.2	YWHAE
157	NBEA: neurobeachin	1	1	60	4	7561	-0.87	0	3.23	2.2	PRKAR2B
158	GUCY1A2: guanylate cyclase 1, soluble, alpha 2	1	1	60	4	7561	-0.87	0	3.23	2.2	DLG4
159	DNMT3L: DNA (cytosine-5-)-methyltransferase 3-like	1	1	60	4	7561	-0.87	0	3.23	2.2	DNMT3A
160	NRBP: nuclear receptor binding protein	1	1	60	4	7561	-0.87	0	3.23	2.2	MLF1
161	HTR2A: 5-hydroxytryptamine (serotonin) receptor 2A	1	1	60	4	7561	-0.87	0	3.23	2.2	DLG4
162	INPP5D: inositol polyphosphate-5-phosphatase, 145kDa	1	1	60	4	7561	-0.87	0	3.23	2.2	LYN
163	ATP2B2: ATPase, Ca++ transporting, plasma membrane 2	1	1	60	4	7561	-0.87	0	3.23	2.2	DLG4
164	PCTK1: PCTAIRE protein kinase 1	1	1	60	4	7561	-0.87	0	3.23	2.2	YWHAE
165	PPIB: peptidylprolyl isomerase B (cyclophilin B)	1	1	60	4	7561	-0.87	0	3.23	2.2	PRL
166	SEMA4C: sema domain, immunoglobulin domain (Ig), transmembrane domain (TM) and short cytoplasmic domain, (semaphorin) 4C	1	1	60	4	7561	-0.87	0	3.23	2.2	DLG4
167	BAI1: brain-specific angiogenesis inhibitor 1	1	1	60	4	7561	-0.87	0	3.23	2.2	DLG4
168	BAI2: brain-specific angiogenesis inhibitor 2	1	1	60	4	7561	-0.87	0	3.23	2.2	SHANK2
169	SORT1: sortilin 1	1	1	60	4	7561	-0.87	0	3.23	2.2	LRPAP1
170	LIN7B: lin-7 homolog B (C. elegans)	1	1	60	4	7561	-0.87	0	3.23	2.2	APBA1
171	NDEL1: nudE nuclear distribution gene E homolog like 1 (A. nidulans)	1	1	60	4	7561	-0.87	0	3.23	2.2	YWHAE
172	SCAP2: src family associated phosphoprotein 2	1	1	60	4	7561	-0.87	0	3.23	2.2	LYN
173	CD1D: CD1D antigen, d polypeptide	1	1	60	4	7561	-0.87	0	3.23	2.2	B2M
174	CRIPT: postsynaptic protein CRIPT	1	1	60	4	7561	-0.87	0	3.23	2.2	DLG4
175	EIF4E2: eukaryotic translation initiation factor 4E member 2	1	1	60	4	7561	-0.87	0	3.23	2.2	EIF4ENIF1
176	MAPK3: mitogen-activated protein kinase 3	2	2	59	40	7525	-0.9	0	3.12	2.17	LYN MYLK
177	SMAD3: SMAD, mothers against DPP homolog 3 (Drosophila)	3	3	58	101	7464	-0.92	0	2.99	2.14	AXIN1 EIF4ENIF1 ZBTB16
178	ACTR3: ARP3 actin-related protein 3 homolog (yeast)	1	1	60	5	7560	-1.04	0	3.06	2.17	CDH1
179	TXNIP: thioredoxin interacting protein	1	1	60	5	7560	-1.04	0	3.06	2.17	ZBTB16
180	LILRB1: leukocyte immunoglobulin-like receptor, subfamily B (with TM and ITIM domains), member 1	1	1	60	5	7560	-1.04	0	3.06	2.17	B2M
181	MAP4K5: mitogen-activated protein kinase kinase kinase kinase 5	1	1	60	5	7560	-1.04	0	3.06	2.17	CRK
182	CCR4: chemokine (C-C motif) receptor 4	1	1	60	5	7560	-1.04	0	3.06	2.17	CCL5
183	DUT: dUTP pyrophosphatase	1	1	60	5	7560	-1.04	0	3.06	2.17	PPARD
184	EPHB3: EPH receptor B3	1	1	60	5	7560	-1.04	0	3.06	2.17	CRK
185	FCER1G: Fc fragment of IgE, high affinity I, receptor for; gamma polypeptide	1	1	60	5	7560	-1.04	0	3.06	2.17	LYN
186	FLT4: fms-related tyrosine kinase 4	1	1	60	5	7560	-1.04	0	3.06	2.17	VEGFC
187	GATA1: GATA binding protein 1 (globin transcription factor 1)	1	1	60	5	7560	-1.04	0	3.06	2.17	ZBTB16
188	ANG: angiogenin, ribonuclease, RNase A family, 5	1	1	60	5	7560	-1.04	0	3.06	2.17	TNFSF8
189	HCLS1: hematopoietic cell-specific Lyn substrate 1	1	1	60	5	7560	-1.04	0	3.06	2.17	LYN
190	HLA-DMA: major histocompatibility complex, class II, DM alpha	1	1	60	5	7560	-1.04	0	3.06	2.17	HLA-DRA
191	HLA-DMB: major histocompatibility complex, class II, DM beta	1	1	60	5	7560	-1.04	0	3.06	2.17	HLA-DRA
192	HLA-E: major histocompatibility complex, class I, E	1	1	60	5	7560	-1.04	0	3.06	2.17	B2M
193	IL6: interleukin 6 (interferon, beta 2)	1	1	60	5	7560	-1.04	0	3.06	2.17	ZBTB16
194	IL7R: interleukin 7 receptor	1	1	60	5	7560	-1.04	0	3.06	2.17	LYN
195	ATP2B4: ATPase, Ca++ transporting, plasma membrane 4	1	1	60	5	7560	-1.04	0	3.06	2.17	DLG4
196	RAB8B: RAB8B, member RAS oncogene family	1	1	60	5	7560	-1.04	0	3.06	2.17	CDH1
197	PNRC2: proline-rich nuclear receptor coactivator 2	1	1	60	5	7560	-1.04	0	3.06	2.17	ZBTB16
198	SENP2: SUMO1/sentrin/SMT3 specific protease 2	1	1	60	5	7560	-1.04	0	3.06	2.17	AXIN1
199	SDC4: syndecan 4 (amphiglycan, ryudocan)	1	1	60	5	7560	-1.04	0	3.06	2.17	CCL5
200	SSTR2: somatostatin receptor 2	1	1	60	5	7560	-1.04	0	3.06	2.17	SHANK2
201	C5: complement component 5	1	1	60	5	7560	-1.04	0	3.06	2.17	C8B
202	MGC10471: hypothetical protein MGC10471	1	1	60	5	7560	-1.04	0	3.06	2.17	ZBTB16
203	QTRT1: queuine tRNA-ribosyltransferase 1 (tRNA-guanine transglycosylase)	1	1	60	5	7560	-1.04	0	3.06	2.17	ZBTB16
204	SPOP: speckle-type POZ protein	1	1	60	5	7560	-1.04	0	3.06	2.17	ZBTB16
205	ARHGEF11: Rho guanine nucleotide exchange factor (GEF) 11	1	1	60	5	7560	-1.04	0	3.06	2.17	PLXNB1
206	PRKCA: protein kinase C, alpha	2	2	59	44	7521	-1.05	0	2.96	2.14	DLG4 MYLK
207	CALM1: calmodulin 1 (phosphorylase kinase, delta)	2	2	59	44	7521	-1.05	0	2.96	2.14	MYLK YWHAE
208	RAC1: ras-related C3 botulinum toxin substrate 1 (rho family, small GTP binding protein Rac1)	2	2	59	48	7517	-1.18	0	2.81	2.13	PARD6G PLXNB1
209	CSE1L: CSE1 chromosome segregation 1-like (yeast)	1	1	60	6	7559	-1.19	0	2.91	2.14	CDH1
210	ABL2: v-abl Abelson murine leukemia viral oncogene homolog 2 (arg, Abelson-related gene)	1	1	60	6	7559	-1.19	0	2.91	2.14	CRK
211	HLA-B: major histocompatibility complex, class I, B	1	1	60	6	7559	-1.19	0	2.91	2.14	B2M
212	ICAM3: intercellular adhesion molecule 3	1	1	60	6	7559	-1.19	0	2.91	2.14	ZBTB16
213	KCNA2: potassium voltage-gated channel, shaker-related subfamily, member 2	1	1	60	6	7559	-1.19	0	2.91	2.14	DLG4
214	KCNJ2: potassium inwardly-rectifying channel, subfamily J, member 2	1	1	60	6	7559	-1.19	0	2.91	2.14	DLG4
215	LGALS3: lectin, galactoside-binding, soluble, 3 (galectin 3)	1	1	60	6	7559	-1.19	0	2.91	2.14	LGALS3BP
216	MLLT3: myeloid/lymphoid or mixed-lineage leukemia (trithorax homolog, Drosophila); translocated to, 3	1	1	60	6	7559	-1.19	0	2.91	2.14	BCOR
217	NEUROD1: neurogenic differentiation 1	1	1	60	6	7559	-1.19	0	2.91	2.14	RREB1
218	FLJ10094: hypothetical protein FLJ10094	1	1	60	6	7559	-1.19	0	2.91	2.14	ZBTB16
219	DPPA4: developmental pluripotency associated 4	1	1	60	6	7559	-1.19	0	2.91	2.14	CRK
220	CHFR: checkpoint with forkhead and ring finger domains	1	1	60	6	7559	-1.19	0	2.91	2.14	BRD4
221	MYOZ1: myozenin 1	1	1	60	6	7559	-1.19	0	2.91	2.14	TCAP
222	TRPV4: transient receptor potential cation channel, subfamily V, member 4	1	1	60	6	7559	-1.19	0	2.91	2.14	LYN
223	RFC4: replication factor C (activator 1) 4, 37kDa	1	1	60	6	7559	-1.19	0	2.91	2.14	BRD4
224	RGS3: regulator of G-protein signalling 3	1	1	60	6	7559	-1.19	0	2.91	2.14	YWHAE
225	BUB1: BUB1 budding uninhibited by benzimidazoles 1 homolog (yeast)	1	1	60	6	7559	-1.19	0	2.91	2.14	CRK
226	VLDLR: very low density lipoprotein receptor	1	1	60	6	7559	-1.19	0	2.91	2.14	LRPAP1
227	LRP8: low density lipoprotein receptor-related protein 8, apolipoprotein e receptor	1	1	60	6	7559	-1.19	0	2.91	2.14	LRPAP1
228	C18orf9: chromosome 18 open reading frame 9	1	1	60	6	7559	-1.19	0	2.91	2.14	PAICS
229	SCAP1: src family associated phosphoprotein 1	1	1	60	6	7559	-1.19	0	2.91	2.14	LYN
230	ACCN3: amiloride-sensitive cation channel 3	1	1	60	6	7559	-1.19	0	2.91	2.14	DLG4
231	TNFRSF8: tumor necrosis factor receptor superfamily, member 8	1	1	60	6	7559	-1.19	0	2.91	2.14	TNFSF8
232	JAK2: Janus kinase 2 (a protein tyrosine kinase)	2	2	59	51	7514	-1.28	0	2.7	2.09	IL5RA LYN
233	VCL: vinculin	3	3	58	121	7444	-1.3	0	2.57	2.04	B2M LGALS3BP LRPAP1
234	HSPH1: heat shock 105kDa/110kDa protein 1	1	1	60	7	7558	-1.31	0	2.78	2.13	PGK1
235	GAB3: GRB2-associated binding protein 3	1	1	60	7	7558	-1.31	0	2.78	2.13	LYN
236	CSNK1D: casein kinase 1, delta	1	1	60	7	7558	-1.31	0	2.78	2.13	DVL1
237	DNMT3B: DNA (cytosine-5-)-methyltransferase 3 beta	1	1	60	7	7558	-1.31	0	2.78	2.13	DNMT3A
238	CPNE2: copine II	1	1	60	7	7558	-1.31	0	2.78	2.13	BCOR
239	FES: feline sarcoma oncogene	1	1	60	7	7558	-1.31	0	2.78	2.13	RASA3
240	FRAP1: FK506 binding protein 12-rapamycin associated protein 1	1	1	60	7	7558	-1.31	0	2.78	2.13	AVO3
241	EPN1: epsin 1	1	1	60	7	7558	-1.31	0	2.78	2.13	ZBTB16
242	HLA-A: major histocompatibility complex, class I, A	1	1	60	7	7558	-1.31	0	2.78	2.13	B2M
243	HLA-G: HLA-G histocompatibility antigen, class I, G	1	1	60	7	7558	-1.31	0	2.78	2.13	B2M
244	KCNA4: potassium voltage-gated channel, shaker-related subfamily, member 4	1	1	60	7	7558	-1.31	0	2.78	2.13	DLG4
245	KCNH2: potassium voltage-gated channel, subfamily H (eag-related), member 2	1	1	60	7	7558	-1.31	0	2.78	2.13	YWHAE
246	MAP1A: microtubule-associated protein 1A	1	1	60	7	7558	-1.31	0	2.78	2.13	DLG4
247	MLL: myeloid/lymphoid or mixed-lineage leukemia (trithorax homolog, Drosophila)	1	1	60	7	7558	-1.31	0	2.78	2.13	PLXNB1
248	NPHS1: nephrosis 1, congenital, Finnish type (nephrin)	1	1	60	7	7558	-1.31	0	2.78	2.13	LYN
249	PIK3CG: phosphoinositide-3-kinase, catalytic, gamma polypeptide	1	1	60	7	7558	-1.31	0	2.78	2.13	LYN
250	Cep72: centrosomal protein 72 kDa	1	1	60	7	7558	-1.31	0	2.78	2.13	ZBTB16
251	PRKCI: protein kinase C, iota	1	1	60	7	7558	-1.31	0	2.78	2.13	PARD6G
252	PRKCQ: protein kinase C, theta	1	1	60	7	7558	-1.31	0	2.78	2.13	LYN
253	RFP: ret finger protein	1	1	60	7	7558	-1.31	0	2.78	2.13	ZBTB16
254	SH3GL1: SH3-domain GRB2-like 1	1	1	60	7	7558	-1.31	0	2.78	2.13	AXIN1
255	MPDZ: multiple PDZ domain protein	1	1	60	7	7558	-1.31	0	2.78	2.13	PLEKHA1
256	IQGAP1: IQ motif containing GTPase activating protein 1	1	1	60	7	7558	-1.31	0	2.78	2.13	CDH1
257	CLDN1: claudin 1	1	1	60	7	7558	-1.31	0	2.78	2.13	BRD4
258	CD14: CD14 antigen	1	1	60	7	7558	-1.31	0	2.78	2.13	LGALS3BP
259	RIN1: Ras and Rab interactor 1	1	1	60	7	7558	-1.31	0	2.78	2.13	YWHAE
260	CD63: CD63 antigen (melanoma 1 antigen)	1	1	60	7	7558	-1.31	0	2.78	2.13	HLA-DRA
261	KIAA0514: KIAA0514	1	1	60	7	7558	-1.31	0	2.78	2.13	YWHAE
262	SPRY2: sprouty homolog 2 (Drosophila)	1	1	60	8	7557	-1.42	0	2.66	2.09	CBLC
263	HBEGF: heparin-binding EGF-like growth factor	1	1	60	8	7557	-1.42	0	2.66	2.09	ZBTB16
264	E2F2: E2F transcription factor 2	1	1	60	8	7557	-1.42	0	2.66	2.09	BRD2
265	GAK: cyclin G associated kinase	1	1	60	8	7557	-1.42	0	2.66	2.09	AXIN1
266	GATA2: GATA binding protein 2	1	1	60	8	7557	-1.42	0	2.66	2.09	ZBTB16
267	IGFBP7: insulin-like growth factor binding protein 7	1	1	60	8	7557	-1.42	0	2.66	2.09	CCL5
268	LDLR: low density lipoprotein receptor (familial hypercholesterolemia)	1	1	60	8	7557	-1.42	0	2.66	2.09	LRPAP1
269	EVL: Enah/Vasp-like	1	1	60	8	7557	-1.42	0	2.66	2.09	LYN
270	ACP5: acid phosphatase 5, tartrate resistant	1	1	60	8	7557	-1.42	0	2.66	2.09	ZBTB16
271	PSMD2: proteasome (prosome, macropain) 26S subunit, non-ATPase, 2	1	1	60	8	7557	-1.42	0	2.66	2.09	ZBTB16
272	ATXN1: ataxin 1	1	1	60	8	7557	-1.42	0	2.66	2.09	YWHAE
273	TGFB3: transforming growth factor, beta 3	1	1	60	8	7557	-1.42	0	2.66	2.09	CTGF
274	ANP32A: acidic (leucine-rich) nuclear phosphoprotein 32 family, member A	1	1	60	8	7557	-1.42	0	2.66	2.09	AXIN1
275	LIN7A: lin-7 homolog A (C. elegans)	1	1	60	8	7557	-1.42	0	2.66	2.09	DLG4
276	ARHGEF7: Rho guanine nucleotide exchange factor (GEF) 7	1	1	60	8	7557	-1.42	0	2.66	2.09	SHANK2
277	USP13: ubiquitin specific protease 13 (isopeptidase T-3)	1	1	60	8	7557	-1.42	0	2.66	2.09	DVL1
278	TRIP10: thyroid hormone receptor interactor 10	1	1	60	8	7557	-1.42	0	2.66	2.09	LYN
279	CD81: CD81 antigen (target of antiproliferative antibody 1)	1	1	60	8	7557	-1.42	0	2.66	2.09	ZBTB16
280	MAGEA11: melanoma antigen family A, 11	2	2	59	58	7507	-1.47	0	2.49	2	MLF1 ZBTB16
281	HBXIP: hepatitis B virus x interacting protein	1	1	60	9	7556	-1.52	0	2.56	2.04	ZBTB16
282	CCR1: chemokine (C-C motif) receptor 1	1	1	60	9	7556	-1.52	0	2.56	2.04	CCL5
283	CSF3R: colony stimulating factor 3 receptor (granulocyte)	1	1	60	9	7556	-1.52	0	2.56	2.04	LYN
284	CSNK1A1: casein kinase 1, alpha 1	1	1	60	9	7556	-1.52	0	2.56	2.04	AXIN1
285	SIN3B: SIN3 homolog B, transcription regulator (yeast)	1	1	60	9	7556	-1.52	0	2.56	2.04	ZBTB16
286	FSHR: follicle stimulating hormone receptor	1	1	60	9	7556	-1.52	0	2.56	2.04	ZBTB16
287	GSTM4: glutathione S-transferase M4	1	1	60	9	7556	-1.52	0	2.56	2.04	ZBTB16
288	HLA-C: major histocompatibility complex, class I, C	1	1	60	9	7556	-1.52	0	2.56	2.04	B2M
289	MCP: membrane cofactor protein (CD46, trophoblast-lymphocyte cross-reactive antigen)	1	1	60	9	7556	-1.52	0	2.56	2.04	DLG4
290	SHANK1: SH3 and multiple ankyrin repeat domains 1	1	1	60	9	7556	-1.52	0	2.56	2.04	DLG4
291	SDC1: syndecan 1	1	1	60	9	7556	-1.52	0	2.56	2.04	CCL5
292	PCGF4: polycomb group ring finger 4	1	1	60	9	7556	-1.52	0	2.56	2.04	ZBTB16
293	STXBP1: syntaxin binding protein 1	1	1	60	9	7556	-1.52	0	2.56	2.04	APBA1
294	VAMP2: vesicle-associated membrane protein 2 (synaptobrevin 2)	1	1	60	9	7556	-1.52	0	2.56	2.04	CPLX1
295	IRS4: insulin receptor substrate 4	1	1	60	9	7556	-1.52	0	2.56	2.04	CRK
296	CDK5: cyclin-dependent kinase 5	1	1	60	10	7555	-1.61	0	2.47	2	CDK5R2
297	Dlc2: dynein light chain 2	1	1	60	10	7555	-1.61	0	2.47	2	DLG4
298	EIF4E: eukaryotic translation initiation factor 4E	1	1	60	10	7555	-1.61	0	2.47	2	EIF4ENIF1
299	PPP1R15A: protein phosphatase 1, regulatory (inhibitor) subunit 15A	1	1	60	10	7555	-1.61	0	2.47	2	LYN
300	GADD45B: growth arrest and DNA-damage-inducible, beta	1	1	60	10	7555	-1.61	0	2.47	2	PPARD
301	NOS1: nitric oxide synthase 1 (neuronal)	1	1	60	10	7555	-1.61	0	2.47	2	DLG4
302	PPP1R8: protein phosphatase 1, regulatory (inhibitor) subunit 8	1	1	60	10	7555	-1.61	0	2.47	2	LYN
303	WDR33: WD repeat domain 33	1	1	60	10	7555	-1.61	0	2.47	2	ZBTB16
304	PRLR: prolactin receptor	1	1	60	10	7555	-1.61	0	2.47	2	PRL
305	RFC1: replication factor C (activator 1) 1, 145kDa	1	1	60	10	7555	-1.61	0	2.47	2	BRD4
306	SUV39H1: suppressor of variegation 3-9 homolog 1 (Drosophila)	1	1	60	10	7555	-1.61	0	2.47	2	DNMT3A
307	TOP2A: topoisomerase (DNA) II alpha 170kDa	1	1	60	10	7555	-1.61	0	2.47	2	YWHAE
308	UBB: ubiquitin B	1	1	60	10	7555	-1.61	0	2.47	2	LYN
309	CD22: CD22 antigen	1	1	60	10	7555	-1.61	0	2.47	2	LYN
310	PLSCR1: phospholipid scramblase 1	2	2	59	65	7500	-1.64	0	2.3	1.92	CRK ZBTB16
311	UBE2I: ubiquitin-conjugating enzyme E2I (UBC9 homolog, yeast)	2	2	59	67	7498	-1.68	0	2.25	1.89	DNMT3A SCNN1A
312	MAP4K1: mitogen-activated protein kinase kinase kinase kinase 1	1	1	60	11	7554	-1.69	0	2.39	1.96	CRK
313	CSF1R: colony stimulating factor 1 receptor, formerly McDonough feline sarcoma viral (v-fms) oncogene homolog	1	1	60	11	7554	-1.69	0	2.39	1.96	LYN
314	CTLA4: cytotoxic T-lymphocyte-associated protein 4	1	1	60	11	7554	-1.69	0	2.39	1.96	LYN
315	DNMT1: DNA (cytosine-5-)-methyltransferase 1	1	1	60	11	7554	-1.69	0	2.39	1.96	DNMT3A
316	GRIK2: glutamate receptor, ionotropic, kainate 2	1	1	60	11	7554	-1.69	0	2.39	1.96	DLG4
317	LGALS1: lectin, galactoside-binding, soluble, 1 (galectin 1)	1	1	60	11	7554	-1.69	0	2.39	1.96	LGALS3BP
318	RAP1A: RAP1A, member of RAS oncogene family	1	1	60	11	7554	-1.69	0	2.39	1.96	RASA3
319	SYN1: synapsin I	1	1	60	11	7554	-1.69	0	2.39	1.96	CRK
320	SYT1: synaptotagmin I	1	1	60	11	7554	-1.69	0	2.39	1.96	CPLX1
321	TSC2: tuberous sclerosis 2	1	1	60	11	7554	-1.69	0	2.39	1.96	YWHAE
322	CD8A: CD8 antigen, alpha polypeptide (p32)	1	1	60	11	7554	-1.69	0	2.39	1.96	B2M
323	GAB2: GRB2-associated binding protein 2	1	1	60	11	7554	-1.69	0	2.39	1.96	LYN
324	CDC25B: cell division cycle 25B	1	1	60	11	7554	-1.69	0	2.39	1.96	YWHAE
325	CCR3: chemokine (C-C motif) receptor 3	1	1	60	12	7553	-1.76	0	2.31	1.92	CCL5
326	CPNE4: copine IV	1	1	60	12	7553	-1.76	0	2.31	1.92	BCOR
327	CTNND1: catenin (cadherin-associated protein), delta 1	1	1	60	12	7553	-1.76	0	2.31	1.92	CDH1
328	GORASP2: golgi reassembly stacking protein 2, 55kDa	1	1	60	12	7553	-1.76	0	2.31	1.92	NQO2
329	GRIN2A: glutamate receptor, ionotropic, N-methyl D-aspartate 2A	1	1	60	12	7553	-1.76	0	2.31	1.92	DLG4
330	GRIN2B: glutamate receptor, ionotropic, N-methyl D-aspartate 2B	1	1	60	12	7553	-1.76	0	2.31	1.92	DLG4
331	PCM1: pericentriolar material 1	1	1	60	12	7553	-1.76	0	2.31	1.92	PCNT2
332	C6orf55: chromosome 6 open reading frame 55	1	1	60	12	7553	-1.76	0	2.31	1.92	ZBTB16
333	TTN: titin	1	1	60	12	7553	-1.76	0	2.31	1.92	TCAP
334	TUBG1: tubulin, gamma 1	1	1	60	12	7553	-1.76	0	2.31	1.92	PCNT2
335	CD36: CD36 antigen (collagen type I receptor, thrombospondin receptor)	1	1	60	12	7553	-1.76	0	2.31	1.92	LYN
336	HDAC9: histone deacetylase 9	1	1	60	12	7553	-1.76	0	2.31	1.92	ZBTB16
337	BAIAP2: BAI1-associated protein 2	1	1	60	13	7552	-1.83	0	2.24	1.89	SHANK2
338	GADD45G: growth arrest and DNA-damage-inducible, gamma	1	1	60	13	7552	-1.83	0	2.24	1.89	PPARD
339	CLU: clusterin (complement lysis inhibitor, SP-40,40, sulfated glycoprotein 2, testosterone-repressed prostate message 2, apolipoprotein J)	1	1	60	13	7552	-1.83	0	2.24	1.89	C8B
340	CCBP2: chemokine binding protein 2	1	1	60	13	7552	-1.83	0	2.24	1.89	CCL5
341	DLST: dihydrolipoamide S-succinyltransferase (E2 component of 2-oxo-glutarate complex)	1	1	60	13	7552	-1.83	0	2.24	1.89	ZBTB16
342	DISC1: disrupted in schizophrenia 1	1	1	60	13	7552	-1.83	0	2.24	1.89	PCNT2
343	KDR: kinase insert domain receptor (a type III receptor tyrosine kinase)	1	1	60	13	7552	-1.83	0	2.24	1.89	VEGFC
344	PKD1: polycystic kidney disease 1 (autosomal dominant)	1	1	60	13	7552	-1.83	0	2.24	1.89	CDH1
345	TOLLIP: toll interacting protein	1	1	60	13	7552	-1.83	0	2.24	1.89	ZBTB16
346	VEGF: vascular endothelial growth factor	1	1	60	13	7552	-1.83	0	2.24	1.89	CTGF
347	CPNE1: copine I	1	1	60	13	7552	-1.83	0	2.24	1.89	BCOR
348	CD19: CD19 antigen	1	1	60	13	7552	-1.83	0	2.24	1.89	LYN
349	GAB1: GRB2-associated binding protein 1	1	1	60	14	7551	-1.89	0	2.18	1.85	CRK
350	APC: adenomatosis polyposis coli	1	1	60	14	7551	-1.89	0	2.18	1.85	AXIN1
351	NID: nidogen (enactin)	1	1	60	14	7551	-1.89	0	2.18	1.85	LGALS3BP
352	PAG: phosphoprotein associated with glycosphingolipid-enriched microdomains	1	1	60	14	7551	-1.89	0	2.18	1.85	LYN
353	SH3GL2: SH3-domain GRB2-like 2	1	1	60	14	7551	-1.89	0	2.18	1.85	HLA-DQA1
354	TGFB2: transforming growth factor, beta 2	1	1	60	14	7551	-1.89	0	2.18	1.85	CTGF
355	TSC1: tuberous sclerosis 1	1	1	60	14	7551	-1.89	0	2.18	1.85	YWHAE
356	Cep70: p10-binding protein	1	1	60	14	7551	-1.89	0	2.18	1.85	ZBTB16
357	CBX1: chromobox homolog 1 (HP1 beta homolog Drosophila )	1	1	60	15	7550	-1.94	0	2.11	1.8	DNMT3A
358	DNM2: dynamin 2	1	1	60	15	7550	-1.94	0	2.11	1.8	SHANK2
359	PDGFRA: platelet-derived growth factor receptor, alpha polypeptide	1	1	60	15	7550	-1.94	0	2.11	1.8	CRK
360	RTN4: reticulon 4	1	1	60	15	7550	-1.94	0	2.11	1.8	LRPAP1
361	YES1: v-yes-1 Yamaguchi sarcoma viral oncogene homolog 1	1	1	60	15	7550	-1.94	0	2.11	1.8	DLG4
362	CSPG2: chondroitin sulfate proteoglycan 2 (versican)	1	1	60	16	7549	-2	0	2.06	1.78	CCL5
363	DLG2: discs, large homolog 2, chapsyn-110 (Drosophila)	1	1	60	16	7549	-2	0	2.06	1.78	DLG4
364	DLG3: discs, large homolog 3 (neuroendocrine-dlg, Drosophila)	1	1	60	16	7549	-2	0	2.06	1.78	DLG4
365	PRKD2: protein kinase D2	1	1	60	16	7549	-2	0	2.06	1.78	MYLK
366	GNA12: guanine nucleotide binding protein (G protein) alpha 12	1	1	60	16	7549	-2	0	2.06	1.78	CDH1
367	BAD: BCL2-antagonist of cell death	1	1	60	16	7549	-2	0	2.06	1.78	YWHAE
368	PTPRF: protein tyrosine phosphatase, receptor type, F	1	1	60	16	7549	-2	0	2.06	1.78	CDH1
369	RAB27A: RAB27A, member RAS oncogene family	1	1	60	16	7549	-2	0	2.06	1.78	ZBTB16
370	IRS2: insulin receptor substrate 2	1	1	60	16	7549	-2	0	2.06	1.78	YWHAE
371	EIF2S2: eukaryotic translation initiation factor 2, subunit 2 beta, 38kDa	1	1	60	16	7549	-2	0	2.06	1.78	ZBTB16
372	CDC25A: cell division cycle 25A	1	1	60	16	7549	-2	0	2.06	1.78	YWHAE
373	EPS8: epidermal growth factor receptor pathway substrate 8	1	1	60	17	7548	-2.05	0	2	1.74	DVL1
374	LSM2: LSM2 homolog, U6 small nuclear RNA associated (S. cerevisiae)	1	1	60	17	7548	-2.05	0	2	1.74	ZBTB16
375	SDCBP: syndecan binding protein (syntenin)	1	1	60	17	7548	-2.05	0	2	1.74	IL5RA
376	TNFAIP3: tumor necrosis factor, alpha-induced protein 3	1	1	60	17	7548	-2.05	0	2	1.74	YWHAE
377	VDR: vitamin D (1,25- dihydroxyvitamin D3) receptor	1	1	60	17	7548	-2.05	0	2	1.74	ZBTB16
378	ACTN2: actinin, alpha 2	1	1	60	17	7548	-2.05	0	2	1.74	DLG4
379	CDKN1B: cyclin-dependent kinase inhibitor 1B (p27, Kip1)	1	1	60	18	7547	-2.09	0	1.95	1.7	YWHAE
380	KAI1: kangai 1 (suppression of tumorigenicity 6, prostate; CD82 antigen (R2 leukocyte antigen, antigen detected by monoclonal and antibody IA4))	1	1	60	18	7547	-2.09	0	1.95	1.7	HLA-DRA
381	LCP2: lymphocyte cytosolic protein 2 (SH2 domain containing leukocyte protein of 76kDa)	1	1	60	18	7547	-2.09	0	1.95	1.7	LYN
382	PECAM1: platelet/endothelial cell adhesion molecule (CD31 antigen)	1	1	60	18	7547	-2.09	0	1.95	1.7	LYN
383	SHB: SHB (Src homology 2 domain containing) adaptor protein B	1	1	60	18	7547	-2.09	0	1.95	1.7	CRK
384	BTK: Bruton agammaglobulinemia tyrosine kinase	1	1	60	18	7547	-2.09	0	1.95	1.7	LYN
385	DVL3: dishevelled, dsh homolog 3 (Drosophila)	1	1	60	19	7546	-2.14	0	1.91	1.67	DVL1
386	A2M: alpha-2-macroglobulin	1	1	60	19	7546	-2.14	0	1.91	1.67	B2M
387	KIAA1446: brain-enriched guanylate kinase-associated protein	1	1	60	19	7546	-2.14	0	1.91	1.67	DLG4
388	TYK2: tyrosine kinase 2	1	1	60	19	7546	-2.14	0	1.91	1.67	LYN
389	SRC: v-src sarcoma (Schmidt-Ruppin A-2) viral oncogene homolog (avian)	2	2	59	94	7471	-2.14	0	1.72	1.53	MYLK YWHAE
390	CCR5: chemokine (C-C motif) receptor 5	1	1	60	20	7545	-2.17	0	1.86	1.64	CCL5
391	ERBB3: v-erb-b2 erythroblastic leukemia viral oncogene homolog 3 (avian)	1	1	60	20	7545	-2.17	0	1.86	1.64	FLYWCH1
392	FHL2: four and a half LIM domains 2	1	1	60	20	7545	-2.17	0	1.86	1.64	ZBTB16
393	HIF1A: hypoxia-inducible factor 1, alpha subunit (basic helix-loop-helix transcription factor)	1	1	60	20	7545	-2.17	0	1.86	1.64	PGK1
394	APLP1: amyloid beta (A4) precursor-like protein 1	1	1	60	20	7545	-2.17	0	1.86	1.64	HLA-DQA1
395	MBP: myelin basic protein	1	1	60	20	7545	-2.17	0	1.86	1.64	HLA-DRA
396	PRKDC: protein kinase, DNA-activated, catalytic polypeptide	1	1	60	20	7545	-2.17	0	1.86	1.64	LYN
397	ZNF24: zinc finger protein 24 (KOX 17)	1	1	60	20	7545	-2.17	0	1.86	1.64	ZBTB16
398	EGFR: epidermal growth factor receptor (erythroblastic leukemia viral (v-erb-b) oncogene homolog, avian)	2	2	59	98	7467	-2.18	0	1.66	1.48	CBLC CDH1
399	PREI3: preimplantation protein 3	1	1	60	21	7544	-2.22	0	1.82	1.61	PAICS
400	ARRB1: arrestin, beta 1	1	1	60	21	7544	-2.22	0	1.82	1.61	DVL1
401	RBL1: retinoblastoma-like 1 (p107)	1	1	60	21	7544	-2.22	0	1.82	1.61	BRF1
402	TERF1: telomeric repeat binding factor (NIMA-interacting) 1	1	1	60	21	7544	-2.22	0	1.82	1.61	ZBTB16
403	SMAD9: SMAD, mothers against DPP homolog 9 (Drosophila)	2	2	59	101	7464	-2.22	0	1.61	1.45	MAN1C1 PPARD
404	RUNX1T1: runt-related transcription factor 1; translocated to, 1 (cyclin D-related)	1	1	60	22	7543	-2.25	0	1.78	1.57	ZBTB16
405	GNA13: guanine nucleotide binding protein (G protein), alpha 13	1	1	60	23	7542	-2.29	0	1.74	1.55	CDH1
406	PRSS23: protease, serine, 23	1	1	60	23	7542	-2.29	0	1.74	1.55	B2M
407	HCK: hemopoietic cell kinase	1	1	60	23	7542	-2.29	0	1.74	1.55	RASA3
408	PTPN12: protein tyrosine phosphatase, non-receptor type 12	1	1	60	23	7542	-2.29	0	1.74	1.55	RBM19
409	ACTN1: actinin, alpha 1	1	1	60	23	7542	-2.29	0	1.74	1.55	CDK5R2
410	GRAP2: GRB2-related adaptor protein 2	1	1	60	24	7541	-2.32	0	1.7	1.51	YWHAE
411	EPS15: epidermal growth factor receptor pathway substrate 15	1	1	60	25	7540	-2.35	0	1.67	1.49	CRK
412	LDOC1: leucine zipper, down-regulated in cancer 1	1	1	60	25	7540	-2.35	0	1.67	1.49	ZBTB16
413	SIN3A: SIN3 homolog A, transcription regulator (yeast)	1	1	60	25	7540	-2.35	0	1.67	1.49	ZBTB16
414	SNCA: synuclein, alpha (non A4 component of amyloid precursor)	1	1	60	25	7540	-2.35	0	1.67	1.49	YWHAE
415	SMAD2: SMAD, mothers against DPP homolog 2 (Drosophila)	2	2	59	116	7449	-2.38	0	1.41	1.31	AXIN1 DVL1
416	KIT: v-kit Hardy-Zuckerman 4 feline sarcoma viral oncogene homolog	1	1	60	26	7539	-2.38	0	1.63	1.46	LYN
417	TRIP6: thyroid hormone receptor interactor 6	1	1	60	26	7539	-2.38	0	1.63	1.46	ODF1
418	CALM2: calmodulin 2 (phosphorylase kinase, delta)	1	1	60	26	7539	-2.38	0	1.63	1.46	PCNT2
419	EPOR: erythropoietin receptor	1	1	60	27	7538	-2.41	0	1.6	1.45	LYN
420	POLA2: polymerase (DNA directed), alpha 2 (70kD subunit)	1	1	60	27	7538	-2.41	0	1.6	1.45	LRPAP1
421	GAPD: glyceraldehyde-3-phosphate dehydrogenase	1	1	60	27	7538	-2.41	0	1.6	1.45	PGK1
422	PSMD11: proteasome (prosome, macropain) 26S subunit, non-ATPase, 11	1	1	60	27	7538	-2.41	0	1.6	1.45	ZBTB16
423	ACTC: actin, alpha, cardiac muscle	1	1	60	27	7538	-2.41	0	1.6	1.45	MYLK
424	CRKL: v-crk sarcoma virus CT10 oncogene homolog (avian)-like	1	1	60	28	7537	-2.43	0	1.57	1.43	CRK
425	E2F1: E2F transcription factor 1	1	1	60	28	7537	-2.43	0	1.57	1.43	BRD2
426	PAK1: p21/Cdc42/Rac1-activated kinase 1 (STE20 homolog, yeast)	1	1	60	28	7537	-2.43	0	1.57	1.43	MYLK
427	FLJ22494: hypothetical protein FLJ22494	1	1	60	28	7537	-2.43	0	1.57	1.43	PAICS
428	NCK2: NCK adaptor protein 2	1	1	60	28	7537	-2.43	0	1.57	1.43	AXIN1
429	KRT18: keratin 18	1	1	60	29	7536	-2.46	0	1.54	1.4	YWHAE
430	PAFAH1B3: platelet-activating factor acetylhydrolase, isoform Ib, gamma subunit 29kDa	1	1	60	29	7536	-2.46	0	1.54	1.4	ZBTB16
431	CSNK2B: casein kinase 2, beta polypeptide	1	1	60	30	7535	-2.48	0	1.51	1.38	LYN
432	IGF1R: insulin-like growth factor 1 receptor	1	1	60	30	7535	-2.48	0	1.51	1.38	YWHAE
433	JUP: junction plakoglobin	1	1	60	30	7535	-2.48	0	1.51	1.38	CDH1
434	PRKCZ: protein kinase C, zeta	1	1	60	30	7535	-2.48	0	1.51	1.38	PARD6G
435	ZAP70: zeta-chain (TCR) associated protein kinase 70kDa	1	1	60	30	7535	-2.48	0	1.51	1.38	CRK
436	XPO1: exportin 1 (CRM1 homolog, yeast)	1	1	60	31	7534	-2.51	0	1.48	1.36	CRK
437	BCAR1: breast cancer anti-estrogen resistance 1	1	1	60	31	7534	-2.51	0	1.48	1.36	LYN
438	CDK2: cyclin-dependent kinase 2	1	1	60	32	7533	-2.54	0	1.46	1.35	LYN
439	ERBB2: v-erb-b2 erythroblastic leukemia viral oncogene homolog 2, neuro/glioblastoma derived oncogene homolog (avian)	1	1	60	32	7533	-2.54	0	1.46	1.35	DLG4
440	MAPK8: mitogen-activated protein kinase 8	1	1	60	32	7533	-2.54	0	1.46	1.35	CRK
441	VIL2: villin 2 (ezrin)	1	1	60	32	7533	-2.54	0	1.46	1.35	CDH1
442	HGS: hepatocyte growth factor-regulated tyrosine kinase substrate	1	1	60	32	7533	-2.54	0	1.46	1.35	DLG4
443	NCOR1: nuclear receptor co-repressor 1	1	1	60	32	7533	-2.54	0	1.46	1.35	ZBTB16
444	PDGFRB: platelet-derived growth factor receptor, beta polypeptide	1	1	60	33	7532	-2.55	0	1.43	1.32	CRK
445	RARA: retinoic acid receptor, alpha	1	1	60	33	7532	-2.55	0	1.43	1.32	ZBTB16
446	UTP14A: UTP14, U3 small nucleolar ribonucleoprotein, homolog A (yeast)	1	1	60	34	7531	-2.58	0	1.4	1.3	AXIN1
447	GRB2: growth factor receptor-bound protein 2	2	2	59	150	7415	-2.61	0	1.07	1.01	CBLC CCL5
448	JAK1: Janus kinase 1 (a protein tyrosine kinase)	1	1	60	36	7529	-2.61	0	1.36	1.26	IL5RA
449	PXN: paxillin	2	2	59	152	7413	-2.63	0	1.05	1	CRK LRPAP1
450	DLG1: discs, large homolog 1 (Drosophila)	1	1	60	37	7528	-2.63	0	1.33	1.24	CDH1
451	ITGB1: integrin, beta 1 (fibronectin receptor, beta polypeptide, antigen CD29 includes MDF2, MSK12)	1	1	60	37	7528	-2.63	0	1.33	1.24	LGALS3BP
452	DVL2: dishevelled, dsh homolog 2 (Drosophila)	1	1	60	38	7527	-2.65	0	1.31	1.22	AXIN1
453	HDAC2: histone deacetylase 2	1	1	60	38	7527	-2.65	0	1.31	1.22	PPARD
454	CASP8: caspase 8, apoptosis-related cysteine protease	1	1	60	38	7527	-2.65	0	1.31	1.22	CDH1
455	SYK: spleen tyrosine kinase	1	1	60	41	7524	-2.71	0	1.25	1.17	LYN
456	CASP3: caspase 3, apoptosis-related cysteine protease	1	1	60	41	7524	-2.71	0	1.25	1.17	YWHAE
457	LNX: ligand of numb-protein X	1	1	60	42	7523	-2.72	0	1.23	1.15	PAICS
458	MYC: v-myc myelocytomatosis viral oncogene homolog (avian)	1	1	60	44	7521	-2.75	0	1.19	1.11	DNMT3A
459	PML: promyelocytic leukemia	1	1	60	46	7519	-2.78	0	1.15	1.08	ZBTB16
460	DNCL1: dynein, cytoplasmic, light polypeptide 1	1	1	60	46	7519	-2.78	0	1.15	1.08	DLG4
461	GNB2L1: guanine nucleotide binding protein (G protein), beta polypeptide 2-like 1	1	1	60	47	7518	-2.79	0	1.14	1.07	RASA3
462	RAF1: v-raf-1 murine leukemia viral oncogene homolog 1	1	1	60	47	7518	-2.79	0	1.14	1.07	YWHAE
463	BAT3: HLA-B associated transcript 3	1	1	60	47	7518	-2.79	0	1.14	1.07	B2M
464	HD: huntingtin (Huntington disease)	1	1	60	49	7516	-2.81	0	1.1	1.04	DLG4
465	FNBP3: formin binding protein 3	1	1	60	50	7515	-2.83	0	1.09	1.03	BRD4
466	CBL: Cas-Br-M (murine) ecotropic retroviral transforming sequence	1	1	60	50	7515	-2.83	0	1.09	1.03	LYN
467	APP: amyloid beta (A4) precursor protein (protease nexin-II, Alzheimer disease)	1	1	60	51	7514	-2.84	0	1.07	1.02	APBA1
468	FXR2: fragile X mental retardation, autosomal homolog 2	1	1	60	51	7514	-2.84	0	1.07	1.02	PAICS
469	CRMP1: collapsin response mediator protein 1	1	1	60	52	7513	-2.85	0	1.06	1	AXIN1
470	TLE1: transducin-like enhancer of split 1 (E(sp1) homolog, Drosophila)	1	1	60	54	7511	-2.87	0	1.03	0.98	HLA-DQA1
471	TBP: TATA box binding protein	1	1	60	55	7510	-2.88	0	1.01	0.97	BRF1
472	PTPN6: protein tyrosine phosphatase, non-receptor type 6	1	1	60	56	7509	-2.89	0	1	0.96	LYN
473	RXRA: retinoid X receptor, alpha	1	1	60	56	7509	-2.89	0	1	0.96	ZBTB16
474	FN1: fibronectin 1	1	1	60	58	7507	-2.91	0	0.97	0.94	LGALS3BP
475	SP1: Sp1 transcription factor	1	1	60	58	7507	-2.91	0	0.97	0.94	ZBTB16
476	YWHAZ: tyrosine 3-monooxygenase/tryptophan 5-monooxygenase activation protein, zeta polypeptide	1	1	60	58	7507	-2.91	0	0.97	0.94	MLF1
477	PLCG1: phospholipase C, gamma 1	1	1	60	59	7506	-2.92	0	0.96	0.93	LYN
478	CHD3: chromodomain helicase DNA binding protein 3	1	1	60	60	7505	-2.92	0	0.95	0.92	PAICS
479	CDC42: cell division cycle 42 (GTP binding protein, 25kDa)	1	1	60	60	7505	-2.92	0	0.95	0.92	PARD6G
480	NR3C1: nuclear receptor subfamily 3, group C, member 1 (glucocorticoid receptor)	1	1	60	64	7501	-2.96	0	0.9	0.87	ZBTB16
481	SETDB1: SET domain, bifurcated 1	1	1	60	72	7493	-3.01	0	0.81	0.78	FLYWCH1
482	KRTAP4-12: keratin associated protein 4-12	1	1	60	73	7492	-3.01	0	0.8	0.78	ZBTB16
483	EEF1A1: eukaryotic translation elongation factor 1 alpha 1	1	1	60	74	7491	-3.02	0	0.79	0.77	AXIN1
484	EP300: E1A binding protein p300	1	1	60	77	7488	-3.04	0	0.76	0.74	PPARD
485	SHC1: SHC (Src homology 2 domain containing) transforming protein 1	1	1	60	78	7487	-3.04	0	0.75	0.74	LYN
486	VIM: vimentin	1	1	60	78	7487	-3.04	0	0.75	0.74	OSBP2
487	TP53: tumor protein p53 (Li-Fraumeni syndrome)	1	1	60	178	7387	-3.05	0	0.27	0.27	BRF1
488	TLN1: talin 1	1	1	60	82	7483	-3.06	0	0.72	0.7	LRPAP1
489	ESR1: estrogen receptor 1	1	1	60	84	7481	-3.07	0	0.7	0.69	ZBTB16
490	FYN: FYN oncogene related to SRC, FGR, YES	1	1	60	89	7476	-3.08	0	0.66	0.65	DLG4
491	RIF1: receptor-interacting factor 1	1	1	60	93	7472	-3.09	0	0.63	0.62	HLA-DQA1
492	DIPA: hepatitis delta antigen-interacting protein A	1	1	60	128	7437	-3.13	0	0.43	0.43	ZBTB16
493	TRAF2: TNF receptor-associated factor 2	1	1	60	124	7441	-3.13	0	0.45	0.45	ZBTB16
