# Supplementary material for: In vivo Investigations of the Effect of Short- and Long-Term Recombinant Growth Hormone Treatment on DNA-Methylation in Humans
Source: PLoS One. 2015 Mar 18;10(3):e0120463. doi: 10.1371/journal.pone.0120463 (PMC4364725; doi:10.1371/journal.pone.0120463)
Supplement: S5 Table — Delta beta values for each sample pair as well as classifiers (“1” for delta beta values >0.1, “0” for delta beta values between 0.1 and -0.1 and “-1” for delta beta values <-0.1) are given. (XLSX) [file pone.0120463.s006.xlsx]

## Sheet: Legend
Legend of the abbreviations and terms used in the following supplementary tables. Terms labelled with * are embedded in the GenomeStudio software (version 2011.1; Methylation Analysis Module version 1.9.0, Illumina)
Target ID*		identifies the probe name, cg represent a CpG locus
AVG_Beta*		DNA-methylation level (beta) of the corresponding target
Delta Beta		difference in DNA-methylation levels between stimulated and baseline sample
CHR*		chromosome on which the target locus is located, Genome built 37
MAPINFO*		genomic position of C in CG dinucleotide, Genome built 37
UCSC_REFGENE_NAME*		gene name (UCSC), the GenomeStudio software list sometimes more than one gene name
UCSC_REFGENE_ACCESSION*		accession number (UCSC; NM number)
UCSC_REFGENE_GROUP*		gene region feature category (USCS), the GenomeStudio software list sometimes more than one UCSC_REFGENE_GROUP term
	TSS1500	within 1500 base pairs (bps) of a transcription start site
	TSS200	within 200 bps of a transcription start site
	1stExon	first exon
	Body	gene body
	3'UTR	3' untranslated region
	5'UTR	5' untranslated region
RELATION_TO_UCSC_CPG_ISLAND*		relation to canonical CpG Island
	S_Shelf	2-4 kilo bases (kb) from CpG island in 3' direction
	S_Shore	0-2 kilo bases from CpG island in 3' direction
	Island	CpG island
	N_Shore	0-2 kb from CpG island in 5' direction
	N_Shelf	2-4 kb from CpG island in 5' direction
	N/A	no information
DMR*		Differentially methylated region (experimentally determined)
ENHANCER*		Enhancer element (informatically determined)
REGULATORY_FEATURE_NAME*		Regulatory feature (informatically determined
REGULATORY_FEATURE_GROUP*		Regulatory feature category
DHS*		DNAse hypersensitive site (experimentally determined)
FDR adjusted pval		Adjusted p-value after correction for multiple testing
GM12878_1		Information about the location of CpG loci in regulatory regions in the
GM12878_2		lymphoblastoid cell line GM12878 were derived from ENSEMBL (ftp://ftp.ensembl.org/pub/release-78/regulation/homo_sapiens/RegulatoryFeatures_GM12878.gff.gz)

## Sheet: Table S5_delta avg.beta
TargetID	P1 delta beta	P2 delta beta	P3 delta beta	P4 delta beta	P7 delta beta	P8 delta beta	P9 delta beta	P10 delta beta	P11 delta beta	P12 delta beta	P13 delta beta	P14 delta beta	P15 delta beta	P16 delta beta	P17 delta beta	P18 delta beta	P19 delta beta	P20 delta beta	P21 delta beta	P22 delta beta	P23 delta beta	P24 delta beta	P25 delta beta	P26 delta beta	P1 classified	P2 classified	P3 classified	P4 classified	P7 classified	P8 classified	P9 classified	P10 classified	P11 classified	P12 classified	P13 classified	P14 classified	P15 classified	P16 classified	P17 classified	P18 classified	P19 classified	P20 classified	P21 classified	P22 classified	P23 classified	P24 classified	P25 classified	P26 classified	sum "1"
cg24730543	-0.131609	0.107395	0.139778	0.0757215	0.0806459	-0.121049	0.0430318	0.0008158	-0.0568523	-0.155991	0.0007958	-0.0279986	0.075722	-0.083545	0.0206371	0.165152	-0.0405196	-0.191607	0.0957613	0.145806	-0.118665	-0.146548	-0.0396694	0.0597279	-1	1	1	0	0	-1	0	0	0	-1	0	0	0	0	0	1	0	-1	0	1	-1	-1	0	0	4
cg18803147	0.0073562	0.0029064	0.267817	-0.263529	0.261601	0.105858	0.322462	-0.0191988	-0.195918	0.0089744	-0.242684	0.0190742	-0.0129567	-0.0186455	0.0279433	-0.0455625	0.0038116	0.242861	0.0348639	0.0333219	0.0237429	0.0056032	-0.217967	-0.0027933	0	0	1	-1	1	1	1	0	-1	0	-1	0	0	0	0	0	0	1	0	0	0	0	-1	0	5
cg02936290	0.11573	-0.134661	0.0655831	-0.0287468	0.0482622	-0.131652	0.093739	0.0225131	-0.0384329	-0.0332924	-0.0238159	0.053495	0.121394	0.109807	-0.110944	-0.007533	-0.133852	0.17087	0.0403015	-0.0033422	0.0384034	0.0151638	-0.0145486	-0.0837994	1	-1	0	0	0	-1	0	0	0	0	0	0	1	1	-1	0	-1	1	0	0	0	0	0	0	4
cg07376282	0.340849	-0.323209	-0.0497265	-0.0014382	-0.0072791	0.0060874	-0.151007	0.379095	-0.161447	-0.0532812	-0.259154	0.328342	-0.0375028	-0.0082351	-0.0006729	-0.0438996	-0.012633	-0.0216257	-0.141884	0.0220441	-0.0466537	0.0970973	0.0169186	-0.0086381	1	-1	0	0	0	0	-1	1	-1	0	-1	1	0	0	0	0	0	0	-1	0	0	0	0	0	3
cg09245989	-0.0569738	-0.0608242	0.0863539	0.125022	-0.0412184	-0.0462207	-0.0747227	-0.115702	0.0514839	-0.178665	0.0555731	-0.0435526	-0.0165079	-0.0577607	-0.0037423	0.176036	0.117499	0.0354895	-0.0424112	0.0794131	-0.116211	-0.101029	0.0286382	0.152908	0	0	0	1	0	0	0	-1	0	-1	0	0	0	0	0	1	1	0	0	0	-1	-1	0	1	4
cg12949141	-0.158966	0.0515784	0.0165792	0.0474572	-0.0326665	-0.0911902	0.285214	-0.049617	0.0500408	0.137198	0.168706	0.0023733	-0.0108417	-0.172496	0.0720878	0.0596785	-0.0877021	-0.125271	-0.0891677	0.18402	-0.103754	0.0513376	-0.0553916	-0.0286587	-1	0	0	0	0	0	1	0	0	1	1	0	0	-1	0	0	0	-1	0	1	-1	0	0	0	4
cg13600149	-0.396678	-0.005408	0.419736	0.00942232	-0.441707	-0.139639	-0.0130616	0.00856193	-0.0128738	0.26979	0.733475	0.539408	-0.00996973	0.0357023	0.00182118	-0.0314725	-0.00601787	-0.00128194	-0.0335946	0.00133316	-0.00106153	-0.0249174	0.41475	0.00355573	-1	0	1	0	-1	-1	0	0	0	1	1	1	0	0	0	0	0	0	0	0	0	0	1	0	5
cg20224780	-0.0084723	-0.0413191	-0.153477	-0.0072707	-0.0048837	-0.114329	0.0040991	-0.0206811	0.0276103	-0.0500694	0.0833249	-0.0257023	-0.0819757	-0.102274	0.0530685	-0.101784	0.0166552	-0.195334	-0.135334	0.136278	-0.13108	-0.0389357	0.0063213	-0.0252656	0	0	-1	0	0	-1	0	0	0	0	0	0	0	-1	0	-1	0	-1	-1	1	-1	0	0	0	1
cg24702253	-0.030714	0.0134083	-0.0221059	-0.0097663	0.028651	0.0048705	-0.0055589	0.0064688	0.0051915	-0.0006955	0.0146237	0.0344997	-0.0095268	-0.0548344	0.523991	-0.677907	0.243086	0.171484	-0.224783	-0.0164522	-0.260932	-0.195667	0.462741	-0.00731788	0	0	0	0	0	0	0	0	0	0	0	0	0	0	1	-1	1	1	-1	0	-1	-1	1	0	4
cg00594040	0.0725725	0.139281	0.0301049	-0.0074109	-0.008969	-0.0128215	0.221066	0.119767	0.0094102	0.0186224	0.0380058	-0.0762494	0.103687	0.0765153	-0.0330356	-0.0473574	-0.232798	-0.0579771	-0.0062505	0.127658	0.116161	0.089706	-0.0121184	0.0424529	0	1	0	0	0	0	1	1	0	0	0	0	1	0	0	0	-1	0	0	1	1	0	0	0	6
cg01534423	0.00984938	0.0660445	-0.00113773	-0.0259196	-0.0814847	-0.00168217	0.0793139	0.148114	-0.106673	-0.00089338	0.0191317	0.0766206	-0.0265709	0.0002344	-0.0146693	-0.131951	-0.0206693	-0.0645322	-0.186985	0.168646	-0.0397122	0.039758	0.114067	-0.117915	0	0	0	0	0	0	0	1	-1	0	0	0	0	0	0	-1	0	0	-1	1	0	0	1	-1	3
cg02583841	0.0378709	0.114621	0.0075227	-0.100212	0.0222152	-0.0725402	-0.0280226	0.033864	-0.105134	0.046292	0.0488553	-0.125233	-0.0200617	-0.0328063	0.0560134	0.0756386	-0.0159772	-0.261883	-0.0154076	0.041577	-0.132518	-0.0002689	-0.163859	-0.0712101	0	1	0	-1	0	0	0	0	-1	0	0	-1	0	0	0	0	0	-1	0	0	-1	0	-1	0	1
cg04978343	0.0447191	0.171163	-0.116862	0.0391543	0.150283	0.0566586	0.0328819	0.0031264	-0.0184897	0.0767316	0.0657461	0.104156	-0.0029843	0.0655136	0.0318981	-0.138585	0.0042273	0.0915564	-0.0193077	0.121796	0.0852926	0.0028483	0.0244964	-0.194764	0	1	-1	0	1	0	0	0	0	0	0	1	0	0	0	-1	0	0	0	1	0	0	0	-1	4
cg06445586	0.0643981	-0.0650676	-0.0298536	0.0581012	-0.0082271	-0.0118366	-0.0725984	-0.0233464	-0.0055296	-0.0071634	-0.0173164	0.0138757	-0.0329355	-0.629652	-0.0267427	-0.0488972	-0.0327835	-0.11354	0.580152	0.598414	0.711158	0.753239	0.0445894	0.164217	0	0	0	0	0	0	0	0	0	0	0	0	0	-1	0	0	0	-1	1	1	1	1	0	1	5
cg06850284	-0.0006427	-0.0574309	0.0532328	-0.0744117	-0.0476762	0.0393194	-0.0768583	-0.17681	-0.111516	-0.128933	0.017169	-0.0035069	-0.0701199	0.133349	0.0204607	-0.0440689	-0.0154462	-0.0621304	0.150417	0.130337	-0.103605	0.0232464	0.0769956	-0.014437	0	0	0	0	0	0	0	-1	-1	-1	0	0	0	1	0	0	0	0	1	1	-1	0	0	0	3
cg11989343	-0.0257397	-0.0190713	-0.0206556	-0.046231	-0.0261598	-0.0546199	-0.0162173	0.0092613	-0.0213891	0.0196773	0.0188319	0.0097018	0.0098155	0.006832	0.167531	-0.108726	-0.113153	-0.125964	-0.0193883	0.142448	-0.111	-0.17413	0.0129162	0.0151347	0	0	0	0	0	0	0	0	0	0	0	0	0	0	1	-1	-1	-1	0	1	-1	-1	0	0	2
cg13496119	-0.0444763	-0.0906727	0.046396	-0.003297	0.0127858	-0.0422876	-0.108617	-0.100109	0.0003105	-0.135592	0.0825285	-0.0459578	0.0443733	0.0078889	-0.101026	0.0897168	0.0957548	-0.0168106	0.0208686	-0.0742729	-0.101811	-0.019602	0.223909	0.12811	0	0	0	0	0	0	-1	-1	0	-1	0	0	0	0	-1	0	0	0	0	0	-1	0	1	1	2
cg13617280	0.0251633	0.187276	-0.106486	0.052291	-0.0213466	0.0195791	0.153918	0.0995646	-0.0023902	-0.0230336	0.0787789	-0.0005118	0.0138573	-0.0339043	0.0861485	-0.0338204	-0.222618	-0.109169	-0.0154186	0.200494	0.182245	0.0674773	0.0457663	-0.0577064	0	1	-1	0	0	0	1	0	0	0	0	0	0	0	0	0	-1	-1	0	1	1	0	0	0	4
cg15757195	-0.0213057	0.130187	-0.0036812	0.0033774	-0.0472017	-0.0378777	0.117457	0.0774993	0.0033818	-0.0178168	-0.0113294	0.0225447	0.108352	-0.0284241	0.0402251	-0.004665	-0.134561	0.0319891	0.0730648	0.111029	0.133242	0.107484	-0.0295208	0.024426	0	1	0	0	0	0	1	0	0	0	0	0	1	0	0	0	-1	0	0	1	1	1	0	0	6
cg22749642	-0.0078746	0.114682	0.0082469	-0.0638989	0.0472601	-0.0055407	0.201993	0.0624047	0.0203925	0.001613	0.0217711	-0.0815874	0.074475	-0.0135457	0.0427285	-0.101877	-0.238391	0.0158872	-0.028393	0.187422	0.131108	0.141851	0.0205699	0.0412234	0	1	0	0	0	0	1	0	0	0	0	0	0	0	0	-1	-1	0	0	1	1	1	0	0	5
cg24049629	0.0148147	0.11805	0.0083873	-0.0239664	0.0180987	-0.0155087	0.175753	0.0769886	-0.0186571	0.136178	-0.0099754	-0.0043975	-0.0248933	0.0710485	0.0482534	-0.130811	-0.141718	-0.110787	-0.0121773	0.0083893	0.244094	0.062951	0.0027207	-0.0418077	0	1	0	0	0	0	1	0	0	1	0	0	0	0	0	-1	-1	-1	0	0	1	0	0	0	4
cg25772474	-0.104713	0.0554344	-0.0231824		0.0191304	-0.0313709	-0.159183	-0.0058717	-0.0471306	0.0304231	-0.0668288	0.0225469	0.0014585	-0.103031	0.0501696	-0.184306	0.0726651	-0.116728	-0.11887	0.0436105	0.0278915	-0.108983	-0.024249	-0.0463487	-1	0	0	0	0	0	-1	0	0	0	0	0	0	-1	0	-1	0	-1	-1	0	0	-1	0	0	0
cg26192520	-0.117703	-0.0013532	0.0486461	-0.0444421	0.0127128	-0.0242256	-0.124185	0.0294968	0.0128306	-0.158664	0.0354523	-0.0743277	0.0469531	-0.0880517	-0.101631	0.0200184	-0.0684164	-0.0436314	-0.11004	0.149276	-0.0226258	-0.0857679	0.0165069	0.113619	-1	0	0	0	0	0	-1	0	0	-1	0	0	0	0	-1	0	0	0	-1	1	0	0	0	1	2
cg27287951	-0.0119065	0.109054	0.0190606	-0.0131478	-0.0066782	-0.0504494	0.101762	0.0626564	-0.0153924	-0.0146156	0.0207419	0.0058428	0.10102	0.039082		0.0591446	-0.183335	-0.0118271	0.074209	0.139882	0.116365	0.121407	0.058423	0.0216032	0	1	0	0	0	0	1	0	0	0	0	0	1	0	0	0	-1	0	0	1	1	1	0	0	6
cg00829645	0.0476912	0.0509633	0.0235328	-0.0883405	0.060595	-0.10845	0.0221151	0.0908165	-0.0787358	0.15257	0.0760437	0.101929	-0.0803964	-0.0897947	-0.0928345	0.0914616	0.0216164	0.20993	-0.012122	0.0871277	-0.254921	-0.0442631	-0.132625	0.0900434	0	0	0	0	0	-1	0	0	0	1	0	1	0	0	0	0	0	1	0	0	-1	0	-1	0	3
cg01369829	-0.0302354	0.0024018	-0.123415	-0.0694628	0.0290385	-0.0275028	-0.114726	-0.0485459	0.0445861	-0.102966	0.0276874	0.104659	-0.0307581	-0.118267	0.0064962	0.0032819	-0.0346096	-0.243533	-0.0507946	0.0281801	-0.0300765	-0.0273593	-0.0288305	-0.0300959	0	0	-1	0	0	0	-1	0	0	-1	0	1	0	-1	0	0	0	-1	0	0	0	0	0	0	1
cg01381374	-0.0729424	0.0214747	0.164641	-0.0554019	-0.0578959	0.0524313	0.103656	-0.135917	-0.0104148	-0.0269979	0.0309577	0.0033133	0.0036111	-0.0686018	0.0465075	0.135623	0.0127383	-0.131483	0.0400054	0.121267	-0.0826938	-0.0128692	-0.0435784	-0.0203253	0	0	1	0	0	0	1	-1	0	0	0	0	0	0	0	1	0	-1	0	1	0	0	0	0	4
cg01533966	0.0478211	0.0431282	0.0168709	-0.0328867	0.0015348	-0.0728212	-0.0867117	-0.0358464	0.107395	-0.0947505	0.0122884	0.128498	-0.0902161	-0.0591332	0.018785	0.0380047	-0.0021831	-0.348219	-0.0889227	0.170631	-0.115089	-0.0179818	0.122518	-0.075387	0	0	0	0	0	0	0	0	1	0	0	1	0	0	0	0	0	-1	0	1	-1	0	1	0	4
cg01561304	0.10179	0.101283	0.0932344	0.0205182	0.0874856	-0.0637094	0.0961434	-0.0234885	0.0032506	0.172159	0.0308711	0.0799737	-0.0709297	0.0245095	0.0374686	-0.175602	0.0870388	-0.0537477	-0.062546	0.0595582	-0.0419163	0.0207364	-0.102418	-0.275438	1	1	0	0	0	0	0	0	0	1	0	0	0	0	0	-1	0	0	0	0	0	0	-1	-1	3
cg01816714	-0.155659	0.026328	-0.117714	-0.0055623	0.122928	0.0646111	-0.0262357	-0.0286694	-0.046439	-0.068317	0.0365308	-0.0194137	0.0194778	-0.0481666	0.0641316	-0.13715	0.0210107	-0.15055	-0.0904877	0.105436	-0.0349513	-0.0198557	-0.0030558	-0.0648851	-1	0	-1	0	1	0	0	0	0	0	0	0	0	0	0	-1	0	-1	0	1	0	0	0	0	2
cg02240030	0.0029818	0.118992	0.0536988	0.0103453	0.0178411	-0.0005406	0.153128	0.0358512	0.0152079	-0.0470755	0.0358864	0.0096877	0.118992	0.0341052	0.0293749	0.0281544	-0.117371	-8.59e-05	0.0099233	0.190014	0.0390678	0.11409	-0.0403499	-0.0011925	0	1	0	0	0	0	1	0	0	0	0	0	1	0	0	0	-1	0	0	1	0	1	0	0	5
cg02376843	-0.0309501	0.0360198	0.107295	-0.0193412	-0.040021	-0.012398	0.0714956	-0.0491755	-0.0211778	-0.040281	-0.0092258	-0.0113779	0.0411218	-0.106576	0.0470411	0.108971	-0.0428929	-0.247078	0.0002156	0.148064	-0.100298	-0.0027747	-0.0563559	-0.0155431	0	0	1	0	0	0	0	0	0	0	0	0	0	-1	0	1	0	-1	0	1	-1	0	0	0	3
cg03039837	-0.0415188	0.0439151	-0.0496145	0.0392059	-0.017435	-0.0716148	0.0050854	0.0110497	0.0712083	-0.056235	0.064585	0.103316	0.11312	-0.0679573	0.0453572	-0.0032928	-0.0065821	-0.189241	-0.117398	0.123056	-0.0710513	-0.124115	-0.0315634	0.0145185	0	0	0	0	0	0	0	0	0	0	0	1	1	0	0	0	0	-1	-1	1	0	-1	0	0	3
cg03396826	-0.0100914	0.200221	0.0395645	0.0344011	0.0644955	0.0443004	0.141156	0.0803143	0.0637257	0.0403879	0.0607524	0.0069367	0.11025	0.0030954	0.0418061	0.160425	-0.0723029	-0.0097909	0.0745691	0.135506	0.0813922	0.111458	-0.0494385	-0.0338558	0	1	0	0	0	0	1	0	0	0	0	0	1	0	0	1	0	0	0	1	0	1	0	0	6
cg03538296	0.0258936	0.165124	0.0134931	-0.0735617	0.0049507	0.0506854	0.132748	0.0551222	0.0534048	-0.047833	0.0099421	0.0078601	0.0932644	-0.0103379	0.0507444	0.0441958	-0.172121	-0.105456	-0.0520784	0.174916	0.134155	0.0488962	0.027208	-0.0301073	0	1	0	0	0	0	1	0	0	0	0	0	0	0	0	0	-1	-1	0	1	1	0	0	0	4
cg03606098	-0.001572	0.122393	0.0327439	-0.0036638	-0.0379871	0.0035864	0.114473	0.0336448	-0.0141222	0.0112642	0.0008937	0.0106333	0.0457982	-0.006944	0.0500412	0.028961	-0.186866	-0.0530497	0.0153291	0.103679	0.116301	0.110366	0.0454026	-0.016283	0	1	0	0	0	0	1	0	0	0	0	0	0	0	0	0	-1	0	0	1	1	1	0	0	5
cg04682193	0.0425404	0.122297	0.0231068	-0.0178124	0.0609312	0.0195051	0.115911	0.0339024	0.0015145	0.128125	0.0206493	0.0360116	-0.0124361	0.0505612	0.0345338	-0.0645131	-0.100963	0.0267713	0.013628	0.0449669	0.10651	0.0657311	0.0220739	-0.12757	0	1	0	0	0	0	1	0	0	1	0	0	0	0	0	0	-1	0	0	0	1	0	0	-1	4
cg04737885	0.108844	0.0439192	0.0170144	0.0319828	-0.107548	-0.0107068	0.0050082	-0.0831348	0.0264583	-0.101795	-0.0164094	0.0110124	0.0187501	-0.0760511	-0.0370807	0.056852	0.0708541	0.0154235	-0.0024361	-0.254832	-0.106853	-0.176322	0.068577	-0.0046312	1	0	0	0	-1	0	0	0	0	-1	0	0	0	0	0	0	0	0	0	-1	-1	-1	0	0	1
cg04947385	0.03244	-0.0142439	-0.0814018	0.0091641	0.0784395	-0.114555	0.0043587	-0.116353	0.0390351	-0.132874	-0.0404113	0.0103622	0.0662173	-0.0084946	0.0735718	-0.0273488	-0.0277644	-0.0580408	-0.147216	0.176962	-0.0641531	0.0195838	-0.0330499	-0.104346	0	0	0	0	0	-1	0	-1	0	-1	0	0	0	0	0	0	0	0	-1	1	0	0	0	-1	1
cg05088386	0.0814832	-0.021438	-0.0580548	-0.0042091	0.0416342	-0.106937	-0.0137577	-0.0716228	0.0857964	-0.0286009	0.0935087	0.011713	-0.108845	-0.131547	0.0453242	-0.000705	-0.0463145	-0.25317	-0.132773	0.124277	-0.0128745	-0.0565341	-0.072116	-0.0595834	0	0	0	0	0	-1	0	0	0	0	0	0	-1	-1	0	0	0	-1	-1	1	0	0	0	0	1
cg05316006	-0.0115996	0.0302212	-0.0243223	0.0047715	-0.104829	0.0224365	0.0147836	-0.0205517	0.0105641	-0.0231688	-0.0325582	0.003683	-0.0482694	-0.109296	-0.0004555	-0.0850991	-0.013807	-0.234031	-0.128735	0.0605219	-0.108523	-0.0106869	0.14199	-0.0250976	0	0	0	0	-1	0	0	0	0	0	0	0	0	-1	0	0	0	-1	-1	0	-1	0	1	0	1
cg05783134	0.0117918	-0.0757201	-0.0577523	0.0159246	-0.0161026	-0.125322	0.0124383	0.116533	0.0427233	-0.0829517	-0.0273458	0.00042	0.03804	-0.0445692	-0.0412395	0.118812	-0.052834	-0.239555	-0.240493	0.117091	-0.0030879	-0.026435	0.070706	0.0731793	0	0	0	0	0	-1	0	1	0	0	0	0	0	0	0	1	0	-1	-1	1	0	0	0	0	3
cg05875239	0.0356523	0.208944	-0.0937173	-0.0322254	0.0608339	-0.0646917	0.192006	0.0897004	-0.0552359	-0.0155076	0.0141793	0.0250172	0.0409742	0.12671	0.0899893	0.110586	-0.220756	-0.0530161	0.0016852	0.191457	0.073372	0.0658233	0.057531	-0.0360723	0	1	0	0	0	0	1	0	0	0	0	0	0	1	0	1	-1	0	0	1	0	0	0	0	5
cg06022561	-0.0195033	0.0909553	-0.0435533	-0.0155107	0.0404343	-0.0326883	0.214109	0.103942	-0.032766	0.0162993	0.0423838	0.0153569	0.10485	0.0059519	0.0185808	-0.0527517	-0.142285	-0.0938875	-0.064545	0.126325	0.126671	0.0880583	0.052126	0.0135326	0	0	0	0	0	0	1	1	0	0	0	0	1	0	0	0	-1	0	0	1	1	0	0	0	5
cg06650256	0.0871481	0.114212	-0.061329	0.0428382	0.0365891	0.0288546	0.0886455	0.0769301	-0.0561263	0.142443	-0.0314608	-0.0031865	0.0332097	0.0604128	0.094723	-0.113187	-0.0838521	-0.111905	-0.042201	0.033514	0.100982	0.0480376	-0.0018364	-0.101397	0	1	0	0	0	0	0	0	0	1	0	0	0	0	0	-1	0	-1	0	0	1	0	0	-1	3
cg06706159	0.0159396	0.158671	0.0511342	-0.0528385	0.0050989	-0.025213	0.194943	0.0654967	0.0326622	-0.0452869	0.0356351	0.0150532	0.107467	0.012252	0.0751041	0.0708626	-0.213528	-0.10079	0.026821	0.131665	0.0533687	0.0835022	0.0355428	-0.0743641	0	1	0	0	0	0	1	0	0	0	0	0	1	0	0	0	-1	-1	0	1	0	0	0	0	4
cg07679948	-0.0707941	-0.0876373	0.0448522	-0.0123385	-0.0078155	0.0348879	-0.103259	-0.143698	-0.0167796	-0.131505	0.0261264	4.43e-05	0.0270019	-0.0620501	-0.0495006	0.0628274	0.119875	0.0137856	-0.111983	0.0247661	-0.176588	-0.0912996	0.0078136	0.0451399	0	0	0	0	0	0	-1	-1	0	-1	0	0	0	0	0	0	1	0	-1	0	-1	0	0	0	1
cg08338281	-0.0547016	-0.0692367	0.0132038	-0.0153987	-0.115551	0.0104881	-0.0971223	-0.0675913	0.0091828	-0.147874	-0.002708	-0.0078877	-0.0333689	-0.0611372	-0.0625343	0.212155	0.170439	0.0054344	-0.0487095	0.0551618	-0.157061	-0.0900284	0.0654125	0.117781	0	0	0	0	-1	0	0	0	0	-1	0	0	0	0	0	1	1	0	0	0	-1	0	0	1	3
cg08783514	-0.0803526	-0.122088	0.0061959	-0.0332079	-0.0677077	0.0263337	-0.173197	-0.0670607	0.006546	-0.14282	0.0057024	-0.040012	-0.0244668	-0.0264664	-0.0505313	0.0246518	0.104031	-0.060648	-0.055415	-0.040656	-0.104318	-0.104523	0.0483321	0.0592794	0	-1	0	0	0	0	-1	0	0	-1	0	0	0	0	0	0	1	0	0	0	-1	-1	0	0	1
cg08994763	-0.0257687	0.0066758	-0.0622872	0.0108054	0.0864467	-0.0352868	0.076014	0.0125215	0.0059129	0.0563444	0.0166607	0.0232996	-0.0761262	-0.096605	-0.0414632	-0.0730214	0.102943	-0.102217	0.125585	-0.147804	-0.0848963	-0.130499	-0.017655	-0.100302	0	0	0	0	0	0	0	0	0	0	0	0	0	0	0	0	1	-1	1	-1	0	-1	0	-1	2
cg09279679	-0.0375279	0.123649	0.0505182	-0.0190981	-0.0080227	-0.0557011	0.141522	0.0473564	0.0135528	-0.0143414	-0.035903	0.0254052	0.0108827	0.0285891	0.0155413	0.0282506	-0.13346	-0.0072586	0.114845	0.114707	0.11245	0.0218286	0.0386614	-0.0053734	0	1	0	0	0	0	1	0	0	0	0	0	0	0	0	0	-1	0	1	1	1	0	0	0	5
cg10784548		0.0188297	-0.165152	0.0315184	-0.0290756	-0.0522774	0.0434316	-0.0059933	0.0809984	-0.0320202	0.0522522	0.0104188	-0.0060368	-0.117668	0.0687179	0.075137	0.0106636	-0.172269	-0.15027	0.12047	-0.0745712	-0.0096317	0.0118789	-0.108275	0	0	-1	0	0	0	0	0	0	0	0	0	0	-1	0	0	0	-1	-1	1	0	0	0	-1	1
cg10939936	-0.107199	-0.0704683	-0.115051	0.0643071	0.0384509	-0.0173209	-0.012986	-0.0053806	-0.0099832	-0.0847735	-0.0550463	-0.104661	-0.137101	-0.0684475	0.0370046	-0.176514	-0.0051015	-0.197235	-0.0916338	0.0269684	0.0019201	-0.0113832	-0.0042654	0.0358977	-1	0	-1	0	0	0	0	0	0	0	0	-1	-1	0	0	-1	0	-1	0	0	0	0	0	0	0
cg11539052	0.0078686	-0.0456782	-0.0060164	-0.0216417	0.0054372	-0.0138371	-0.115214	-0.0709787	0.0123827	-0.144973	-0.0262235	-0.0280984	-0.0592962	-0.104278	-0.0193567	-0.0367406	0.0211196	-0.132564	-0.019848	0.108329	-0.110544	-0.0372083	-0.0261999	0.0237862	0	0	0	0	0	0	-1	0	0	-1	0	0	0	-1	0	0	0	-1	0	1	-1	0	0	0	1
cg11963436	-0.0350048	0.0381513	0.122787	-0.0431753	-0.0929244	0.0485866	0.0395965	-0.101046	0.0160813	-0.0434512	0.006515	0.0003648	0.0262566	-0.149447	0.0793436	0.0120959	-0.0678674	-0.192489	-0.0588105	0.123497	-0.121167	-0.013788	-0.0175605	-0.0735886	0	0	1	0	0	0	0	-1	0	0	0	0	0	-1	0	0	0	-1	0	1	-1	0	0	0	2
cg13196550	0.035926	-0.0163074	-0.140248	-0.0134145	0.031034	0.0317385	-0.0087147	0.0365877	-0.102689	-0.0031888	0.067242	0.0564261	0.0094063	-0.0061057	0.0384081	-0.120003	-0.0638164	-0.105372	-0.100001	0.0402803	0.030943	-0.0066193	0.0164075	-0.114253	0	0	-1	0	0	0	0	0	-1	0	0	0	0	0	0	-1	0	-1	-1	0	0	0	0	-1	0
cg13917614	0.0258103	0.135502	0.031078	-0.0198546	0.0356196	-0.0284836	0.139185	0.102491	0.0185328	-0.0074229	0.005293	0.0237805	0.0783424	0.0467525	0.0779412	0.0073652	-0.156292	0.0038919	0.0263295	0.167948	0.105133	0.0448661	0.0483327	-0.0217694	0	1	0	0	0	0	1	1	0	0	0	0	0	0	0	0	-1	0	0	1	1	0	0	0	5
cg14191466	0.0956675	0.111949	0.0382467	-0.0473179	0.0910909	0.0518105	0.0824088	-0.0484294	-0.0113722	0.187815	0.111114	-0.0054226	-0.0257765	0.132056	-0.002652	-0.268698	0.0841398	-0.0582236	-0.0122882	0.0167159	0.0591861	0.0224426	-0.0466392	-0.136359	0	1	0	0	0	0	0	0	0	1	1	0	0	1	0	-1	0	0	0	0	0	0	0	-1	4
cg14464244	-0.0135987	-0.0001044	-0.0351207	0.0007307	-0.0097479	-0.0031685	-0.0265022	-0.0168424	-0.0086789	0.0220098	-0.0031591	0.0039378	-0.0033832	-0.444164	-0.638346	0.107773	0.0130721	0.416395	0.0258653	0.532062	0.0003598	-0.302271	-0.0142478	-0.0112642	0	0	0	0	0	0	0	0	0	0	0	0	0	-1	-1	1	0	1	0	1	0	-1	0	0	3
cg14655345	0.0749578	0.0185068	-0.0306489	0.579601	-0.0065299	0.015341	0.0616994	-0.145427	0.169711	-0.0217082	0.227768	-0.0952554	0.123988	-0.0163358	0.0158967	-0.0702562	-0.0697375	-0.0382672	0.0287829	0.0472586	-0.0461852	0.125925	0.0082704	0.0043304	0	0	0	1	0	0	0	-1	1	0	1	0	1	0	0	0	0	0	0	0	0	1	0	0	5
cg15956469	-0.006246	0.122478	0.0370762	-0.0360022	-0.0181359	-0.0085548	0.152307	0.053858	0.0051994	-0.0092056	0.035662	0.0207099	0.0441485	-0.0327296	0.0501378	0.0911872	-0.225403	-0.0167204	0.113774	0.196605	0.114986	0.0938962	0.0787993	0.0005936	0	1	0	0	0	0	1	0	0	0	0	0	0	0	0	0	-1	0	1	1	1	0	0	0	5
cg16324899	0.10055	-0.0270895	-0.102344	0.0242076	0.0297393	0.04034	-0.0171158	0.0265807	0.0237238	-0.0234699	-0.0028487	0.0113997	-0.101533	-0.103334	0.0373435	-0.0200179	-0.0214108	-0.184794	-0.0693799	0.168262	-0.0618537	-0.0340208	0.0152033	-0.0509631	1	0	-1	0	0	0	0	0	0	0	0	0	-1	-1	0	0	0	-1	0	1	0	0	0	0	2
cg16842187	0.113265	0.030289	0.203229	0.0524045	-0.0802596	0.10738	-0.0732411	0.0033879	-0.0337769	0.012753	-0.0551743	-0.0197784	-0.0522402	-0.0479868	0.0853067	-0.120503	-0.0468855	-0.152757	0.12391	0.0231158	-0.0634038	-0.0599414	-0.0345702	-0.0418882	1	0	1	0	0	1	0	0	0	0	0	0	0	0	0	-1	0	-1	1	0	0	0	0	0	4
cg18800235	0.0544527	0.145614	0.027309	0.010435	0.0241593	-0.0098374	0.121459	0.0758888	-0.0437073	-0.0153408	0.0094847	-0.0200389	0.0650268	0.0244373	0.0485693	0.0057571	-0.194902	-0.023954	0.0786362	0.121402	0.141825	0.119081	0.0135081	-0.0183099	0	1	0	0	0	0	1	0	0	0	0	0	0	0	0	0	-1	0	0	1	1	1	0	0	5
cg19430537	-0.0022826	0.242469	0.0856698	0.159833	0.106769	-0.0440543	-0.0205528	-0.265029	0.0982871	-0.0466412	-0.0160231	0.0189172	-0.0874901	0.121451	0.081076	-0.0062837	-0.0093796	-0.0093823	-0.0935542	0.0045994	0.0186726	0.0766012	0.0170595	-0.235782	0	1	0	1	1	0	0	-1	0	0	0	0	0	1	0	0	0	0	0	0	0	0	0	-1	4
cg19947357	0.0740553	0.0139725	0.111826	0.0271531	-0.0484917	0.0431699	0.200668	-0.0440697	0.0608058	-0.0188051	-0.0134812	0.0210416	0.0235586	-0.0612575	0.0316654	0.0664568	0.0721644	-0.241488	-0.237048	0.157275	-0.142822	0.0509908	-0.0320712	0.0069552	0	0	1	0	0	0	1	0	0	0	0	0	0	0	0	0	0	-1	-1	1	-1	0	0	0	3
cg20556702	0.0963016	0.0163649	-0.0177017	0.0948941	0.00470296	0.0719584	0.0840252	0.00408003	0.0136305	-0.0778804	-0.00384961	0.110572	-0.08219	-0.0159508	-0.113586	-0.0126505	0.0256542	-0.030728	-0.00249471	-0.106868	-0.136378	-0.134648	-0.0245369	-0.125527	0	0	0	0	0	0	0	0	0	0	0	1	0	0	-1	0	0	0	0	-1	-1	-1	0	-1	1
cg20981848	0.0610215	0.0197093	-0.0684825	0.0437695	0.0363101	0.0077909	-0.0314527	0.001855	0.0269439	0.151145	0.143478	-0.104688	0.0747082	0.0130384	0.0788881	-0.106846	0.0046313	-0.193763	0.0194072	0.0415114	0.0069688	0.0107361	-0.0388939	-0.220853	0	0	0	0	0	0	0	0	0	1	1	-1	0	0	0	-1	0	-1	0	0	0	0	0	-1	2
cg21117559	0.0701644	-0.0042295	-0.124082	-0.0380552	-0.0086675	0.0299116	-0.120434	-0.0024043	-0.0130301	0.0347591	-0.03391	0.0297826	-0.0022073	-0.0718827	0.0040469	0.0438411	0.0887477	-0.161559	-0.109942	0.111814	0.0358421	-0.0348139	0.126059	-0.010938	0	0	-1	0	0	0	-1	0	0	0	0	0	0	0	0	0	0	-1	-1	1	0	0	1	0	2
cg21149266	-0.0776053	-0.0413546	-0.0626444	-0.0218417		-0.0193757	-0.0068288	-0.105952	0.0922341	0.120578	0.0160569	0.0013171	-0.0256941	0.0057645	0.0827983	-0.112832	0.0844201	-0.0245785	-0.0934137	0.138314	-0.043879	-0.0443616	-0.118819	-0.183307	0	0	0	0	0	0	0	-1	0	1	0	0	0	0	0	-1	0	0	0	1	0	0	-1	-1	2
cg21203569	0.0446731	0.203282	0.0145518	0.0636651	0.119382	0.0092554	0.157509	0.0090838	0.0236807	0.196543	-0.0468301	0.0092099	-0.0041344	0.0217393	0.0514289	-0.0991625	-0.0987378	-0.0472596	-0.0416498	0.0800803	0.118482	0.0278498	0.0444768	-0.184729	0	1	0	0	1	0	1	0	0	1	0	0	0	0	0	0	0	0	0	0	1	0	0	-1	5
cg21467365	-0.0187178	-0.142685	0.0075835	-0.0107322	-0.0545064	-0.0009305	-0.1019	-0.0416637	0.0113739	-0.131242	-0.0572457	-0.0496099	-0.0102772	-0.0666705	-0.0480191	0.104063	0.0652665	-0.0659884	-0.0417497	-0.0650685	-0.104067	-0.110207	-0.0138503	0.0849851	0	-1	0	0	0	0	-1	0	0	-1	0	0	0	0	0	1	0	0	0	0	-1	-1	0	0	1
cg24011073	0.0659378	0.226644	0.031824	-0.0010701	0.094543	0.0159152	0.0953513	0.0369762	-0.0210827	0.132024	0.0177431	0.060897	0.0307611	0.0288096	0.047034	-0.127933	-0.0937761	-0.0564915	-0.120869	0.149589	0.0967374	0.0506726	-0.0662078	-0.194422	0	1	0	0	0	0	0	0	0	1	0	0	0	0	0	-1	0	0	-1	1	0	0	0	-1	3
cg24157392	-0.0965836	-0.183242	-0.0193523	-0.0216456	-0.0477366	-0.0075934	-0.168421	-0.112217	0.0106255	-0.157294	0.005178	-0.0302217	-0.0455096	-0.0497191	-0.052153	0.0405453	0.0920447	-0.0970274	-0.127952	-0.0759	-0.0556841	-0.0671274	-0.0121595	0.15769	0	-1	0	0	0	0	-1	-1	0	-1	0	0	0	0	0	0	0	0	-1	0	0	0	0	1	1
cg25489105	0.0988958	-0.0018146	-0.0563426	0.0400016	0.0108134	0.0258668	0.100216	-0.0003281	-0.0189428	0.100846	0.021019	-0.115178	-0.124808	0.0571263	0.0153899	-0.0838412	0.0032156	-0.180715	-0.0503238	-0.102705	0.0693361	-0.0547136	-0.0034441	-0.0954785	0	0	0	0	0	0	1	0	0	1	0	-1	-1	0	0	0	0	-1	0	-1	0	0	0	0	2
cg25932869	0.0061453	-0.0181801	0.0350165	-0.0842499	-0.0934813	0.0395391	-0.0353267	0.0183909	-0.125578	-0.0074316	0.117018	0.0150217	0.0020136	-0.102643	0.0099719	-0.0275676	-0.0734233	-0.144389	-0.11869	0.103104	-0.0346838	-0.0902807	-0.0566172	-0.0123767	0	0	0	0	0	0	0	0	-1	0	1	0	0	-1	0	0	0	-1	-1	1	0	0	0	0	2
cg27582527	0.0085775	0.113167	-0.0511826	-0.0161519	0.0016628	-0.0356277	0.138309	0.0992084	-0.0274818	-0.0182288	0.0543828	-0.0184925	0.057507	0.0132875	0.0160807	0.0224985	-0.15836	0.060006	0.0346415	0.158318	0.12518	0.110382	0.032467	0.0159079	0	1	0	0	0	0	1	0	0	0	0	0	0	0	0	0	-1	0	0	1	1	1	0	0	5
cg00001793	0.0553614	0.0115547	-0.0212197	-0.0504753	0.0494447	0.0496332	-0.0062975	-0.134421	-0.0306669	-0.0117833	-0.116804	0.0523523	-0.0224011	0.0082677	0.0724772	-0.185733	0.158888	-0.0151918	-0.100376	0.0324871	-0.0730481	0.087199	0.0413957	-0.0782952	0	0	0	0	0	0	0	-1	0	0	-1	0	0	0	0	-1	1	0	-1	0	0	0	0	0	1
cg00021044	0.0454396	0.030591	-0.0082142	0.0870909	0.12084	-0.0223537	0.0007214	0.0371768	-0.119153	-0.0620866	0.0547817	0.0051315	-0.0035502	-0.0443369	0.124569	0.10597	0.0058671	-0.0914502	-0.116973	0.0068259	-0.0630702	-0.0482037	0.0044711	0.0420956	0	0	0	0	1	0	0	0	-1	0	0	0	0	0	1	1	0	0	-1	0	0	0	0	0	3
cg00078299	0.0759435	0.0230105	-0.0384048	-0.0155565	0.0022822	0.0513393	0.0502467	-0.027013	-0.0006677	0.158226	0.0760862	0.0196074	0.0423505	0.0077078	-0.0349451	-0.155017	0.164566	0.100088	-0.0181103	-0.0782309	0.0233872	-0.0185643	-0.0125992	-0.144053	0	0	0	0	0	0	0	0	0	1	0	0	0	0	0	-1	1	1	0	0	0	0	0	-1	3
cg00266647	-0.0062524	0.018008	0.0056463	-0.107462	-0.0153011	0.0355739	-0.0239959	-0.0122265	0.0417907	-0.0222956	0.113329	0.0476522	0.085975	-0.089209	-0.0407595	-0.13095	0.0309431	-0.117738	-0.0234142	0.114616	-0.0670936	-0.048643	-0.0055371	-0.041299	0	0	0	-1	0	0	0	0	0	0	1	0	0	0	0	-1	0	-1	0	1	0	0	0	0	2
cg00321838	-0.0446607	0.0591042	0.162042	0.011382	0.0458319	-0.0286689	0.0552214	-0.0276071	0.0715392	0.0047587	0.0070264	-0.0465033	-0.0295969	-0.0548659	0.0159595	-0.154928	-0.0540266	-0.0207221	-0.135059	0.172461	-0.0197039	-0.0622395	0.0047717	-0.108355	0	0	1	0	0	0	0	0	0	0	0	0	0	0	0	-1	0	0	-1	1	0	0	0	-1	2
cg00342358	-0.0143578	0.129249	0.0647723	0.0223438	0.0350909	-0.0261745	0.10965	0.0361488	-0.0139269	-0.0372314	-0.0105272	-0.0226134	0.0081176	0.0046293	-0.0085248	-0.0134794	-0.158639	-0.0285538	0.0821289	0.0922782	0.100777	0.109956	0.0258858	0.0369603	0	1	0	0	0	0	1	0	0	0	0	0	0	0	0	0	-1	0	0	0	1	1	0	0	4
cg00359365	0.0187917	0.100609	0.0081818	-0.0086536	0.0881793	-0.0009841	0.113217	0.0386892	0.0019446	0.0996311	-0.0124082	0.0258942	0.022892	-0.0039411	0.0401755	-0.129037	-0.0711825	-0.072539	-0.0307208	0.148778	0.0664856	0.035351	0.0144788	-0.100448	0	1	0	0	0	0	1	0	0	0	0	0	0	0	0	-1	0	0	0	1	0	0	0	-1	3
cg00484711	-0.0713335	-0.105222	0.113671	-0.0290863	0.0431719	0.0626336	-0.0921148	-0.034643	-0.0037107	-0.0214461	0.002091	-0.0489285	-0.0189749	-0.0447887	-0.0725334	0.036613		0.0352569	-0.0075521	-0.10192	-0.0982485	-0.030166	-0.10046	0.104246	0	-1	1	0	0	0	0	0	0	0	0	0	0	0	0	0	0	0	0	-1	0	0	-1	1	2
cg00668519	0.004987	0.12795	0.0024512	-0.0460782	0.0209053	-0.0125392	0.0622467	-0.0386818	0.0177155	0.197009	-0.0272665	-0.0251526	0.0667713	-0.0655525	0.0173414	0.0634077	0.0093692	-0.268984	0.0628963	0.101614	-0.106017	0.0044514	-0.0979933	-0.0863701	0	1	0	0	0	0	0	0	0	1	0	0	0	0	0	0	0	-1	0	1	-1	0	0	0	3
cg00698771	0.0173035	0.0420916	0.0742149	-0.0218238	0.0285918	-0.0265489	0.0348371	-0.0635775	-0.0460222	0.039309	-0.0014196	-0.0011709	-0.0580166	0.0564252	0.188084	-0.0762267	-0.0280014	0.0440097	-0.214214	0.1288	0.050859	-0.0285962	0.141492	-0.149819	0	0	0	0	0	0	0	0	0	0	0	0	0	0	1	0	0	0	-1	1	0	0	1	-1	3
cg00805874	0.0106612	0.169259	0.053178	-0.0060908	0.0256894	-0.0138653	0.182614	0.0908657	0.0078199	-0.0691148	-0.0234674	-0.0265682	0.151119	-0.0096756		0.0974095	-0.194355	-0.0594775	0.0173343	0.124865	0.0440306	0.0258767	0.043365	-0.0318378	0	1	0	0	0	0	1	0	0	0	0	0	1	0	0	0	-1	0	0	1	0	0	0	0	4
cg00858196	-0.0137765	0.0589415	0.0251317	0.0665526	0.0043256	-0.0159845	-0.0015567	-0.0466648	-0.0575015	-0.109702	-0.016775	0.0375801	-0.0404424	-0.103909	0.0532513	-0.223652	-0.0312767	-0.0754659	-0.104891	0.118271	-0.060156	-0.0673015	0.001219	-0.0201115	0	0	0	0	0	0	0	0	0	-1	0	0	0	-1	0	-1	0	0	-1	1	0	0	0	0	1
cg01081930	-0.0217183	0.0787403	0.0136681	0.0134333	0.105867	0.0027574	0.0472845	0.114897	0.0049127	0.0488618	0.0070941	0.0231878	0.0381175	-0.0309757	-0.0878975	-0.0544528	-0.0872862	-0.107624	-0.0023799	0.167979	0.0624192	0.137979	0.0702331	0.0176721	0	0	0	0	1	0	0	1	0	0	0	0	0	0	0	0	0	-1	0	1	0	1	0	0	4
cg01112784	-0.0029949	0.125357	-0.0206922	-0.0022473	0.0038806	-0.0214143	0.140501	0.0661499	-0.0090341	-0.000391	0.0260768	-0.0030457	0.0155143	0.0161432	0.0467165	0.010258	-0.146709	-0.011866	0.0274365	0.108394	0.102136	0.0687055	0.0681858	-0.0087839	0	1	0	0	0	0	1	0	0	0	0	0	0	0	0	0	-1	0	0	1	1	0	0	0	4
cg01119319	0.0127344	0.118187	-0.0149486	0.0150747	0.113101	-0.009254	0.10783	0.0780285	-0.0030201	0.0516516	0.0200161	-0.0024397	0.0844163	-0.0314881	-0.0082711	0.0203077	-0.175674	-0.01018	0.0663372	0.109173	0.0996819	0.0662159	0.0265777	-0.0114161	0	1	0	0	1	0	1	0	0	0	0	0	0	0	0	0	-1	0	0	1	0	0	0	0	4
cg01144218	0.0022619	0.119746	-0.0669469	-0.0141906	0.0243775	0.0035252	0.185303	0.0308042	-0.0221565	0.0382415	-0.0029418	-0.0219101	0.0197968	0.0028778	0.0008437	0.0424352	-0.141521	-0.0606736	0.0343234	0.136544	0.124713	0.0871807	0.059094	-0.0595783	0	1	0	0	0	0	1	0	0	0	0	0	0	0	0	0	-1	0	0	1	1	0	0	0	4
cg01179696	0.0375021	0.064807	-0.158478	-0.0408202	0.0271965	-0.0399986	-0.0655256	-0.0207547	0.0259588	-0.0699803	0.0672331	-0.078094	0.0364273	-0.119844	0.0166445	-0.0247871	0.0474761	-0.262312	-0.157708	0.108299	-0.0277896	-0.0172368	-0.0631932	-0.0818273	0	0	-1	0	0	0	0	0	0	0	0	0	0	-1	0	0	0	-1	-1	1	0	0	0	0	1
cg01806427	0.0040846	0.108111	-0.0265621	-0.0391678	0.0117769	-0.0033392	0.112042	0.032671	-0.0303291	-0.007987	0.0606431	0.0259345	0.0454724	0.0501756	0.0331742	0.0143181	-0.106994	0.0541448	0.0108375	0.100999	0.132302	0.0674901	0.020562	0.0445173	0	1	0	0	0	0	1	0	0	0	0	0	0	0	0	0	-1	0	0	1	1	0	0	0	4
cg01973456	0.0887779	0.0888122	-0.0086238	0.0593198	0.0662194	-0.0355168	0.099691	-0.0740025	0.0412948	0.123407	0.110383	0.0259092	-0.0032858	0.0829522	0.094587	-0.0363175	-0.0328989	-0.013641	0.102072	0.124997	0.0366978	0.0822719	0.0228116	-0.153481	0	0	0	0	0	0	0	0	0	1	1	0	0	0	0	0	0	0	1	1	0	0	0	-1	4
cg02286380	0.0225679	0.100003	0.0756378	-0.0064104	0.0924061	-0.0017316	0.104334	0.0455374	-0.0147537	0.149145	0.0216972	-0.0143926	0.0473516	0.0060791	0.0368255	0.0274942	-0.102952	0.0092128	0.0355248	0.0909376	0.0670764	0.0800501	-0.111199	-0.0438512	0	1	0	0	0	0	1	0	0	1	0	0	0	0	0	0	-1	0	0	0	0	0	-1	0	3
cg02287105	0.0170989	0.121883	-0.0213874	-0.0068631	0.0004611	-0.0206465	0.156869	0.0719107	0.05517	-0.0443118	0.0472707	0.0149822	0.063136	-0.0304782	0.01002	0.0394437	-0.214567	-0.0098545	0.0929863	0.123304	0.134217	-0.007283	0.0064075	0.0077163	0	1	0	0	0	0	1	0	0	0	0	0	0	0	0	0	-1	0	0	1	1	0	0	0	4
cg02384859	0.0141212	0.105756	-0.0298711	0.0127224	0.0290975	-0.0242852	0.115622	0.0746792	0.0132087	-0.0313106	-0.0070249	-0.0127095	0.0570954	-0.0139584	0.0098732	0.0343776	-0.162432	0.0607143	0.0275986	0.116339	0.11267	0.0714379	0.0435439	0.005079	0	1	0	0	0	0	1	0	0	0	0	0	0	0	0	0	-1	0	0	1	1	0	0	0	4
cg02471078	0.0341659	-0.108197	-0.101504	0.0292482	0.003637	-0.0701452	-0.0007357	0.0401336	0.0816109	0.0552832	0.0157748	-0.0135217	-0.112711	-0.0700271	-0.0063919	-0.129654	0.0225798	-0.240293	-0.0599514	0.0233748	-0.0874221	-0.0332067	0.0321216	0.0001048	0	-1	-1	0	0	0	0	0	0	0	0	0	-1	0	0	-1	0	-1	0	0	0	0	0	0	0
cg02482718	0.101986	0.0271764	0.0217096	0.0573067	0.0825048	0.0155608	0.0010895	-0.0435277	0.122716	-0.057371	-0.0508721	0.0534546	-0.0274272	-0.176955	0.0857619	0.0399312	0.0110823	-0.297642	-0.118085	0.0741007	-0.0263246	-0.0741838	0.0826126	-0.0430056	1	0	0	0	0	0	0	0	1	0	0	0	0	-1	0	0	0	-1	-1	0	0	0	0	0	2
cg02895724	0.0278645	0.0462784	-0.0227498	-0.0375334	0.022999	-0.059804	0.122548	0.0564106	-0.0056057	-0.0452801	-0.0297923	-0.0064712	0.0664741	0.016272	0.0240753	-0.0269556	-0.100288	-0.129283	0.0375586	0.0386782	0.121248	0.112333	0.0864772	0.0827606	0	0	0	0	0	0	1	0	0	0	0	0	0	0	0	0	-1	-1	0	0	1	1	0	0	3
cg02963266	-0.0041408	-0.0584282	0.13907	-0.0277611	-0.0732712	0.0276201	-0.084595	-0.10714	-0.0396509	-0.112573	0.0220257	-0.0347949	-0.0216578	-0.101518	0.0006097	0.0298436	0.0791367	-0.0103588	-0.0298129	-0.0458752	-0.114555	-0.0503926	0.0327934	0.0161599	0	0	1	0	0	0	0	-1	0	-1	0	0	0	-1	0	0	0	0	0	0	-1	0	0	0	1
cg03125763	0.0353077	-0.0378128	0.0599838	-0.0441876	0.0512005	-0.0064401	0.0291604	0.029544	0.0070932	0.0280591	-0.0847403	0.120783	-0.11748	-0.0976753	0.0423357	-0.0155757	-0.0254851	-0.303789	-0.153888	0.219869	-0.0517246	-0.060731	-0.089109	0.0144171	0	0	0	0	0	0	0	0	0	0	0	1	-1	0	0	0	0	-1	-1	1	0	0	0	0	2
cg03163878	0.0238753	-0.0787866	-0.132984	0.0367698	-0.074361	-0.0165915	-0.0291212	0.0048148	-0.0764599	-0.121281	0.0132714	-0.0085292	-0.0253978	0.0305327	-0.103056	-0.0895628	0.0560369	0.265209	-0.0003724	-0.122251	0.085461	0.0446672	-0.0438916	-0.0177688	0	0	-1	0	0	0	0	0	0	-1	0	0	0	0	-1	0	0	1	0	-1	0	0	0	0	1
cg03164561	-0.0029427	0.0839562	0.014343	0.0032671	0.0502022	0.0076981	0.115633	0.0467514	0.0124985	0.0153275	0.0302819	0.026665	0.0362571	0.0117349	0.0253738	0.0035884	-0.141655	0.0367832	0.0355253	0.102272	0.107305	0.106859	8.03e-05	-0.0027731	0	0	0	0	0	0	1	0	0	0	0	0	0	0	0	0	-1	0	0	1	1	1	0	0	4
cg03476105	-0.0196589	0.0055569	0.169795	-0.0342665	-0.0362043	0.0069455	0.0175477	-0.0287717	-0.0428369	-0.0404904	0.009108	-0.0226124	-0.0692797	-0.155815	0.0840433	0.0692947	0.0334454		0.0356082	0.120069	-0.107651	-0.0252892	-0.116436	-0.0509468	0	0	1	0	0	0	0	0	0	0	0	0	0	-1	0	0	0	0	0	1	-1	0	-1	0	2
cg03546163	0.0328704	-0.105117	-0.0199244	-0.0297777	-0.0062803	0.0286288	-0.103952	-0.0949738	0.0021704	-0.018045	-0.0368017	-0.0561041	-0.0679556	-0.0033746	-0.0705805	0.0860834	0.136854	-0.119124	0.0373715	-0.0061596	-0.110116	-0.0872958	-0.0345278	0.0020275	0	-1	0	0	0	0	-1	0	0	0	0	0	0	0	0	0	1	-1	0	0	-1	0	0	0	1
cg03586240	-0.117935	-0.0765136	0.106821	0.0740749	0.0254644	-0.0104872	-0.126622	-0.124898	-0.0537406	-0.0262428	-0.0281003	-0.0971424	-0.0212031	-0.0656551	-0.0773103	0.0281565	0.113709	-0.0214183	-0.031685	-0.052527	-0.099994	-0.0109233	-0.019417	0.0369437	-1	0	1	0	0	0	-1	-1	0	0	0	0	0	0	0	0	1	0	0	0	0	0	0	0	2
cg03665818	-0.039126	0.0377991	-0.107023	0.0222298	-0.0930179	0.0304602	0.0351105	-0.0078733	0.0078784	-0.021914	-0.111151	0.0311659	-0.118809	-0.119828	-0.050489	0.0199876	-0.0130404	-0.132846	-0.0225453	0.0592882	-0.0586132	0.0490888	0.0379033	-0.0825137	0	0	-1	0	0	0	0	0	0	0	-1	0	-1	-1	0	0	0	-1	0	0	0	0	0	0	0
cg04064701	0.0192679	0.105812	0.0164002	-0.0040335	0.0271501	0.0046351	0.137901	0.0849507	0.007737	-0.0282423	-0.0005557	-0.0277405	0.0918061	0.0451057	0.048855	0.0365723	-0.140858	-0.012255	0.0605672	0.146198	0.120508	0.0695449	0.037866	-0.0042573	0	1	0	0	0	0	1	0	0	0	0	0	0	0	0	0	-1	0	0	1	1	0	0	0	4
cg04392554	0.0310601	0.123487	0.0397637	-0.0340848	0.0347119	-0.0163274	0.143861	0.0818787	-0.0066772	-0.0239255	0.0109873	0.0115201	0.104952	-0.0068241	0.0469581	0.0977035	-0.164652	-0.0211597	0.0694451	0.143365	0.0904909	0.0698559	0.0599433	-0.0173569	0	1	0	0	0	0	1	0	0	0	0	0	1	0	0	0	-1	0	0	1	0	0	0	0	4
cg04551655	-0.0091348	-0.0592629	0.0074843	0.0116764	-0.0051953	0.0321758	0.059903	0.01251	-0.0181667	-0.0049757	-0.0172769	-0.146278	-0.14017	0.100383	-0.0203291	-0.122	-0.0674343	-0.114558	-0.0661692	0.0287363	-0.0852721	-0.0389942	0.0042144	-0.0046104	0	0	0	0	0	0	0	0	0	0	0	-1	-1	1	0	-1	0	-1	0	0	0	0	0	0	1
cg04569233	0.0583942	0.136002	-0.044688	-0.0119707	0.006042	-0.0007172	0.115108	0.0737767	-0.0056841	0.0362848	-0.0220883	0.0074722	0.0318508	0.0544059	0.0494621	-0.0121633	-0.106121	-0.0414434	0.0737314	0.0703223	0.145182	0.062261	0.0952596	-0.102787	0	1	0	0	0	0	1	0	0	0	0	0	0	0	0	0	-1	0	0	0	1	0	0	-1	3
cg04635364	-0.0835686	0.0286516	-0.0108406	-0.0089242	0.0313554	0.102129	0.138321	0.016976	0.0012063	-0.0028536	0.035912	0.116747	0.0310799	0.0057305	0.0314875	-0.0201	0.0080967	0.165135	-0.121897	-0.0378314	0.0297697	0.0433522	0.0025017	0.0107511	0	0	0	0	0	1	1	0	0	0	0	1	0	0	0	0	0	1	-1	0	0	0	0	0	4
cg04661457	-0.119753	-0.0300563	0.077205	0.0391379	0.0903558	-0.0338558	-0.146219	-0.0021602	-0.0453574	0.0068485	-0.0254177	-0.026472	0.060408	-0.0795996	-0.0064309	0.0638139	0.105149	0.161705	-0.059056	0.0264805	-0.107054	-0.0114243	-0.025707	0.0084181	-1	0	0	0	0	0	-1	0	0	0	0	0	0	0	0	0	1	1	0	0	-1	0	0	0	2
cg04712122	-0.0216366	-0.103862	0.0786381	-0.0546906	-0.0128361	0.0461809	-0.0772368	-0.08481	-0.0360302	-0.12709	0.0804281	-0.0402317	-0.0008948	-0.0619756	-0.0596443	-0.0163577	0.150338	-0.0312458	-0.113562	0.0117765	-0.142557	-0.080751	0.0032707	0.0773104	0	-1	0	0	0	0	0	0	0	-1	0	0	0	0	0	0	1	0	-1	0	-1	0	0	0	1
cg04731448	-0.0361746	0.094586	-0.0982262	-0.0634704	0.007302	0.0061168	0.104453	0.0386433	0.0314298	-0.0434805	0.0160987	0.0507488	0.0855528	-0.0639991	0.0330341	-0.0027669	-0.153387	-0.126624	-0.0094056	0.111028	0.131519	0.0521881	-0.0202417	0.0257163	0	0	0	0	0	0	1	0	0	0	0	0	0	0	0	0	-1	-1	0	1	1	0	0	0	3
cg04767522	-0.0065242	0.0409951	-0.100808	0.0159036	0.0204119	-0.0731727	-0.0600513	-0.0138986	-0.0245325	-0.0299445	-0.0284965	-0.0400578	-0.0528049	-0.120154	-0.104836	-0.120148	-0.0252757	-0.154333	-0.0185463	-0.0084531	0.0218311	-0.0377747	-0.008533	-0.0517264	0	0	-1	0	0	0	0	0	0	0	0	0	0	-1	-1	-1	0	-1	0	0	0	0	0	0	0
cg04940312	0.0765634	0.0341315	-0.165724	-0.0051169	0.0318475	0.115842	-0.0037433	-0.0485863	-0.0130102	-0.0259891	-0.0748842	0.0690386	-0.164655	-0.0038875	0.0172478	0.050519	0.0013074	-0.304994	0.0255223	0.107301	-0.0938296	-0.0368827	0.0567727	-0.0075422	0	0	-1	0	0	1	0	0	0	0	0	0	-1	0	0	0	0	-1	0	1	0	0	0	0	2
cg05206789	0.100125	-0.0227687	0.0288152	-0.0026223	0.0558541	0.0336033	0.0291988	-0.0244222	-0.074762	0.103584	0.102815	0.0626502	0.0550738	-0.0586777	0.023496	-0.0514591	-0.0763664	-0.105208	-0.0307873	0.0182595	0.0110645	0.0367999	-0.0062923	-0.105431	1	0	0	0	0	0	0	0	0	1	1	0	0	0	0	0	0	-1	0	0	0	0	0	-1	3
cg05224770	-0.0295513	0.057056	0.103481	0.0149102	-0.0272463	0.0081432	0.0880572	0.0406239	0.0265559	-0.001584	0.0176935	0.0238432	0.0493215	-0.0242396	-0.0090617	-0.0139124	-0.11696	-0.131682	0.0583726	0.136216	0.0510937	0.109026	0.0225314	0.0101691	0	0	1	0	0	0	0	0	0	0	0	0	0	0	0	0	-1	-1	0	1	0	1	0	0	3
cg05421392	0.0041456	-0.0101465	-0.0048195	0.0023874	-0.0132585	0.0262427	-0.0083107	-0.0436872	0.129494	-0.12448	-0.0158685	-0.0380622	0.0481465	-0.108383	0.0555805	-0.122354	0.0508734	-0.0408796	-0.105812	0.0457476	-0.0586051	-0.044955	-0.0506728	-0.030256	0	0	0	0	0	0	0	0	1	-1	0	0	0	-1	0	-1	0	0	-1	0	0	0	0	0	1
cg05486872	0.0266214	0.102202	-0.0210224	-0.129227	0.0708138	-0.0675108	0.0706047	0.0733136	-0.0251102	0.117871	0.0103004	-0.052526	-0.0194489	0.0073613	0.0312774	-0.040851	-0.112328	-0.08541	-0.0385571	0.0554634	0.0540091	0.0712438	-0.188018	0.0047983	0	1	0	-1	0	0	0	0	0	1	0	0	0	0	0	0	-1	0	0	0	0	0	-1	0	2
cg05613718	-0.0295957	0.210183	0.0208022	-0.0033944	0.154459	-0.0638233	0.0962742	0.0729209	0.0064161	0.132947	0.0247788	-0.0047489	0.0616072	-0.031644	0.0267215	0.0580281	-0.169736	0.0004789	0.0050756	0.124679	0.0589827	0.0632079	-0.0765186	-0.0454385	0	1	0	0	1	0	0	0	0	1	0	0	0	0	0	0	-1	0	0	1	0	0	0	0	4
cg05631230	-0.0045916	0.101219	-0.061307	-0.114416	-0.0436855	0.0286718	0.142572	-0.0881521	0.104317	-0.010126	-0.0723229	-0.0487984	-0.0103194	-0.0180777	0.0645869	0.0161929	-0.0109473	-0.101275	-0.0377114	-0.0481958	-0.0027699	-0.0492461	-0.0360402	-0.0816314	0	1	0	-1	0	0	1	0	1	0	0	0	0	0	0	0	0	-1	0	0	0	0	0	0	3
cg05942508	0.117949	0.105013	-0.0907061	0.045333	-0.0136736	-0.0132427	0.0174839	-0.0095182	0.0342957	0.193106	0.047307	0.0161682	-0.0831201	0.0493765	0.0185965	-0.18046	0.0744115	-0.0051552	-0.0545085	-0.0049225	0.0349221	-0.0299823	0.0209051	-0.258378	1	1	0	0	0	0	0	0	0	1	0	0	0	0	0	-1	0	0	0	0	0	0	0	-1	3
cg06040872	-0.0026285	0.12234	-0.0138979	0.0231451	0.0228579	-0.0247705	0.131268	0.0722414	-0.0114867	0.0093236	0.0029645	0.0151146	0.0344249	0.0047644	0.0263963	0.0316928	-0.172084	0.0391324	0.050569	0.102841	0.121378	0.0535116	0.0482559	0.0096803	0	1	0	0	0	0	1	0	0	0	0	0	0	0	0	0	-1	0	0	1	1	0	0	0	4
cg06287775	-0.0063257	-0.0920691	0.0616218	-0.02826	-0.108276	0.0095538	-0.0993983	-0.0992335	0.0502742	-0.0402821	0.0618372	-0.0707096	-0.137966	-0.0686968	-0.0092966	0.0154606	0.0356796	0.102203	-0.126169	-0.0096261	-0.127399	-0.0191127	-0.0499028	0.0467038	0	0	0	0	-1	0	0	0	0	0	0	0	-1	0	0	0	0	1	-1	0	-1	0	0	0	1
cg06425136	0.0495783	0.0140989	-0.0410791	0.0619495	-0.0735553	-0.0624331	-0.110317	-0.0232464	0.0124142	-0.046324	-0.0277052	0.0023392	-0.121478	0.0176165	0.105531	-0.107958	-0.0105284	-0.0625062	-0.118894	0.0098869	0.0210768	-0.0287916	0.0240157	-0.04043	0	0	0	0	0	0	-1	0	0	0	0	0	-1	0	1	-1	0	0	-1	0	0	0	0	0	1
cg07307830	0.0126366	0.0913661	0.0204088	0.0202953	0.0071714	-0.0433776	0.155152	0.0306134	0.0011402	0.030953	0.0083211	0.0371673	0.0977026	0.0007592	0.0372358	-0.0096808	-0.107628	0.053952	0.0134237	0.135741	0.112198	0.104865	0.0389795	0.057078	0	0	0	0	0	0	1	0	0	0	0	0	0	0	0	0	-1	0	0	1	1	1	0	0	4
cg07356722	-0.0128892	-0.007784	-0.0544003	-0.0099619	-0.069657	-0.0019016	-0.0882891	-0.0084445	-0.0376401	-0.133151	0.0553252	0.0040649	0.0169241	-0.0558883	-0.0359562	0.0653508	0.118593	0.0606348	-0.123297	0.122754	-0.0829728	-0.0976535	0.016405	0.100873	0	0	0	0	0	0	0	0	0	-1	0	0	0	0	0	0	1	0	-1	1	0	0	0	1	3
cg07480762	0.005297	0.109531	-0.0343832	-0.0088452	0.0870967	-0.0412252	0.0601922	0.0206778	0.0455674	0.116397	0.0155967	-0.0208127	-0.0277614	0.0493884	0.0089857	-0.107431	-0.0405896	-0.0550817	0.110577	-0.0247048	0.0117268	0.0157107	-0.0038164	-0.123974	0	1	0	0	0	0	0	0	0	1	0	0	0	0	0	-1	0	0	1	0	0	0	0	-1	3
cg07719172	-0.001392	0.111016	0.0162691	0.0036925	-0.023502	-0.014248	0.107628	0.0620575	-0.0096914	-0.0085678	0.0253298	0.0243257	0.0762692	0.0345152	0.0425104	0.0407066	-0.159749	0.0235803	0.0164838	0.147917	0.100643	0.0652428	0.0258855	-0.0109556	0	1	0	0	0	0	1	0	0	0	0	0	0	0	0	0	-1	0	0	1	1	0	0	0	4
cg07894334	0.0255046	0.107856	-0.0122275	0.0067144	0.0477521	-0.0843269	0.108503	0.0994666	-0.0080682	-0.0228968	0.0426542	0.0274415	0.0711032	-0.0061642	-0.036769	-0.0055154	-0.186823	-0.0294712	-0.046687	0.115196	0.126015	0.096906	0.0753206	-0.0387022	0	1	0	0	0	0	1	0	0	0	0	0	0	0	0	0	-1	0	0	1	1	0	0	0	4
cg08165960	0.0571792	0.126879	0.041438	0.0133525	0.0797427	0.0237487	0.101036	0.0258465	-0.0038299	0.108732	0.0356117	0.0325203	0.0050607	0.0389167	0.0700708	-0.190829	-0.0403666	0.0116131	0.0079482	0.106011	0.0798155	0.0618886	0.0045945	-0.0980557	0	1	0	0	0	0	1	0	0	1	0	0	0	0	0	-1	0	0	0	1	0	0	0	0	4
cg08174789	-0.0081175	0.0218866	0.0365699	-0.0505528	-0.0087913	-0.0355036	-0.0525677	-0.0813956	-0.0256482	-0.110372	0.0924985	0.0002874	0.0390873	0.0318681	0.0270457	0.068037	-0.170257	-0.0945024	-0.035357	0.215185	-0.142939	-0.0605246	0.0445958	-0.119475	0	0	0	0	0	0	0	0	0	-1	0	0	0	0	0	0	-1	0	0	1	-1	0	0	-1	1
cg08269188	0.11374	0.0302077	-0.130832	-0.0092916	0.0259274	-0.002578	-0.0662363	0.0564105	0.0495422	0.192555	-0.0856601	0.0268352	-0.0523507	0.126365	0.0171065	-0.186336	0.0443483	-0.0220146	-0.0617807	-0.031472	-0.0278226	0.0059466	-0.0682542	-0.0728643	1	0	-1	0	0	0	0	0	0	1	0	0	0	1	0	-1	0	0	0	0	0	0	0	0	3
cg08280368	-0.0431131	-0.0643827	0.0340965	-0.0222107	-0.0620865	-0.0016313	-0.103692	-0.101734	0.0044818	-0.122467	-0.0176692	-0.0597644	-0.0211531	-0.0319163	-0.0530966	0.0380554	0.113947	0.0573938	-0.0185843	-0.010039	-0.110136	-0.0474867	0.0172201	0.085904	0	0	0	0	0	0	-1	-1	0	-1	0	0	0	0	0	0	1	0	0	0	-1	0	0	0	1
cg08397205	-0.0188187	0.004194	-0.124559	0.104963	0.0047043	-0.0226994	-0.0495574	0.0214098	-0.0008366	-0.0114157	-0.0116968	0.008354	-0.0158882	-0.0523566	-0.016313	-0.144487	0.0204595	-0.201797	-0.0468577	0.0538471	-0.0390179	-0.0219759	0.0274072	-0.102599	0	0	-1	1	0	0	0	0	0	0	0	0	0	0	0	-1	0	-1	0	0	0	0	0	-1	1
cg08471335	-0.0187876	0.100377	-0.0088316	-0.0318018	0.0041414	0.0137232	0.124312	0.08614	0.0433188	0.0099155	0.0499062	-0.0178262	0.0503089	-0.027767	0.0412229	0.011758	-0.174331	-0.0116604	-0.0071156	0.163429	0.101396	0.0419528	0.0491418	-0.0072298	0	1	0	0	0	0	1	0	0	0	0	0	0	0	0	0	-1	0	0	1	1	0	0	0	4
cg08477687	-0.0991552	-0.0067038	0.109103	-0.0442041	-0.0144938	-0.0025025	0.132339	-0.027468	0.0215012	0.0015668	0.0827242	0.0219172	0.0037359	-0.174291	0.0446402	0.142847	-0.030575	-0.128348	-0.0283404	0.044824	-0.0591287	-0.0539415	-0.0845822	-0.0517813	0	0	1	0	0	0	1	0	0	0	0	0	0	-1	0	1	0	-1	0	0	0	0	0	0	3
cg08480307	0.0007902	-0.101625	-0.126677	-0.0114086	-0.0847774	-0.0006197	-0.0034178	-0.0294048	0.0103467	-0.0336562	0.0232341	-0.0084044	-0.0634666	-0.0346718	-0.0089825	-0.044167	0.0451605	-0.128419	-0.110174	0.108317	-0.0641178	0.0077004	-0.0205968	-0.016619	0	-1	-1	0	0	0	0	0	0	0	0	0	0	0	0	0	0	-1	-1	1	0	0	0	0	1
cg08786003	-0.0110132	0.0127695	0.0005336	0.0205659	0.0151968	0.0024017	0.111812	0.111568	-0.0102409	-0.0563961	-0.0254172	-0.0151714	0.0324607	-0.0033299	-0.0247053	0.0661729	-0.166727	-0.0973692	0.0273928	0.132341	0.0623155	0.121385	-0.0290079	0.0604909	0	0	0	0	0	0	1	1	0	0	0	0	0	0	0	0	-1	0	0	1	0	1	0	0	4
cg08795994	0.104664	-0.088407	0.104027	-0.0157745	0.101166	-0.0549501	-0.0691846	-0.0068964	0.0078802	0.047326	0.0375897	-0.084167	0.0002412	0.0319621	-0.0283901	-0.020707	0.0506331	0.103401	-0.126573	0.0519569	-0.0219032	0.0296655	0.0171578	-0.0124121	1	0	1	0	1	0	0	0	0	0	0	0	0	0	0	0	0	1	-1	0	0	0	0	0	4
cg09127592	0.0481369	-0.0006154	-0.0497422	-0.0044136	0.0274882	-0.104169	-0.114815	-0.0236644	0.0108926	-0.0535916	0.0453094	-0.0584869	-0.0541414	-0.124365	0.0183123	0.0419405		-0.100153	-0.03261	-0.0363518	-0.12463	-0.0897597	-0.0026004	-0.0186663	0	0	0	0	0	-1	-1	0	0	0	0	0	0	-1	0	0	0	-1	0	0	-1	0	0	0	0
cg09345868	0.110338	0.122836	-0.107683	0.0209454	0.0331837	-0.0305016	0.0057661	0.0211321	0.0785196	-0.0827659	-0.0822358	-0.0308894	0.0354923	0.0382866	-0.0285852	-0.0322487	-0.0531041	-0.109738	-0.0522668	0.103843	0.0525225	0.0390443	0.0138142	0.0515121	1	1	-1	0	0	0	0	0	0	0	0	0	0	0	0	0	0	-1	0	1	0	0	0	0	3
cg09494176	0.0025235	0.117082	0.0020973	-0.0041476	0.0127743	-0.0516195	0.103698	0.0279031	-0.0090373	-0.0054186	0.0441013	-0.0079319	0.0492182	-0.0129605	0.0579932	0.0251889	-0.129912	0.0095695	0.124216	0.124662	0.0637786	0.079549	0.0266841	-0.0297658	0	1	0	0	0	0	1	0	0	0	0	0	0	0	0	0	-1	0	1	1	0	0	0	0	4
cg09656541	-0.0523767	-0.026081	0.0868736	-0.0040407	-0.030754	0.0384871	-0.10652	-0.110349	0.0479912	-0.034464	0.0662966	-0.0117974	-0.0219571	-0.104425	-0.0520897	0.0546849	0.0637287	-0.0381473	-0.127271	0.097166	-0.10768	-0.0621895	0.0297634	0.0605399	0	0	0	0	0	0	-1	-1	0	0	0	0	0	-1	0	0	0	0	-1	0	-1	0	0	0	0
cg10099732	0.0139521	-0.0286237	0.0094494	-0.0022816	-0.0286075	-0.0107765	0.0159813	-0.0126421	-0.0071875	-0.129236	-0.0064041	0.0346948	-0.0020589	-0.107195	-0.0039507	0.12425	0.0088364	-0.0668492	-0.113379	0.118155	-0.0778567	-0.0850618	0.0051558	0.0899694	0	0	0	0	0	0	0	0	0	-1	0	0	0	-1	0	1	0	0	-1	1	0	0	0	0	2
cg10206039	0.0336501	0.138514	-0.0020087	-0.0196854	0.0060447	-0.0134191	0.118582	0.0575341	-0.007425	-0.0236741	-0.0255974	0.0195598	0.0456165	0.0313115	0.0534111	0.0452475	-0.131953	-0.0281511	0.0129788	0.199088	0.112342	0.0453301	0.0225334	-0.0185055	0	1	0	0	0	0	1	0	0	0	0	0	0	0	0	0	-1	0	0	1	1	0	0	0	4
cg10214132	-0.0294483	0.106566	0.0071421	0.0010553	0.0020703	-0.0399289	0.151228	0.0950227	-0.0048358	-0.0065455	-0.0051201	0.0072007	0.0584902	-0.0200167	0.0449716	0.0346177	-0.123921	-0.0111115	0.0239839	0.119815	0.129378	0.0537269	0.0313457	0.01562	0	1	0	0	0	0	1	0	0	0	0	0	0	0	0	0	-1	0	0	1	1	0	0	0	4
cg10558740	-0.0145768	-0.0279718	-0.0002052	-0.0618182	-0.017178	-0.0142656	-0.101949	-0.124442	0.0194318	-0.105517	0.0216784	0.0164688	0.0104293	-0.064441	-0.0828892	-0.0192549	0.114496	0.0788394	0.001747	0.0231505	-0.140503	-0.0080076	-0.0040511	0.044536	0	0	0	0	0	0	-1	-1	0	-1	0	0	0	0	0	0	1	0	0	0	-1	0	0	0	1
cg10584478	0.0325521	0.0749406	0.0460722	-0.0016716	0.0274541	-0.0122376	0.106559	0.0329049	0.0187382	0.0747031	0.0423253	-0.0152164	0.0644713	0.054826	0.0193524	0.0676163	-0.139354	0.0367154	0.110399	0.116959	0.0693518	0.100549	-0.0125648	-0.0523511	0	0	0	0	0	0	1	0	0	0	0	0	0	0	0	0	-1	0	1	1	0	1	0	0	4
cg10768316	-0.0282736	0.0883655	0.0739592	0.0070642	0.106948	0.0601962	0.0335481	-0.0116067	0.0123779	0.14105	-0.0052636	0.0216487	-0.0075381	0.0087672	0.0316654	0.0365741	0.0304372	-0.110943	-0.109549	0.119721	-0.0329561	-0.0491168	0.0095913	-0.0452902	0	0	0	0	1	0	0	0	0	1	0	0	0	0	0	0	0	-1	-1	1	0	0	0	0	3
cg10838410	0.0715068	0.0896768	0.0557258	0.0648445	0.10385	0.015178	0.0446238	-0.0888173	-0.0150715	0.139141	0.0045307	0.0526805	-0.0378942	0.048555	0.052145	-0.174245	0.0762588	0.0776501	-0.0420776	-0.0055879	0.107125	-0.0571672	-0.0519137	-0.261773	0	0	0	0	1	0	0	0	0	1	0	0	0	0	0	-1	0	0	0	0	1	0	0	-1	3
cg11095122	-0.0184317	0.103526	0.0337067	0.0014512	-0.0228103	0.0082516	0.118959	0.0693307	-0.0121625	0.0106088	-0.0012887	0.0257457	0.113325	-0.0013824	0.0243387	0.0669848	-0.122912	-0.0216909	0.0124686	0.10596	0.0815803	0.0320972	0.0037	0.0278055	0	1	0	0	0	0	1	0	0	0	0	0	1	0	0	0	-1	0	0	1	0	0	0	0	4
cg11100450	2.35e-05	0.0938635	-0.0104901	-0.0213874	0.0163874	-0.0209173	0.127289	0.109362	-0.0260897	-0.0016277	0.0095901	0.0166361	0.0282885	-0.0256962	-0.0017882	0.0476643	-0.153836	0.0675876	0.0187027	0.145915	0.120455	0.0835772	0.092044	0.0021307	0	0	0	0	0	0	1	1	0	0	0	0	0	0	0	0	-1	0	0	1	1	0	0	0	4
cg11157208	-0.0037371	0.149527	0.071012	-0.0040616	-0.0096563	-0.0141699	0.0511591	0.0331126	0.0006439	-0.0477625	0.0217874	0.0424334	0.0259339	-0.062377	0.0881277	-0.03002	-0.13593	-0.253248	-0.0325453	0.133073	0.125304	0.0600256	0.0441065	0.014869	0	1	0	0	0	0	0	0	0	0	0	0	0	0	0	0	-1	-1	0	1	1	0	0	0	3
cg11356004	-0.101764	0.0548373	0.0045303	-0.0833068	0.0210347	-0.0059714	-0.0264876	0.0277997	0.0306726	-0.0300141	-0.0108295	-0.0108818	0.0422789	-0.150509	-0.0475989	0.0088787	-0.016106	-0.110404	0.0110144	0.142798	-0.132343	-0.0798813	-0.0147587	0.0445262	-1	0	0	0	0	0	0	0	0	0	0	0	0	-1	0	0	0	-1	0	1	-1	0	0	0	1
cg11752275	0.055818	0.136601	0.0454259	0.0444404	0.0404451	-0.0123474	0.122405	0.0471809	0.0065664	0.0377047	0.0467473	0.0446573	-0.0014991	0.0347423	0.0135432	-0.0089254	-0.069843	0.0268741	0.0650214	0.105139	0.112755	0.0529635	0.023904	-0.12768	0	1	0	0	0	0	1	0	0	0	0	0	0	0	0	0	0	0	0	1	1	0	0	-1	4
cg11792281	-0.0241792	0.0675359	0.187205	-0.0659666	-0.0504563	0.0476192	0.0802446	-0.110535	-0.0104893	-0.0605968	-0.0291496	-0.0036274	-0.0136643	-0.186794	0.0043659	0.0637548	-0.0351344	-0.282217	0.0681872	0.0931415	-0.154539	0.0014243	-0.086106	-0.0447736	0	0	1	0	0	0	0	-1	0	0	0	0	0	-1	0	0	0	-1	0	0	-1	0	0	0	1
cg11894854	0.106196	-0.0130236	-0.109757	0.0063541	-0.0138224	0.0462809	-0.085123	-0.0157197	0.0155352	-0.0557991	0.0556561	0.0618733	-0.133025	0.0160614	0.0217717	-0.101189	0.0852504	-0.1478	0.0029063	0.0919256	-0.08226	-0.0084642	0.0632583	-0.0231293	1	0	-1	0	0	0	0	0	0	0	0	0	-1	0	0	-1	0	-1	0	0	0	0	0	0	1
cg12050434	-0.0241342	0.0325951	0.0820735	0.0131447	0.0317761	-0.0235921	-0.002185	-0.0359511	0.0149592	-0.0279443	-0.0206434	0.0144018	0.0691512	-0.0962521	0.088225	-0.128584	-0.019209	-0.177489	-0.104833	0.119708	-0.106332	-0.0570485	-0.0643471	-0.0194179	0	0	0	0	0	0	0	0	0	0	0	0	0	0	0	-1	0	-1	-1	1	-1	0	0	0	1
cg12286890	0.0227965	0.110733	-0.000784	0.0080472	-0.0130649	-0.0210894	0.127705	0.0972319	-0.0147696	-0.0095674	0.0339539	0.0139674	0.0625072	0.0616969	0.0095576	0.0232535	-0.134451	0.0266381	0.0358616	0.122058	0.115592	0.0533082	0.0046875	0.0322792	0	1	0	0	0	0	1	0	0	0	0	0	0	0	0	0	-1	0	0	1	1	0	0	0	4
cg12465678	0.0269732	0.123991	0.0130884	0.0279978	0.0567417	-0.0249398	0.115901	0.0595673	0.0097879	0.104269	-0.031918	0.0433087	0.0022639	0.0451196	0.0538087	-0.0697614	-0.115734	-0.0319955	0.007277	0.0910933	0.0974459	0.09048	-0.0297101	-0.11759	0	1	0	0	0	0	1	0	0	1	0	0	0	0	0	0	-1	0	0	0	0	0	0	-1	3
cg12798564	0.0254169	0.0022486	0.0054693	0.0322375	-0.0354007	0.0159981	0.0536184	-0.0336598	-0.0023327	-0.0718303	0.0082601	-0.0303057	0.0070221	-0.115839	0.0256485	0.128348	0.009938	-0.186464	0.0500761	0.1215	-0.103943	0.0206812	-0.0197328	-0.0462492	0	0	0	0	0	0	0	0	0	0	0	0	0	-1	0	1	0	-1	0	1	-1	0	0	0	2
cg12811871	0.0072559	0.112447	0.0201301	0.0069609	-0.0300769	-0.0279973	0.154617	0.0836577	-0.0115332	-0.0360872	0.007958	0.0824874	0.0707489	0.0031894	0.0378422	0.0738551	-0.181368	-0.0126977	0.010074	0.13552	0.109536	0.0871844	0.0256344	0.0311931	0	1	0	0	0	0	1	0	0	0	0	0	0	0	0	0	-1	0	0	1	1	0	0	0	4
cg13116816	0.0066151	0.0279888	0.0501978	-0.0254743	0.0071172	0.0041331	0.1028	0.0091532	0.0471788	0.0648884	0.0231695	0.062234	-0.0801116	-0.120803	0.0718402	0.0076186	0.156307	-0.29175	-0.095449	0.109264	-0.0614203	-0.0386988	0.0149566	-0.0714274	0	0	0	0	0	0	1	0	0	0	0	0	0	-1	0	0	1	-1	0	1	0	0	0	0	3
cg13192013	-0.045982	0.111161	0.0343703	0.0117832	-0.0281636	0.0098603	0.0174437	0.0456857	0.0268099	-0.0554343	-0.0315916	0.0732085	0.0794307	0.0210988	0.0309524	-0.0114597	-0.184932	-0.056823	0.045064	0.105163	0.103844	0.0764941	0.0365284	-0.114703	0	1	0	0	0	0	0	0	0	0	0	0	0	0	0	0	-1	0	0	1	1	0	0	-1	3
cg13209388	-0.0261235	0.123085	0.0463955	-0.0013932	0.006474	-0.0040709	0.15129	0.0710316	-0.0097315	-0.0164989	0.0305837	0.0045062	0.0597775	0.0119945	0.0565439	0.0354524	-0.163671	-0.0789182	0.0234562	0.165736	0.126993	0.0732326	0.0514563	-0.0336383	0	1	0	0	0	0	1	0	0	0	0	0	0	0	0	0	-1	0	0	1	1	0	0	0	4
cg13210239	0.0799565	-0.0079007	0.106707	-0.0303399	0.109328	0.0344129	0.0442822	-0.0321957	-0.0225651	-0.0234325	0.0114869	0.0084319	-0.0492071	0.0180754	-0.0461177	-0.0644997	0.0518463	-0.158361	-0.160081	0.151475	-0.0054205	0.0655076	0.0390852	-0.0122005	0	0	1	0	1	0	0	0	0	0	0	0	0	0	0	0	0	-1	-1	1	0	0	0	0	3
cg13284070	-0.0194705	-0.0205926	0.146844	-0.0646637	-0.0273375	-0.0165715	0.0968124	-0.0657555	-0.0021711	-0.0135209	-0.0439841	-0.0072718	0.0262971	-0.113877	0.0096043	0.102483	-0.032013	-0.110493	0.050133	0.102658	-0.0771344	0.0368968	-0.0423062	-0.0930986	0	0	1	0	0	0	0	0	0	0	0	0	0	-1	0	1	0	-1	0	1	0	0	0	0	3
cg13439946	0.113032	0.0221886	-0.0825222	-0.0668669	-0.0194461	-0.0372021	-0.0631053	-0.0806212	-0.0435421	-0.109246	0.0031094	-0.0150551	-0.0431468	-0.0509808	0.106042	-0.0362467	0.0571956	-0.187335	-0.014549	-0.016895	0.0008785	-0.0224767	-0.0656596	-0.132201	1	0	0	0	0	0	0	0	0	-1	0	0	0	0	1	0	0	-1	0	0	0	0	0	-1	2
cg13449535	-0.0257633	0.0968569	-0.0238468	-0.0483486	-0.0610766	0.0231221	0.167729	0.10855	0.006155	-0.0114242	0.0770905	-0.0130484	0.0440481	0.0364912	-0.0331435	0.0884503	-0.183938		0.0483622	0.144768	0.110162	0.0284094	0.0341446	0.0482815	0	0	0	0	0	0	1	1	0	0	0	0	0	0	0	0	-1	0	0	1	1	0	0	0	4
cg13609017	-0.0445065	-0.050066	0.0433595	-0.113251	-0.0588532	0.0286211	-0.015742	-0.032639	-0.0302677	-0.0349599	0.0415528	0.0197512	0.104467	-0.0628389	0.006909	0.0006573	0.0313801	-0.106547	-0.0367621	0.091741	-0.134715	-0.0242102	0.0254918	-0.110179	0	0	0	-1	0	0	0	0	0	0	0	0	1	0	0	0	0	-1	0	0	-1	0	0	-1	1
cg13628057	0.0085884	0.0377126	-0.0891384	-0.0151703	0.0103473	-0.0309404	0.0344664	0.103037	-0.0606568	-0.0127107	-0.0232161	0.0129159	0.0676484	0.0127068	-0.0097838	0.0297938	-0.170967	-0.100442	0.0068609	0.103087	0.0376217	0.118308	0.01359	0.0910427	0	0	0	0	0	0	0	1	0	0	0	0	0	0	0	0	-1	-1	0	1	0	1	0	0	3
cg13897122	0.065275	0.0862032	-0.0064669	-0.0606689	0.0299276	-0.0444005	0.120727	0.0548783	0.0124109	0.141323	0.0394395	0.0224243	0.0019387	0.0313296	0.004045	-0.145992	-0.0553709	0.0682127	0.0167842	0.114341	0.183194	-0.0033588	0.0113828	-0.0585831	0	0	0	0	0	0	1	0	0	1	0	0	0	0	0	-1	0	0	0	1	1	0	0	0	4
cg14058851	-0.0099377	0.120707	0.0053081	-0.0163051	-0.0004304	-0.0004796	0.11778	0.0533176	0.0117586	-0.0115593	0.026631	0.0064677	0.0489904	0.03285	0.0712055	0.0326378	-0.138001	-0.0812897	0.042922	0.126006	0.103319	0.0568653	0.0360667	-0.0119024	0	1	0	0	0	0	1	0	0	0	0	0	0	0	0	0	-1	0	0	1	1	0	0	0	4
cg14259466	0.0404817	0.1116	0.0148468	-0.0377207	-0.0090223	0.0059031	0.13951	0.0665001	0.0016427	-0.0076666	0.0256411	0.0042933	0.0852694	-0.0037528	0.0523472	0.0607136	-0.151369	-0.0381423	0.0752398	0.131508	0.0713803	0.103116	0.0289222	-0.0252418	0	1	0	0	0	0	1	0	0	0	0	0	0	0	0	0	-1	0	0	1	0	1	0	0	4
cg14489155	0.0133344	0.0179135	-0.0339981	-0.0558567	0.147081	0.0340306	-0.118837	-0.0435153	0.0338963	-0.0453473	0.0491441	0.0172408	0.0425949	-0.0526244	0.0400445	0.0124771	0.0148823	-0.150348	-0.0330333	-0.0241755	-0.1099	-0.102014	-0.0040717	0.0045785	0	0	0	0	1	0	-1	0	0	0	0	0	0	0	0	0	0	-1	0	0	-1	-1	0	0	1
cg14496375	-0.0056772	0.0814413	-0.0254287	-0.0203004	0.0363543	-0.0138149	0.10156	0.0720955	-0.003403	-0.004219	0.0106233	-0.0112118	0.0500658	0.0126436	0.0348453	0.0285376	-0.176295	0.0128131	0.0445993	0.163915	0.139846	0.100067	0.0348076	-0.0146465	0	0	0	0	0	0	1	0	0	0	0	0	0	0	0	0	-1	0	0	1	1	1	0	0	4
cg14502625	-0.0446132	0.0055543	0.0466167	0.0066231	-0.121331	0.0125088	0.0389105	0.0117125	0.0282913	-0.0413993	-0.0729592	0.0026512	0.0627612	-0.14559	0.0008139	-0.0309427	-0.0067778	-0.135708	-0.0426528	0.128631	-0.138682	0.0540174	-0.0836523	-0.0142164	0	0	0	0	-1	0	0	0	0	0	0	0	0	-1	0	0	0	-1	0	1	-1	0	0	0	1
cg14679235	-0.0262667	0.0372813	-0.0666692	0.0536505	-0.0072701	-0.0416413	-0.0832438	0.0022354	-0.0053634	-0.0530926	0.0609336	-0.027136	0.0330469	0.195236		-0.141792	0.0275771	-0.148937	-0.0147449	-0.0135516	0.0202934	-0.102212	-0.0073541	-0.105569	0	0	0	0	0	0	0	0	0	0	0	0	0	1	0	-1	0	-1	0	0	0	-1	0	-1	1
cg14733031	0.0474931	0.0138085	-0.0125803	-0.103638	0.0124704	-0.0083746	0.0114688	-0.0129807	0.0318481	-0.117195	0.0632709	-0.0211634	-0.0733631	-0.0101764	-0.0558415	-0.112674	0.0335293	-0.094056	-0.197857	0.0943079	-0.0900253	-0.128987	0.0164995	-0.0714417	0	0	0	-1	0	0	0	0	0	-1	0	0	0	0	0	-1	0	0	-1	0	0	-1	0	0	0
cg15014811	0.0284666	-0.0732044	-0.008695	0.141098	0.0961948	-0.0090774	-0.0600928	0.0058135	0.011589	0.0193538	-0.0202499	-0.0193539	-0.107733	-0.0105808	0.0136068	0.0147783	0.121739	-0.0947865	-0.0889782	0.117476	-0.0309962	-0.108154	0.0697003	-0.0702943	0	0	0	1	0	0	0	0	0	0	0	0	-1	0	0	0	1	0	0	1	0	-1	0	0	3
cg15220605	-0.0073089	0.139437	0.0016183	-0.0164284	-0.0313206	-0.013396	0.104148	0.0880387	-0.003279	-0.0173325	0.0030394	0.0376144	0.0565255	-0.0243076	0.0461951	0.109351	-0.131592	0.043451	0.093056	0.131967	0.0526695	0.0485392	0.0399974	-0.0181906	0	1	0	0	0	0	1	0	0	0	0	0	0	0	0	1	-1	0	0	1	0	0	0	0	4
cg15225325	0.150813	0.0080188	-0.112385	0.0499841	0.0034048	0.0090521	-0.0190779	-0.0443813	-0.0116027	0.149079	0.0189501	-0.0199881	0.013466	0.0423018	0.0164815	-0.201753	0.0270181	-0.12318	-0.0674949	-0.0242407	-0.0822304	-0.0829272	0.0252964	-0.0181548	1	0	-1	0	0	0	0	0	0	1	0	0	0	0	0	-1	0	-1	0	0	0	0	0	0	2
cg15255329	0.0293094	-0.0622935	-0.104844	-0.0067277	0.0134489	0.0974387	-0.0044107	0.0014314	-0.0277011	-0.0390413	0.0092798	-0.021383	0.120687	-0.12338	0.0622025	0.0341847	-0.0407366	-0.215454	-0.0084812	0.0511355	-0.109735	-0.0401967	-0.0261972	-0.0405026	0	0	-1	0	0	0	0	0	0	0	0	0	1	-1	0	0	0	-1	0	0	-1	0	0	0	1
cg15602298	-0.0255279	-0.0522302	-0.0992458	-0.0618711	-0.035766	-0.0076192	0.129005	0.0316225	-0.0519967	-0.0595958	-0.0739747	-0.0011352	0.0348411	0.0345807		0.135263	-0.0953793	-0.0239516	0.182466		0.0931972	-0.0009352	0.116385	0.123152	0	0	0	0	0	0	1	0	0	0	0	0	0	0	0	1	0	0	1	0	0	0	1	1	5
cg15881107	0.108508	-0.078156	0.035951	0.018321	0.106661	0.0128932	-0.0785789	-0.0271446	-0.0190538	0.0761905	0.077321	0.0359564	-0.0192198	0.0045394	-0.0077387	0.0375631	-0.0125549	-0.15994	0.0442239	0.156448	-0.0150849	-0.0549492	0.137036	-0.0185436	1	0	0	0	1	0	0	0	0	0	0	0	0	0	0	0	0	-1	0	1	0	0	1	0	4
cg16016583	0.0559362	0.0078509	-0.103832	-0.0834201	-0.0128623	-0.0745958	-0.0011677	-0.106195	-0.0392773	-0.102278	0.0622771	-0.0007957	-0.0380622	-0.0110976	0.05275	-0.0537056	0.0409992	-0.159567	-0.078017	0.130024	-0.0336026	-0.0820301	0.0337111	-0.0475677	0	0	-1	0	0	0	0	-1	0	-1	0	0	0	0	0	0	0	-1	0	1	0	0	0	0	1
cg16146956	-0.0528367	-0.0045521	-0.021115	-0.112877	0.0126159	-0.0242651	-0.0106873	0.100048	-0.113644	-0.0419582	-0.0241173	-0.015584	0.0137269	-0.0434542	-0.0359658	-0.153843	0.019806	-0.139196	0.0025328	-0.0332124	-0.022628	0.0418881	-0.0317036	0.0099231	0	0	0	-1	0	0	0	1	-1	0	0	0	0	0	0	-1	0	-1	0	0	0	0	0	0	1
cg16232296	-0.147373	0.0343102	-0.0680155	-0.0024574	-0.0666079	0.0768509	0.0006147	-0.0538701	-0.0694159	-0.128455	-0.0131554	-0.0075499	-0.0709659	0.0731333	-0.100798	0.0236596	-0.0696744	-0.195412	-0.0195828	0.122421	-0.0048612	-0.0024662	-0.0095716	-0.0433618	-1	0	0	0	0	0	0	0	0	-1	0	0	0	0	-1	0	0	-1	0	1	0	0	0	0	1
cg16493584	-0.0574603	0.0143225	0.0178528	-0.0367462	-0.126448	0.0277739	-0.0742216	0.0007965	-0.0069852	-0.119282	-0.0337857	-0.0713033	0.017804	-0.0466029	0.0144531	0.0794115	-0.0525009	0.0900576	-0.0567119	0.109182	0.014078	0.0066415	0.144246	0.115302	0	0	0	0	-1	0	0	0	0	-1	0	0	0	0	0	0	0	0	0	1	0	0	1	1	3
cg16530981	-0.0467286	0.0037894	0.0376268	-0.0302738	-0.0348123	-0.0034463	0.0107723	-0.0572496	-0.0524858	0.107643	-0.0242597	-0.0111184	-0.0248417	-0.198892	-0.0512114	0.0481394	0.0200976	-0.186096	-0.0333238	0.116914	-0.145331	-0.0437826	0.0101578	-0.0039956	0	0	0	0	0	0	0	0	0	1	0	0	0	-1	0	0	0	-1	0	1	-1	0	0	0	2
cg16553589	-0.0787316	0.0034668	0.0552306	-0.0282123	-0.0146159	0.0142708	0.019601	0.0287273	-0.0448519	0.0254215	0.0074717	-0.000576	0.0221109	-0.165155	-0.120735	0.0059902	0.130201	-0.0656426	0.0707859	0.0043605	0.0479468	-0.11012	0.0006769	0.140736	0	0	0	0	0	0	0	0	0	0	0	0	0	-1	-1	0	1	0	0	0	0	-1	0	1	2
cg16580742	0.0018016	-0.04959	-0.0673592	-0.0097077	0.0159266	0.0280936	-0.0541094	-0.0117648	-0.0137363	0.0052652	0.0792517	-7.12e-05	0.005584	-0.0142404	-0.0204431	-0.179223	0.0325697	-0.192106	-0.1314	0.105064	-0.0309338	-0.148062	-0.0597873	-0.0116234	0	0	0	0	0	0	0	0	0	0	0	0	0	0	0	-1	0	-1	-1	1	0	-1	0	0	1
cg16841014	-0.0172765	-0.0554161	-0.107808	-0.0091075	-0.0337826	-0.007283	0.0351693	-0.0420135	0.0114152	-0.103969	-0.0110367	-0.0087678	-0.0181627	-0.0994188	0.0889957	-0.116686	0.009655	-0.21137	-0.0459823	0.121631	-0.03411	-0.0406394	-0.0292658	0.020777	0	0	-1	0	0	0	0	0	0	-1	0	0	0	0	0	-1	0	-1	0	1	0	0	0	0	1
cg17069914	0.0901277	0.0437008	-0.0015568	-0.0321081	0.0130336	0.0665503	-0.128162	-0.106476	-0.0121319	0.127978	0.0157931	-0.0048213	-0.0370256	0.0137851	0.0465949	-0.0719447	0.0037031	-0.0811187	-0.1258	-0.0219416	0.0658592	0.0017572	-0.0367995	-0.148207	0	0	0	0	0	0	-1	-1	0	1	0	0	0	0	0	0	0	0	-1	0	0	0	0	-1	1
cg17211761	0.0128483	0.090846	0.0052661	0.0106969	0.0188064	0.0269975	0.09652	0.0190944	-0.0175269	-0.0297952	0.0132632	-0.0207224	0.0703481	0.0226939	0.009242	-0.0181264	-0.15451	-0.0739605	0.123631	0.195474	0.156739	0.118203	0.0629813	-0.0070018	0	0	0	0	0	0	0	0	0	0	0	0	0	0	0	0	-1	0	1	1	1	1	0	0	4
cg17306848	-0.0553683	0.0683869	-0.0526793	-0.0540233	-0.0676534	-0.0004096	-0.0513505	-0.0859398	-0.0106854	-0.176595	0.0384977	0.0292204	0.0562027	-0.0546223	-0.0208914	0.121641	-0.103786	-0.0602546	-0.0481738	0.11554	-0.000117	0.0177621	0.0745157	0.119259	0	0	0	0	0	0	0	0	0	-1	0	0	0	0	0	1	-1	0	0	1	0	0	0	1	3
cg17424134	0.0107746	0.0330701	0.129269	-0.079645	-0.0680406	0.0154064	0.105569	-0.0630604	-0.0011041	-0.0185352	-0.0855027	-0.0254657	0.019034	-0.109361	0.0214963	0.0659637	-0.0834149	-0.159049	0.0282339	0.104207	-0.0867592	0.0373787	-0.0354827	-0.0596923	0	0	1	0	0	0	1	0	0	0	0	0	0	-1	0	0	0	-1	0	1	0	0	0	0	3
cg17444479	0.0211265	0.0994415	0.113963	-0.0542462	-0.0562493	-0.0252058	-0.0167205	-0.0057126	0.0005238	-0.154605	0.0140851	-0.0782009	0.0073043	-0.0297195	-0.0019693	0.133513	0.0015024	-0.125624	-0.0179958	0.103074	-0.0341739	-0.0297799	0.0743319	0.0313036	0	0	1	0	0	0	0	0	0	-1	0	0	0	0	0	1	0	-1	0	1	0	0	0	0	3
cg17526890	-0.0225184		-0.11595	-0.0419015	0.0136658	-0.0117141	0.115565	0.0523735	-0.007433	-0.0529144	0.0756021	-0.0449562	-0.163195	-0.0451677	0.0236563	-0.0394128	-0.0255565	-0.161511	-0.0416399	0.106249	0.048968	-0.0084719	0.0290185	0.0351367	0	0	-1	0	0	0	1	0	0	0	0	0	-1	0	0	0	0	-1	0	1	0	0	0	0	2
cg17647904	0.0096006	0.180425	0.0215202	-0.0215909	0.0696504	0.0108249	0.119129	0.0657976	-0.0226618	0.0881441	0.0203492	-0.0065234	0.0686267	0.0254052	0.0299416	0.0065877	-0.146695	0.0122605	0.0719168	0.140641	0.122451	0.0806509	-0.0385219	-0.0382475	0	1	0	0	0	0	1	0	0	0	0	0	0	0	0	0	-1	0	0	1	1	0	0	0	4
cg18036763	0.0298675	0.0278772	-0.0247534	0.00637754	-0.0520802	0.00696854	-0.0131995	0.10172	-0.0364741	-0.00575743	0.0175999	0.0404573	-0.00870744	-0.011655	-0.0449337	-0.148514	0.0622676	-0.102522	-0.145798	0.0994533	0.0085457	0.002331	0.12754	-0.0619946	0	0	0	0	0	0	0	1	0	0	0	0	0	0	0	-1	0	-1	-1	0	0	0	1	0	2
cg18749990	-0.117424	-0.0678421	-0.122779	-0.030198	0.0025577	-0.0225844	-0.100328	0.0329504	-0.0020277	0.0196178	-0.0819155	0.0087321	-0.0075346	-0.104989	0.0622966	0.0266638	-0.0170548	-0.113169	-0.0183041	0.0338023	-0.0213237	-0.0342425	-0.0203111	0.0008497	-1	0	-1	0	0	0	-1	0	0	0	0	0	0	-1	0	0	0	-1	0	0	0	0	0	0	0
cg19102955	0.0987121	0.152744	-0.0253667	0.0040711	0.0338146	-0.0366515	0.133706	0.0786893	-0.059591	0.14074	-0.0100215	0.0698862	0.0377899	-0.002209	0.0503421	-0.0694182	-0.0953678	0.0553551	0.041765	0.064014	0.162124	0.0673902	0.0141822	-0.156915	0	1	0	0	0	0	1	0	0	1	0	0	0	0	0	0	0	0	0	0	1	0	0	-1	4
cg19542548	0.0176061	0.0118134	-0.0201184	0.0158175	0.116956	0.0269302	-0.019947	-0.0301676	0.0337008	0.0131863	0.0453406	0.117693	0.0186639	0.0674929	-0.0069274	-0.167222	0.0087837	-0.0653327	0.0116669	0.111098	-0.211941	-0.0045759	0.0753696	-0.0150138	0	0	0	0	1	0	0	0	0	0	0	1	0	0	0	-1	0	0	0	1	-1	0	0	0	3
cg19563355	0.0210485	0.116804	0.0042004	0.0169174	0.0471041	-0.0401706	0.096351	0.080968	0.0345375	0.069289	-0.0255784	0.0159688	0.0142175	-0.0735051	0.0232697	-0.198287	-0.148953	-0.0880183	0.0103696	0.170374	0.123047	0.0858184	0.0522047	-0.0276244	0	1	0	0	0	0	0	0	0	0	0	0	0	0	0	-1	-1	0	0	1	1	0	0	0	3
cg19994968	-0.0774795	-0.0282671	0.010302	0.006294	-0.0399968	-0.0304683	-0.159809	-0.0775099	0.011338	-0.154709	-0.0564626	-0.042505	-0.020345	0.0113554	-0.0771735	0.0686297	0.100383	0.107286	0.0299997	0.0202335	-0.0522002	-0.100182	0.0002266	0.0213483	0	0	0	0	0	0	-1	0	0	-1	0	0	0	0	0	0	1	1	0	0	0	-1	0	0	2
cg20167074	-0.057205	0.107242	-0.0959548	0.0133597	-0.0246983	-0.0577617	0.104499	0.128296	0.128778	-0.0728163	0.0112499	0.0378155	-0.0195392	0.0393506	0.0658962	0.0153903	-0.0628023	-0.011554	-0.0157291	0.108974	0.0914498	0.0510128	0.011874	-0.0222049	0	1	0	0	0	0	1	1	1	0	0	0	0	0	0	0	0	0	0	1	0	0	0	0	5
cg20559215	-0.0970021	-0.198815	0.0414558	-0.0590805	-0.0089974	0.0649866	-0.0626511	-0.0039464	-0.0191514	-0.113062	-0.0667259	-0.0365029	0.0128984	-0.0544957	-0.0518649	0.0006108	0.0406343	-0.0638426	-0.0379842	-0.0293031	-0.124789	-0.123599	-0.0271502	0.147124	0	-1	0	0	0	0	0	0	0	-1	0	0	0	0	0	0	0	0	0	0	-1	-1	0	1	1
cg20646500	0.0397946	-0.0268266	-0.13333	0.0449031	0.102498	-0.10565	0.0182307	-0.0062561	-0.0541403	-0.0193681	0.0560474	-0.0161454	-0.0245909	0.0254961	0.0400029	-0.0106963	0.0347555	-0.13931	0.0047321	0.0965248	-0.0513489	-0.0337382	0.0833226	-0.107011	0	0	-1	0	1	-1	0	0	0	0	0	0	0	0	0	0	0	-1	0	0	0	0	0	-1	1
cg20956594	0.0477923	-0.0320488	0.0088747	0.046759	0.102886	-0.0233237	0.0148141	-0.0427658	-0.0212898	0.106194	0.0319526	0.0603699	-0.0296104	0.103526	0.045852	-0.0724652	0.0167934	0.105361	-0.0037188	-0.0455896	0.026968	0.069023	-0.0151901	-0.190299	0	0	0	0	1	0	0	0	0	1	0	0	0	1	0	0	0	1	0	0	0	0	0	-1	4
cg21167587	-0.102842	0.0660347	-0.122276	0.0329892	-0.0220308	-0.0357055	0.0423129	-0.0536659	-0.0320708	-0.0186966	-0.0284214	0.0342499	-0.0902422	-0.0408907	-0.0566586	-0.11766	-0.0317165	-0.139611	-0.115408	0.0601953	-0.028239	-0.032512	-0.0242227	-0.0386747	-1	0	-1	0	0	0	0	0	0	0	0	0	0	0	0	-1	0	-1	-1	0	0	0	0	0	0
cg21243597	-0.121861	-0.0240606	0.0049214	-0.0086588	0.026811	-0.0337201	-0.0866355	-0.0384362	0.0928581	-0.125684	-0.071724	-0.0045572	0.0729671	-0.107453	-0.0167777	-0.0166384	-0.0025777	0.0278676	-0.107372	0.0005599	-0.0936566	-0.119068	0.0470485	0.0686164	-1	0	0	0	0	0	0	0	0	-1	0	0	0	-1	0	0	0	0	-1	0	0	-1	0	0	0
cg21261158	-0.0625946	0.0178769	-0.0184562	-0.0313578	-0.0348818	-0.0130163	-0.101763	-0.0124722	-0.0051362	-0.115617	-0.0003671	-0.017538	0.0447709	-0.0116728		0.0567634	-0.0471344	0.011822	-0.135645	0.166081		0.104912	0.011458	-0.0081574	0	0	0	0	0	0	-1	0	0	-1	0	0	0	0	0	0	0	0	-1	1	0	1	0	0	2
cg21568368	0.0781885	-0.0221864	0.107852	-0.0151402	0.0464821	0.0475276	0.0695605	0.104496	-0.02068	-0.0538696	0.0490661	0.0628537	-0.10076	-0.0136201	0.0263538	-0.0744352	-0.0320936	-0.128266	0.0372046	0.0934926	-0.0892234	-0.0223841	-0.105993	-0.0549116	0	0	1	0	0	0	0	1	0	0	0	0	-1	0	0	0	0	-1	0	0	0	0	-1	0	2
cg21634628	-0.0022933	0.104661	0.0098644	0.009276	0.0277834	0.0415955	0.0784842	0.152031	0.0087598	0.0115405	0.0151037	0.0146434	0.104256	0.0153336	0.034992	0.0459849	-0.122316	0.0116939	0.0539246	0.0992718	0.131546	0.0802986	0.051395	0.0299545	0	1	0	0	0	0	0	1	0	0	0	0	1	0	0	0	-1	0	0	0	1	0	0	0	4
cg21700582	-0.0232168	0.0054642	0.0445202	-0.0256366	-7.29e-05	0.0094797	0.0163279	-0.0390164	0.0017826	-0.0486528	0.0142389	0.0129589	-0.0635686	-0.137624	0.108465	0.0497465	-0.0241652	-0.236869	-0.0394661	0.161668	-0.113659	-0.0439289	-0.0540708	-0.0587097	0	0	0	0	0	0	0	0	0	0	0	0	0	-1	1	0	0	-1	0	1	-1	0	0	0	2
cg21946824	0.101673	-0.0587249	0.0288403	-0.0238871	0.11898	-0.0832592	0.0042328	-0.060225	-0.014326	0.151729	-0.0823717	0.0149945	-0.193646	0.125663	0.0733538	0.0169361	-0.044519	0.0701522	-0.0230669	-0.0808484	-0.01929	-0.0832493	-0.0770935		1	0	0	0	1	0	0	0	0	1	0	0	-1	1	0	0	0	0	0	0	0	0	0	0	4
cg21999229	-0.0970528	-0.123357	0.0021282	-0.0463616	-0.0786468	0.031362	-0.0473218	0.0828197	-0.0209939	-0.149121	-0.0102012	-0.0501926	0.0166868	-0.0654567	-0.0220168	-0.0005575	-0.149697	-0.026491	-0.148457	0.0727927	-0.0266671	-0.025238	-0.0121289	0.14306	0	-1	0	0	0	0	0	0	0	-1	0	0	0	0	0	0	-1	0	-1	0	0	0	0	1	1
cg22540162	0.005734	-0.103317	0.0440915	0.0477315	0.0365997	0.0039174	-0.0121678	0.0138906	-0.0139786	-0.0567228	0.0294723	-0.0241054	-0.0080229	-0.0160227	-0.0355809	-0.0187825	0.0159649	-0.175718	-0.121677	0.124853	-0.103188	-0.0708023	-0.0106962	-0.0393464	0	-1	0	0	0	0	0	0	0	0	0	0	0	0	0	0	0	-1	-1	1	-1	0	0	0	1
cg22551578	-0.0224742	0.0614818	0.0836891	0.0627095	-0.0312607	0.0126712	0.0893763	-0.035549	0.0061143	-0.0112442	-0.0319824	-0.0537627	-0.014191	-0.0518453	0.108945	-0.0509958	-0.0411131	-0.283939	-0.169308	0.147268	-0.026924	0.0549451	0.0227158	-0.128574	0	0	0	0	0	0	0	0	0	0	0	0	0	0	1	0	0	-1	-1	1	0	0	0	-1	2
cg22562498	-0.145606	0.0704883	0.054273	-0.126517	-0.0636611	0.0190454	0.0142952	-0.0527215	-0.015985	-0.0242213	-0.0720659	0.0289847	-0.041717	0.0273764	-0.023989	-0.0191443	0.0053607	-0.164553	-0.292999	0.169258	-0.0468686	0.0938453	-0.0461348	-0.0720317	-1	0	0	-1	0	0	0	0	0	0	0	0	0	0	0	0	0	-1	-1	1	0	0	0	0	1
cg23211257	0.121797	-0.0001781	-0.0444141	-0.0248643	0.002196	-0.0310162	-0.0016561	-0.0433085	-0.0138098	0.0554522	0.0578914	0.0037489	-0.106014	-0.0403661	0.077631	-0.134198	0.0369482	-0.122789	-0.213756	0.0736155	-0.0254257	-0.0586252	-0.013264	-0.0875992	1	0	0	0	0	0	0	0	0	0	0	0	-1	0	0	-1	0	-1	-1	0	0	0	0	0	1
cg23357533	-0.0441414	-0.0491215	0.0566681	-0.0299443	-0.0409787	0.02243	-0.109783	-0.0895442	-0.0159167	-0.113076	-0.0194742	-0.0493016	-0.0008774	-0.017578	-0.006398	0.0300528	0.11936	0.11521	-0.0177386	-0.0524646	-0.100695	-0.0696833	0.0256928	0.067998	0	0	0	0	0	0	-1	0	0	-1	0	0	0	0	0	0	1	1	0	0	-1	0	0	0	2
cg24004483	0.0784392	0.170668	-0.0197312	-0.0049613	0.0699808	-0.0346563	0.143979	0.0506815	-0.0039516	0.160754	0.0162573	0.10641	0.0544307	0.0241445	0.0643573	-0.0267558	-0.0246101	-0.0237304	-0.003467	0.0965698	0.0643621	-0.0145926	-0.004654	-0.129963	0	1	0	0	0	0	1	0	0	1	0	1	0	0	0	0	0	0	0	0	0	0	0	-1	4
cg24163242	0.064999	0.103886	0.0083963	0.0185621	0.066653	-0.01845	0.121415	0.032258	0.0121729	0.133894	0.0282737	0.0370627	0.0121077	0.0494092	0.0510792	-0.0578946	-0.0638242	0.0265094	0.0138043	0.0499849	0.101848	0.0641724	-0.0237981	-0.130929	0	1	0	0	0	0	1	0	0	1	0	0	0	0	0	0	0	0	0	0	1	0	0	-1	4
cg24216966	-0.134904	-0.110839	-0.0235787	-0.0223349	-0.051095	0.0123697	-0.0049876	0.0118346	0.0027507	-0.161223	0.0182394	-0.0159414	0.0189436	-0.0466522	-0.0255008	0.0445066	-0.0223689	-0.132981	-0.011992	0.027448	-0.033731	-0.101076	0.0264327	0.0843411	-1	-1	0	0	0	0	0	0	0	-1	0	0	0	0	0	0	0	-1	0	0	0	-1	0	0	0
cg24393665	0.0192008	-0.055253	0.08371	-0.0115833	-0.0552879	-0.0903941	-0.0371435	-0.217029	0.0353287	-0.0724536	-0.0468295	0.0003584	-0.0279591	0.107278	-0.0480546	0.0080701	0.15094	0.134252	-0.0005752	-0.026212	-0.0604914	-0.159123	0.0359516	-0.0524714	0	0	0	0	0	0	0	-1	0	0	0	0	0	1	0	0	1	1	0	0	0	-1	0	0	3
cg24408769	0.0599904	0.140826	0.020416	0.0186008	0.0403587	-0.0169656	0.127172	0.0976447	0.0090929	0.0758901	0.0110583	0.0375258	0.0559153	0.0733641	0.0646998	-0.0340184	-0.151947	-0.0463164	-0.0313209	0.102146	0.146399	0.0828432	0.0359812	-0.0263118	0	1	0	0	0	0	1	0	0	0	0	0	0	0	0	0	-1	0	0	1	1	0	0	0	4
cg24430034	0.0453222	0.109906	0.0257259	-0.0204854	0.0013821	-0.0094458	0.169014	0.0784142	-0.0104285	-0.0080863	0.0003928	0.0389871	0.0846709	0.021815	0.0682799	0.0422925	-0.163223	0.0001904	0.0592531	0.147277	0.102427	0.0755303	0.0418601	-0.0038613	0	1	0	0	0	0	1	0	0	0	0	0	0	0	0	0	-1	0	0	1	1	0	0	0	4
cg24808442	-0.101815	-0.0202086	-0.220654	0.122926	0.0620892	-0.0140062	-0.0212068	0.0022429	-0.0038105	-0.0139577	0.0288627	0.0411125	-0.0532697	-0.0988918	0.041794	0.0420783	-0.029262	-0.194416	0.0248878	0.108947	0.0233149	-0.0616625	-0.0241265	-0.0329751	-1	0	-1	1	0	0	0	0	0	0	0	0	0	0	0	0	0	-1	0	1	0	0	0	0	2
cg25032124	0.0275842	0.0459977	0.0218784	-0.0114575	-0.0686445	-0.0044507	-0.0079413	-0.110404	0.034355	-0.0728863	-0.034468	-0.0144635		-0.192609	0.0066039	0.0106141	-0.131651	-0.378279	0.0323634	0.0189293	-0.126149	-0.0087701	-0.0725676	0.0045027	0	0	0	0	0	0	0	-1	0	0	0	0	0	-1	0	0	-1	-1	0	0	-1	0	0	0	0
cg25132536	0.0206291	0.0327799	-0.0006691	0.0050776	0.0360214	0.0030397	0.108412	0.0313754	0.0370901	0.0528679	-0.0574486	-0.0021735	-0.0169498	-0.0286981	0.0373053	-0.141054	-0.101087	-0.0683634	0.0042646	0.0762276	0.122018	0.111743	-0.0011597	0.0482342	0	0	0	0	0	0	1	0	0	0	0	0	0	0	0	-1	-1	0	0	0	1	1	0	0	3
cg25140190	0.0556655	0.128478	0.0153325	-0.0067581	0.066282	0.0282372	0.117497	0.0218844	-0.0526556	0.109306	0.0521634	0.0082985	-0.0505802	0.051332	0.0836662	-0.0923324	-0.0899819	-0.125915	0.0362826	0.0953964	0.0553431	0.0888552	0.0063898	-0.153257	0	1	0	0	0	0	1	0	0	1	0	0	0	0	0	0	0	-1	0	0	0	0	0	-1	3
cg25153741	0.111372	0.0906922	0.0460097	-0.0003333	0.0476316	-0.0068867	0.0500886	-0.0376003	-0.0223031	0.199621	-0.0350207	-0.0250221	-0.0401216	0.12108	-0.0056998	-0.0875079	0.122956	0.0939605	-0.0105761	0.025729	0.0320128	0.0651975	-0.0763617	-0.170032	1	0	0	0	0	0	0	0	0	1	0	0	0	1	0	0	1	0	0	0	0	0	0	-1	4
cg25161129	-0.016249	0.0960276	-0.0173461	0.0627898	-0.0579754	-0.0176231	0.0427566	-0.010724	-0.0390297	0.118455	-0.0129985	0.063245	0.032134	0.0607739	0.0238286	-0.0393012	-0.112172	0.0030183	0.0238062	0.0590201	0.133181	0.121416	-0.015396	-0.101274	0	0	0	0	0	0	0	0	0	1	0	0	0	0	0	0	-1	0	0	0	1	1	0	-1	3
cg25470384	0.0057349	0.139559	0.0569049	-0.0270283	-0.0304162	-0.0199331	0.114265	0.0749638	-0.0205992	-0.023754	0.0064283	0.0114983	0.088925	-0.0169569	0.048414	0.0272559	-0.121922	0.0012376	0.0876149	0.107292	0.0926968	0.112848	0.0194094	-0.0091169	0	1	0	0	0	0	1	0	0	0	0	0	0	0	0	0	-1	0	0	1	0	1	0	0	4
cg25492363	-0.0108239	-0.0030171	0.0030068	-0.0131605	-0.0110666	-0.289134	0.257789	-0.0039778	0.001585	0.271228	0.0121383	-0.416472	-0.251741	-3.9e-05	-0.004439	0.0084756	0.0002199	0.0030129	0.0153175	0.0102431	-0.0058312	0.0045677	0.0007293	0.0060742	0	0	0	0	0	-1	1	0	0	1	0	-1	-1	0	0	0	0	0	0	0	0	0	0	0	2
cg25810247	0.130134	0.0004205	0.0750566	-0.0670921	-0.0245129	-0.0534841	-0.0896797	-0.0405084	0.0158839	0.0554358	-0.0445292	-0.0220199	-0.0530959	-0.0553382	0.0506292	-0.101713	0.0844476	0.0214762	-0.113745	-0.0131442	-0.0278891	-0.107049	0.0204865	0.143308	1	0	0	0	0	0	0	0	0	0	0	0	0	0	0	-1	0	0	-1	0	0	-1	0	1	2
cg25991468	-0.0381989	0.0300501	-0.0261518	-0.0050329	0.0054372	0.123417	-0.114058	-0.043084	0.0127887	-0.123661	-0.0299359	-0.017893	-0.0156731	0.0054306	-0.0650046	-0.0272785	0.0060339	-0.174241	-0.119311	0.0576271	-0.0670001	-0.0618732	-0.022868	0.0163314	0	0	0	0	0	1	-1	0	0	-1	0	0	0	0	0	0	0	-1	-1	0	0	0	0	0	1
cg26012482	-0.001922	0.123408	-0.0118487	0.0006615	0.0076447	0.00023	0.141816	0.0718293	-0.006145	0.0053927	-0.0018331	0.0312015	0.0654519	0.0155057	0.0379047	0.00421	-0.139977	0.0562748	0.0546929	0.10137	0.0955787	0.114051	0.0595501	0.0715294	0	1	0	0	0	0	1	0	0	0	0	0	0	0	0	0	-1	0	0	1	0	1	0	0	4
cg26166854	-0.0627309	-0.0384608	-0.0069501	-0.17278	-0.048674	0.0475499	-0.0830379	-0.108231	-0.0395382	-0.114192	-0.0141328	-0.0417875	0.0069731	-0.110343	-0.0925756	0.086307	0.0787396	0.205487	0.0097757	0.0362096	-0.0832614	-0.050582	0.0619786	0.0365649	0	0	0	-1	0	0	0	-1	0	-1	0	0	0	-1	0	0	0	1	0	0	0	0	0	0	1
cg26205859	0.10045	0.0909819	0.0008969	0.0169361	0.0291088	-0.0246293	0.147898	0.0723467	-0.0183001	0.06803	-0.0394883	-0.0168162	0.0410815	0.077588	0.0753247	-0.0491525	-0.102639	-0.103356	0.0701753	0.0643196	0.082666	0.067244	-0.0227301	-0.11821	1	0	0	0	0	0	1	0	0	0	0	0	0	0	0	0	-1	-1	0	0	0	0	0	-1	2
cg26872907	0.10524	-0.0001282	0.0174139	0.0356414	-0.0518036	0.0283353	0.010701	-0.073923	-0.0007467	0.014166	-0.0222435	0.0216495	0.0147969	0.0488816	-0.0097376	-0.220552	0.0673685	0.100127	0.0045904	-0.0228992		-0.0236252	0.209827	-0.194777	1	0	0	0	0	0	0	0	0	0	0	0	0	0	0	-1	0	1	0	0	0	0	1	-1	3
cg26923863	0.0875474	0.11259	0.0172766	0.0033016	0.0608167	-0.0089043	0.123701	0.0478306	-0.0044	0.119238	-0.0022404	0.0467859	0.0296871	0.0438063	-0.005488	-0.0656395	-0.0907937	-0.0045668	-0.0257182	0.0199853	0.101948	0.0402017	-0.0323688	-0.120532	0	1	0	0	0	0	1	0	0	1	0	0	0	0	0	0	0	0	0	0	1	0	0	-1	4
cg26934362	0.0268438	0.119399	-0.0046457	0.0096883	0.0073196	-0.009711	0.172586	0.0897687	-0.0224349	-0.0305422	0.0442605	0.0206149	0.0683829	0.0017599	0.0579703	-0.0835464	-0.175313	-0.0310255	0.0017367	0.145619	0.133618	0.086274	0.0475884	-0.0314249	0	1	0	0	0	0	1	0	0	0	0	0	0	0	0	0	-1	0	0	1	1	0	0	0	4
cg27242549	0.0369379	-0.0026997	-0.056152	0.0114325	0.0369221	0.0068963	-0.0640265	0.0205175	-0.0019886	-0.005741	0.0487947	-0.0197658	0.0054876	-0.0167322	-0.0064964	-0.138123	-0.0252624	0.0727152	-0.143767	-0.160632	-0.014264	-0.124206	-0.0278735	-0.204509	0	0	0	0	0	0	0	0	0	0	0	0	0	0	0	-1	0	0	-1	-1	0	-1	0	-1	0
cg27274718	0.0242355	0.140147	0.0021063	-0.023108	0.0355713	-0.0344148	0.124355	0.0574904	-0.0293431	0.0002311	0.0439605	0.006472	0.0656945	0.0485794	0.0103846	0.0244279	-0.16704	0.0297574	0.0302964	0.150102	0.104338	0.0442041	0.0490897	-0.044749	0	1	0	0	0	0	1	0	0	0	0	0	0	0	0	0	-1	0	0	1	1	0	0	0	4
cg00010672	-0.115029	-0.109061	-0.0434577	-0.0932948	-0.0460753	-0.0780474	-0.0644274	0.0394253	-0.0145651	-0.122139	0.0453198	-0.0004779	-0.0071544	0.0192836	-0.0496515	0.0710567	-0.0391707	-0.121669	-0.058889	0.0624297	0.0224385	0.0386787	0.0863256	0.0908283	-1	-1	0	0	0	0	0	0	0	-1	0	0	0	0	0	0	0	-1	0	0	0	0	0	0	0
cg00059399	-0.0398453	0.0251884	0.133229	0.001532	0.0561675	-0.0154002	-0.0097525	-0.0111679	0.0099949	-0.0305895	0.0134826	0.0138486	0.0461135	-0.0673106	0.100135	-0.107566	0.0478481	-0.186525	-0.0019868	0.0974214	-0.0499383	0.0581691	-0.055416	-0.0273644	0	0	1	0	0	0	0	0	0	0	0	0	0	0	1	-1	0	-1	0	0	0	0	0	0	2
cg00062020	0.0489943	-0.0137273	-0.134359	0.0525238	-0.122321	0.0058437	-0.0274749	-0.0442182	-0.0113318	-0.157078	-0.0205851	-0.0290175	-0.037294	-0.0570745	-0.0235033	0.0808144	-0.0107707	-0.0780369	0.0321642	-0.0802395	-0.101495	-0.0793049	-0.0845213	0.0138462	0	0	-1	0	-1	0	0	0	0	-1	0	0	0	0	0	0	0	0	0	0	-1	0	0	0	0
cg00069003	-0.0211526	0.0101237	-0.0489654	-0.031384	0.0553307	-0.0642573	0.0629555	0.0048751	-0.0494472	-0.0034976	0.0224647	0.0289598	-0.0097586	-0.0322995	-0.0134224	-0.120084	0.0016255	-0.149525	0.0883912	0.148949	-0.0124876	0.104502	-0.0086034	-0.022645	0	0	0	0	0	0	0	0	0	0	0	0	0	0	0	-1	0	-1	0	1	0	1	0	0	2
cg00125455	0.06685	0.0906778	0.0149742	-0.0021114	-0.0382177	3.09e-05	0.102948	-0.0089755	-0.020019	-0.0318141	-0.0272047	0.024686	-0.0334115	0.0123601	0.0883768	-0.0673126	-0.133652	-0.0380593	0.0150987	0.0463621	0.125615	0.0616212	0.105823	-0.0615134	0	0	0	0	0	0	1	0	0	0	0	0	0	0	0	0	-1	0	0	0	1	0	1	0	3
cg00162673	0.0047937	-0.103858	0.0527772	0.152612	-0.118339	0.0639208	0.005151	-0.0019047	-0.0267209	-0.0178359	-0.0067593	0.001487	-0.002673	-0.0177012	0.0397393	-0.0621347	-0.0820726	-0.157705	-0.0850887	-0.0218541	-0.0038689	-0.0871667	-0.0265351	0.0310534	0	-1	0	1	-1	0	0	0	0	0	0	0	0	0	0	0	0	-1	0	0	0	0	0	0	1
cg00169184	0.0039283	0.122617	0.0199315	-0.0166108	0.0365045	-0.0005116	0.128798	0.0685477	-0.0018645	0.0054249	0.0217995	-0.0049511	0.0409438	-0.0102626	0.0402546	0.0476226	-0.154707	0.0132649	0.0768916	0.156033	0.0999326	0.0810664	-0.0055258	-0.0094211	0	1	0	0	0	0	1	0	0	0	0	0	0	0	0	0	-1	0	0	1	0	0	0	0	3
cg00179026	-0.0217181	-0.15135	-0.0089674	-0.0229272	-0.0712264	-0.0113382	-0.106046	-0.014189	-0.0154102	-0.127345	-0.0433064	-0.0589942	-0.0245897	0.0202718	-0.0450887	0.092314	0.0364988	-0.0187217	-0.0408378	-0.0044311	-0.0930857	-0.0375142	-0.0163835	0.121008	0	-1	0	0	0	0	-1	0	0	-1	0	0	0	0	0	0	0	0	0	0	0	0	0	1	1
cg00225902	-0.0792918	-0.145748	0.0213446	-0.0280316	-0.0661905	-0.018143	-0.0453181	0.015493	-0.0225594	-0.149018	-0.0341491	-0.0654785	-0.0186516	-0.0468732		-0.0330091	-0.0541366	-0.0657371	-0.173153	0.0158589	-0.0987384	-0.0386307	-0.0483593	0.125046	0	-1	0	0	0	0	0	0	0	-1	0	0	0	0	0	0	0	0	-1	0	0	0	0	1	1
cg00320301	-0.0122042	-0.0182946	0.0040831	0.0549578	0.0014052	0.0300398	-0.0629616	0.0563753	-0.0363029	-0.005233	0.102185	-0.0129475	0.0084378	-0.0112145	-0.0425666	-0.222353	0.0246833	-0.110066	-0.132064	0.0075726	0.0214837	0.0109909	0.0498999	0.0107867	0	0	0	0	0	0	0	0	0	0	1	0	0	0	0	-1	0	-1	-1	0	0	0	0	0	1
cg00350932	-0.0223757	0.0156238	-0.0647269	-0.0061126	0.0722147	-0.0606764	-0.019809	-0.0023682	0.0230471	-0.0842191	0.1432	0.0214343	0.0167551	-0.0921292	0.114009	0.0114161	-0.0347859	-0.276355	-0.0767205	0.131788	-0.0621284	0.0339293	0.0222663	-0.0423436	0	0	0	0	0	0	0	0	0	0	1	0	0	0	1	0	0	-1	0	1	0	0	0	0	3
cg00426486	0.0625737	0.0354923	-0.069606	0.0697417	0.0260006	-0.0134419	0.0078664	-0.0370114	0.0374431	-0.074605	-0.0615517	-0.0247843	-0.0544948	-0.0455276	-0.0013327	-0.139993	-0.0494869	-0.116162	-0.138252	0.160516	-0.0775398	-0.042217	-0.0668868	0.0009885	0	0	0	0	0	0	0	0	0	0	0	0	0	0	0	-1	0	-1	-1	1	0	0	0	0	1
cg00462849	0.0028673	0.0909173	0.0232898	-0.0053452	0.0148619	-0.0042572	0.0855367	0.0624131	-0.0143299	-0.011065	0.0068381	-0.00094	0.044573	0.0118988	0.0457144	0.0418206	-0.118569	0.0228915	0.102208	0.112692	0.0849215	0.125194	0.0210591	-0.0303943	0	0	0	0	0	0	0	0	0	0	0	0	0	0	0	0	-1	0	1	1	0	1	0	0	3
cg00472277	0.0293045	0.110535	-0.0030024	-0.0318119	0.0735782	-0.0240394	0.07295	0.040914	-0.02805	0.104097	-0.0045107	0.0464848	0.0551666	-0.0454584	0.0281878	-0.0040059	-0.0639828	-0.0291734	0.0336694	0.115855	0.0058218	0.0233449	-0.0140715	-0.106162	0	1	0	0	0	0	0	0	0	1	0	0	0	0	0	0	0	0	0	1	0	0	0	-1	3
cg00584885	0.0281922	0.0094935	-0.113708	0.0563558	0.0428247	-0.0226623	0.0073019	-0.0156919	0.0240501	-0.0698552	-0.030592	0.0683672	-0.166928	0.0549723	0.0253115	0.0314365	-0.0182165	-0.125885	-0.101611	-0.031632	-0.0307423	-0.0375425	-0.0202884	0.0318652	0	0	-1	0	0	0	0	0	0	0	0	0	-1	0	0	0	0	-1	-1	0	0	0	0	0	0
cg00686823	0.0416756	0.07418	0.0334374	0.023348	0.0706893	-0.0135498	0.0652556	-0.0556878	0.0173629	0.124248	0.0416509	0.0382166	0.0344616	0.103302	-0.011711	-0.139482	0.0443751	-0.037815	0.0363894	-0.0613398	0.0101968	-0.019213	-0.0352155	-0.168673	0	0	0	0	0	0	0	0	0	1	0	0	0	1	0	-1	0	0	0	0	0	0	0	-1	2
cg00707814	0.0313745	0.119982	-0.016357	0.0023392	0.02047	-0.0034665	0.104307	0.0662969	-0.0013175	0.0091288	-0.0058919	-0.0098467	0.0455178	0.110727	-0.0053398	-0.0184497	-0.119319	-0.0134293	0.0282424	0.0778824	0.0946025	0.049977	0.0475308	-0.0576184	0	1	0	0	0	0	1	0	0	0	0	0	0	1	0	0	-1	0	0	0	0	0	0	0	3
cg00739471	-0.0773053	-0.104506	0.0175954	-0.0355423	-0.047273	0.0146355	-0.0356326	-0.0632074	0.0561664	-0.119521	-1.6e-05	-0.0645555	0.0261572	-0.0416539	-0.0465523	0.0660863	0.0518213	-0.116509	-0.0651327	0.0212274	-0.0709271	-0.0507521	-0.0043313	0.113389	0	-1	0	0	0	0	0	0	0	-1	0	0	0	0	0	0	0	-1	0	0	0	0	0	1	1
cg00752045	0.0454666	-0.0693738	0.0188384	-0.0595384	-0.116241	0.0341149	-0.112482	-0.06554	0.016623	-0.0109447	-0.0267	0.08281	-0.0144704	-0.0339352	0.0008155	0.0548571	-0.0094736	-0.141185	-0.0482485	0.0664115	-0.104519	0.0271363	-0.0229044	-0.0209131	0	0	0	0	-1	0	-1	0	0	0	0	0	0	0	0	0	0	-1	0	0	-1	0	0	0	0
cg00781405	-0.0023261	0.0205274	0.0301892	0.108191	0.0688426	-0.0299468	-0.0589611	-0.0296153	-0.0531292	-0.0626472	-0.0824536	-0.10023	-0.0288812	-0.118838	-0.0411327	0.0081074	-0.104379	-0.0752501	-0.0485783	0.0316729	-0.0564563	-0.0193055	0.0069208	-0.0078509	0	0	0	1	0	0	0	0	0	0	0	-1	0	-1	0	0	-1	0	0	0	0	0	0	0	1
cg00793432	0.0317953	0.0521869	-0.0868393	-0.0274848	0.018378	0.0653371	-0.105693	-0.051486	0.0021754	-0.0379952	0.0384975	-0.0221292	-0.0434752	-0.10315	-0.0302431	-0.0424822	-0.006025	-0.153397	-0.085581	0.0700644	-0.059831	-0.0268216	-0.033138	-0.127835	0	0	0	0	0	0	-1	0	0	0	0	0	0	-1	0	0	0	-1	0	0	0	0	0	-1	0
cg00910503	-0.0118239	0.112351	0.0296471	-0.0303996	-0.007841	-0.035065	0.136147	0.0433397	-0.0143959	-0.0034885	-0.0024093	-0.0265773	0.0481423	0.0278232	0.0446026	0.0494872	-0.120437	-0.0719435	0.0826261	0.120645	0.0498536	0.0446393	-0.0036566	-0.0238368	0	1	0	0	0	0	1	0	0	0	0	0	0	0	0	0	-1	0	0	1	0	0	0	0	3
cg00939965	-0.147179	0.0158682	-0.0302135	-0.0010705	0.0134042	-0.0284878	-0.101859	-0.0224018	-0.0281147	-0.0925498	0.0876186	0.0037898	0.0193563	-0.0543381	0.0194979	-0.0152087	0.0793447	-0.105323	-0.0386395	0.105995	-0.0105162	-0.0454228	0.0084032	-0.0131508	-1	0	0	0	0	0	-1	0	0	0	0	0	0	0	0	0	0	-1	0	1	0	0	0	0	1
cg00940287	-0.149212	0.0185249	0.0894143	0.0236705	0.0090834	0.009154	0.0949883	-0.0451871	-0.0088883	-0.0101063	-0.0721357	-0.0341252	0.0397572	-0.174762	-0.0335295	0.0011182	-0.0353882	-0.185594	-0.0460147	-0.0246474	-0.0115418	-0.114044	-0.0137144	-0.0139817	-1	0	0	0	0	0	0	0	0	0	0	0	0	-1	0	0	0	-1	0	0	0	-1	0	0	0
cg00986133	0.0068086	0.0418011	-0.0079588	-0.0495488	-0.0461775	0.0438702	0.0882203	-0.0113398	0.0784349	0.131239	0.042194	0.0599208	-0.122588	-0.0446424	0.0540375	-0.14148	0.0299874	-0.0392725	-0.0401842	-0.0451418	-0.0434606	-0.0547824	0.0198917	-0.181451	0	0	0	0	0	0	0	0	0	1	0	0	-1	0	0	-1	0	0	0	0	0	0	0	-1	1
cg00997251	0.100132	0.0252774	-0.0149251	-0.0125736	0.0519559	0.0402955	0.126708	-0.0395282	-0.0218994	0.0871467	-0.0187645	0.0296667	-0.0596513	0.0016766	-0.0501329	-0.122279	0.042898	-0.0022255	0.0049209	-0.0480452	-0.0079937	0.0151634	0.103001	-0.0759979	1	0	0	0	0	0	1	0	0	0	0	0	0	0	0	-1	0	0	0	0	0	0	1	0	3
cg01084562	0.0260059	-0.057008	-0.0237776	-0.0029214	-0.0326514	-0.0095562	-0.0726519	-0.0041519	0.0136291	-0.0197623	0.0314224	-0.0037496	-0.0181777	-0.108051	-0.0501127	0.012268	-0.0007464	-0.123024	-0.132221	0.118969	-0.0665444	-0.0512316	-0.0415331	0.0142799	0	0	0	0	0	0	0	0	0	0	0	0	0	-1	0	0	0	-1	-1	1	0	0	0	0	1
cg01087254	0.04199	0.0402054	0.0115759	0.0110279	0.0616155	0.0087889	0.037623	-0.0280337	-0.0150489	0.154125	-0.0068588	-0.0208742	-0.0106594	0.0507999	0.0168353	-0.111894	0.0701948	0.109452	0.0045496	-0.0629066	-0.0139656	0.0350007	-0.0545931	-0.137226	0	0	0	0	0	0	0	0	0	1	0	0	0	0	0	-1	0	1	0	0	0	0	0	-1	2
cg01094114	0.0186369	-0.0020509	0.0340777	0.0198389	-0.0199474	-0.08357	0.111883	0.0799161	0.0005652	-0.0133905	-0.0229775	-0.0217683	0.116759	0.0266591	0.0068256	0.0308784	-0.159059	-0.0209149	0.0456261	0.0544056	0.109362	0.0586541	0.0308988	0.0822631	0	0	0	0	0	0	1	0	0	0	0	0	1	0	0	0	-1	0	0	0	1	0	0	0	3
cg01110616	0.0638462	0.084979	-0.0427302	0.0055725	-0.0023777	-0.0096905	0.0361404	-0.0555377	0.0039028	-0.0166391	-0.011328	0.0363683	-0.018215	0.0864901	-0.0120404	-0.114893	0.0473154	-0.161474	-0.157965	0.0153898	-0.0189924	0.0655	0.0778488	-0.161106	0	0	0	0	0	0	0	0	0	0	0	0	0	0	0	-1	0	-1	-1	0	0	0	0	-1	0
cg01209756	-0.0119625	-0.0433348	0.0206842	-0.0290708	0.0166712	-0.0051257	0.0075249	-0.0153144	-0.0154973	-0.0120836	0.0326461	0.0132975	-0.0050146	-0.0268751	-0.112604	-0.163924	0.0015021	-0.109499	-0.004038	0.0377686	0.0483745	0.006795	0.0539122	0.107231	0	0	0	0	0	0	0	0	0	0	0	0	0	0	-1	-1	0	-1	0	0	0	0	0	1	1
cg01256139	0.0760801	0.0779913	-0.0541396	-0.158569	-0.038758	-0.0216644	0.0307792	0.0492642	0.049509	0.154864	0.0188373	0.0148265	-0.0186693	-0.0217302	-0.020316	0.0129679	-0.0236216	-0.102359	-0.0181164	0.0975062	0.0564558	0.0279671	-0.0371355	-0.116042	0	0	0	-1	0	0	0	0	0	1	0	0	0	0	0	0	0	-1	0	0	0	0	0	-1	1
cg01291375	0.0141257	0.102735	-0.0285316	-0.0200715	0.0184549	0.0070454	0.112319	0.048192	0.0058496	-0.0378171	0.0115593	-0.010428	0.0458905	0.0153097	0.0618974	0.0731739	-0.159025	0.0265082	0.0283326	0.135858	0.0752315	0.043508	0.0518911	-0.010517	0	1	0	0	0	0	1	0	0	0	0	0	0	0	0	0	-1	0	0	1	0	0	0	0	3
cg01453814	-0.0414648	-0.0258148	-0.0233357	0.0070128	-0.0359583	-0.0435481	0.117949	0.0995892	0.0263279	0.0068565	-0.0547677	0.0397855	0.0230042	0.0647116	0.0599549	0.0321115	-0.136791	-0.133664	0.0393031	0.161981	-0.0004321	0.0026533	0.0154251	0.0727455	0	0	0	0	0	0	1	0	0	0	0	0	0	0	0	0	-1	-1	0	1	0	0	0	0	2
cg01499518	-0.0166156	-0.0195129	-0.0454736	0.0464779	-0.0789938	-0.0128001	-0.0172839	-0.0252479	-0.0037257	-0.000856	-0.104707	-0.0122257	0.0097665	-0.0815567	-0.10641	-0.104539	0.0012347	-0.0766041	-0.131897	-0.0304842	-0.0063551	-0.0813717	-9.48e-05	0.0115248	0	0	0	0	0	0	0	0	0	0	-1	0	0	0	-1	-1	0	0	-1	0	0	0	0	0	0
cg01521397	0.0462943	0.0711121	-0.144735	0.001244	0.0189077	-0.0217402	0.0428579	-0.0548238	-0.0186155	0.119179	0.0457057	-0.0707712	-0.0910182	0.0110919	0.0427221	-0.132599	0.0611644	-0.0780049	-0.077787	0.0689563	-0.0013466	-0.0452935	0.0333573	-0.12314	0	0	-1	0	0	0	0	0	0	1	0	0	0	0	0	-1	0	0	0	0	0	0	0	-1	1
cg01522525	-0.139893	0.0372932	-0.0326111	-0.0271526	-0.0196947	0.0217229	0.0969521	-0.0896866	0.0553232	0.0094639	0.110826	0.0285989	-0.0405797	-0.150698	-0.0464547	0.0435091	-0.0628366	-0.0803483	0.0074096	0.140406	-0.0691435	0.0008119	-0.0479692	-0.0018816	-1	0	0	0	0	0	0	0	0	0	1	0	0	-1	0	0	0	0	0	1	0	0	0	0	2
cg01574741	0.131176	0.0124258	-0.119983	-0.0087226	0.022522	-0.0021834	0.0083409	0.0076584	-0.0550543	-0.0162615	-0.0175304	0.043854	-0.0466278	-0.13653	-0.0021251	-0.0234741	0.0541586	-0.155297	-0.0122705	0.0984212	0.0229414	0.0070161	-0.0195199	-0.0330935	1	0	-1	0	0	0	0	0	0	0	0	0	0	-1	0	0	0	-1	0	0	0	0	0	0	1
cg01726890	0.0142436	0.107468	0.008718	-0.0127872	0.0184278	-0.0015806	0.06527	0.0630163	0.0117897	-0.0092914	0.0231979	0.0066311	0.0203833	0.0141457	0.012282	0.100578	-0.179696	0.0044433	0.0007012	0.105241	0.0692203	0.0459016	0.0418475	0.0061647	0	1	0	0	0	0	0	0	0	0	0	0	0	0	0	1	-1	0	0	1	0	0	0	0	3
cg01750221	-0.0559368	0.0399908	0.0271029	-0.0384851	-0.0479722	-0.0401209	0.0633886	0.0050042	-0.0171522	-0.0450456	0.0226885	-0.000959	-0.0419752	-0.0878098	0.0541311	-0.0458278	0.0548785	-0.266303	-0.124706	0.208292	-0.119736	-0.0509819	0.0807341	-0.0409459	0	0	0	0	0	0	0	0	0	0	0	0	0	0	0	0	0	-1	-1	1	-1	0	0	0	1
cg01830256	-0.0258343	0.104137	0.0196729	-0.0097445	-0.0067218	-0.0415587	0.104169	0.043865	0.0083451	-0.0037498	-0.0055667	0.0165606	0.0432806	-0.007455	0.0431304	0.024039	-0.112235	0.0007158	0.0314809	0.119238	0.0524367	0.0474039	0.011636	-0.0135916	0	1	0	0	0	0	1	0	0	0	0	0	0	0	0	0	-1	0	0	1	0	0	0	0	3
cg01940139	0.0389628	0.107868	-0.0315719	0.0180758	-0.0258273	-0.0481456	0.0635695	0.0593808	-0.0043406	-0.0161408	0.0577836	0.0184476	0.0225395	-0.0120832	-0.0233405	0.0279598	-0.118024	-0.0541339	0.0724823	0.127517	0.109445	0.0750749	0.0391569	0.0289472	0	1	0	0	0	0	0	0	0	0	0	0	0	0	0	0	-1	0	0	1	1	0	0	0	3
cg01976960	0.10744	0.0098082	-0.0355909	-0.0276492	-0.0633979	0.131498	0.036925	-0.071383	0.0142263	0.0198988	0.0364355	0.0137986	0.0607253	-0.0287976	-0.040203	-0.0692743	0.065135	-0.181178	-0.155014	0.0448773	0.0033189	0.0295221	0.0682288	-0.0129283	1	0	0	0	0	1	0	0	0	0	0	0	0	0	0	0	0	-1	-1	0	0	0	0	0	2
cg01994308	0.0075682	-0.0053503	-0.0772412	0.025426	0.0076703	0.0250307	-0.0659009	0.0361541	-0.0127579	-0.042677	0.0351468	-0.0559884	0.0654242	0.209763	-0.0502919	0.138982	-0.0022616	0.208295	0.104308	-0.0637221	0.0948249	0.0144078	0.0268515	0.0362177	0	0	0	0	0	0	0	0	0	0	0	0	0	1	0	1	0	1	1	0	0	0	0	0	4
cg02158880	0.0123606	0.0623379	-0.0613508		0.0405471	0.0077049	-0.140064	0.0404501	0.005013		0.02246	-0.0045289	-0.0342448	-0.115229	-0.0347665	-0.0623959	0.0203791	-0.166175	-0.0417281	0.0969149	-0.107864	0.0022949	0.0515403	-0.0166462	0	0	0	0	0	0	-1	0	0	0	0	0	0	-1	0	0	0	-1	0	0	-1	0	0	0	0
cg02173067	0.025756	0.0048355	0.0674088	-0.00626	0.0248596	0.0371542	-0.0143713	-0.0012018	-0.0203602	-0.0393268	-0.0124467	0.0062283	-0.0375124	-0.0734473	0.055454	-0.0373267	-0.0331011	-0.123397	-0.105005	0.111547	-0.0251047	0.0303456	0.0111885	-0.100498	0	0	0	0	0	0	0	0	0	0	0	0	0	0	0	0	0	-1	-1	1	0	0	0	-1	1
cg02189117	-0.0368975	0.069973	0.126537	-0.008542	0.0391017	0.0281791	0.120488	-0.0143455	-0.0392589	-0.0587368	-0.0568553	0.0072733	0.0861384	-0.0130602	0.0184286	0.0559991	0.114295	0.0048412	-0.203971	0.0643404	-0.0480554	0.0148598	0.0013318	0.0032833	0	0	1	0	0	0	1	0	0	0	0	0	0	0	0	0	1	0	-1	0	0	0	0	0	3
cg02304751	-0.0103502	-0.0327418	0.0346612	-0.0457065	-0.0100537	0.0060919	-0.155819	-0.0696537	-0.0213719	-0.154097	-0.021487	-0.0343385	0.0002286	-0.0175601	-0.076106	0.0829011	0.0911336	0.0191102	-0.132428	0.0264582	-0.107366	-0.099452	-0.0117271	0.0788174	0	0	0	0	0	0	-1	0	0	-1	0	0	0	0	0	0	0	0	-1	0	-1	0	0	0	0
cg02353916	0.0046249	0.0211657	-0.0830536	0.0516058	-0.0342347	0.0503035	-0.0029071	-0.0572145	0.0172518	0.137872	0.0394944	0.010925	-0.036193	-0.0103251	0.144582	-0.0628907	0.0558565	-0.168238	-0.0510909	0.0129147	0.0038975		0.0183404	-0.162498	0	0	0	0	0	0	0	0	0	1	0	0	0	0	1	0	0	-1	0	0	0	0	0	-1	2
cg02387618	-0.045571	-0.0337868	0.0431002	-0.0458032	-0.0287374	0.0018626	-0.116992	-0.099535	0.0034467	-0.11347	0.0038859	-0.0218459	-0.0520278	-0.0268336	-0.0278549	0.0794684	0.143472	0.0641011	-0.0610937	-0.0192572	-0.101761	-0.0825123	-0.0259299	0.060628	0	0	0	0	0	0	-1	0	0	-1	0	0	0	0	0	0	1	0	0	0	-1	0	0	0	1
cg02407068	-0.0006919	0.1066	0.0493417	-0.0131164	0.0175536	-0.0336325	0.109856	0.0551818	0.0127045	-0.0017569	0.012256	0.0104168	0.0754733	-0.0280276	0.0410133	0.0441584	-0.115016	0.0056019	0.0778459	0.111332	0.0723951	0.0935023	0.0211431	-0.0207192	0	1	0	0	0	0	1	0	0	0	0	0	0	0	0	0	-1	0	0	1	0	0	0	0	3
cg02525995	0.0177971	0.0137029	-0.052137	-0.028956	0.0233002	0.0887898	-0.0521628	-0.0017917	0.014384	-0.0472831	-0.0134155	-0.046576	0.0001261	-0.0514084	-0.0267906	-0.119358	0.0495405	-0.144751	-0.110518	-0.008093	-0.14278	-0.0295214	-0.0115323	-0.0246514	0	0	0	0	0	0	0	0	0	0	0	0	0	0	0	-1	0	-1	-1	0	-1	0	0	0	0
cg02553302	-0.011543	-0.103362	-0.104092	0.0171779	-0.0178206	-0.0743684	0.0039384	-0.0527568	0.0490101	-0.0880817	-0.0317974	-0.0532395	-0.135033	-0.0554896	-0.0272121	0.0281749	-0.0094737	-0.137515	-0.0506738	0.032406	-0.0183355	-0.0324644	-0.0195585	-0.0684366	0	-1	-1	0	0	0	0	0	0	0	0	0	-1	0	0	0	0	-1	0	0	0	0	0	0	0
cg02631153	-0.0059014	0.0163422	-0.109503	-0.0147103	0.0163784	-0.0513951	-0.0210188	-0.0226815	0.0309053	-0.0603289	0.0492127	-0.016173	-0.0250525		0.100033	0.0204251	0.0473736	-0.0951814	-0.135938	0.0581415	-0.103426	0.0049681	-0.0536713	-0.0225837	0	0	-1	0	0	0	0	0	0	0	0	0	0	0	1	0	0	0	-1	0	-1	0	0	0	1
cg02648057	0.0284121	0.0272165	0.163054	-0.0461882	0.0109256	0.0059123	0.11653	-0.0196709	0.0495514	-0.1041	-0.0677818	0.0076591	-0.0412594	0.0676294	-0.0409807	0.0910623	-0.0645523	0.102608	0.0049796	0.0305594	-0.0078842	0.0366558	-0.0778155	-0.0105119	0	0	1	0	0	0	1	0	0	-1	0	0	0	0	0	0	0	1	0	0	0	0	0	0	3
cg02696067	-0.0531772	-0.108241	0.0172148	-0.0129158	-0.0774812	-0.0156584	-0.0435024	-0.0321468	0.0104641	-0.03399	0.0445694	-0.0628536	-0.0408428	0.0128204	-0.0427878	-0.154581	0.0724269	-0.0533799	0.0047998	-0.0108931	-0.106256	-0.104127	0.0041568	0.0605035	0	-1	0	0	0	0	0	0	0	0	0	0	0	0	0	-1	0	0	0	0	-1	-1	0	0	0
cg02923224	-0.0084298	-0.0591769		0.0339143	0.0114719	0.0423001	0.0330594	-0.0512788	-0.0578621	-0.115663	0.0098544	-0.0734498	0.0202763	0.0168216	-0.0198158	-0.0251941	0.125077	0.0795765	-0.0902419	-0.0757724	-0.100675	-0.126244	-0.0046283	0.031342	0	0	0	0	0	0	0	0	0	-1	0	0	0	0	0	0	1	0	0	0	-1	-1	0	0	1
cg03005407	0.0083735	-0.0497888	-0.0751806	-0.0340337	-0.0153128	-0.0363715	-0.0813491	-0.13355	-0.0245606	-0.0414815	-0.0268725	0.127931	-0.0258728	-0.105218	0.0306435	-0.037974	0.0137425	-0.218524	0.0153388	0.0838554	-0.0445824	-0.0034691	0.056383	-0.0130732	0	0	0	0	0	0	0	-1	0	0	0	1	0	-1	0	0	0	-1	0	0	0	0	0	0	1
cg03048488	0.0337986	0.108439	0.0188235	-0.0063152	0.0383417	0.0006144	0.11206	0.0482748	-0.0043036	-0.0283218	0.015944	0.0197634	0.063323	0.0116138	0.0276592	0.0733707	-0.159668	0.0086713	0.0677976	0.147207	0.0742714	0.0706411	0.0068124	-0.0319737	0	1	0	0	0	0	1	0	0	0	0	0	0	0	0	0	-1	0	0	1	0	0	0	0	3
cg03064100	0.0354474	0.0531001	-0.0123604	0.0548603	0.0266859	-0.0352009	0.107302	0.110775	0.0033351	-0.0158853	0.0423803	-0.0184602	0.044606	0.0317594	-0.0078772	-0.0343773	-0.107323	-0.0799656	0.0587519	0.0776477	0.128963	0.0509804	0.0632382	0.0554188	0	0	0	0	0	0	1	1	0	0	0	0	0	0	0	0	-1	0	0	0	1	0	0	0	3
cg03120555	0.0345586	0.0518092	0.111785	0.0435647	0.0435731	0.0519413	0.0286387	-0.0416203	-0.0176507	0.134059	0.0130707	-0.0006722	-0.0158586	0.0059436	0.0610907	0.0090981	0.0092308	-0.109248	0.0321907	0.0500266	0.0069865	0.0381856	-0.040947	-0.130586	0	0	1	0	0	0	0	0	0	1	0	0	0	0	0	0	0	-1	0	0	0	0	0	-1	2
cg03141971	-0.0282204	0.0616164	0.0032473	0.0295995	-0.0436972	0.046472	-0.0149049	0.0440937	0.0331271	0.113167	-0.0032176	0.0391537	0.0551571	-0.128433	-0.066313	-0.114421	0.0179654	-0.09005	-0.106527	-0.0031846	0.0347971	-0.0464919	-0.0531384	0.0168889	0	0	0	0	0	0	0	0	0	1	0	0	0	-1	0	-1	0	0	-1	0	0	0	0	0	1
cg03152870	0.0388003	0.151999	-0.0192974	-0.0157585	0.0368561	-0.0343169	0.0788346	0.0705102	-0.0200706	-0.0088973	0.002005	-0.0079144	0.102292	0.0126973	0.0306221	-0.0249474	-0.114336	-0.0861228	0.0526107	0.139438	0.0766224	0.0363377	0.0317015	0.0104022	0	1	0	0	0	0	0	0	0	0	0	0	1	0	0	0	-1	0	0	1	0	0	0	0	3
cg03156546	-0.0044664	-0.0495048	0.0536836	0.0195255	0.0061585	-0.0116431	-0.0604062	-0.0591056	-0.0120558	0.158666	-0.0278641	0.020255	0.0251767	-0.0371872	0.0092519	-0.0341961	0.0807777	-0.12921	-0.109165	0.0470612	0.004601	0.0362762	0.0096838	-0.144006	0	0	0	0	0	0	0	0	0	1	0	0	0	0	0	0	0	-1	-1	0	0	0	0	-1	1
cg03172657	0.0173415	-0.0470074	0.0008738	0.0143211	0.0268442	0.0091723	-0.0949364	-0.120986	0.0146258	-0.120212	0.0158499	-0.0203734	-0.0629937	-0.068125	0.021868	-0.0775357	0.100624	-0.0083199	-0.17211	0.0102462	-0.0740507	-0.0791861	7.82e-05	0.0272903	0	0	0	0	0	0	0	-1	0	-1	0	0	0	0	0	0	1	0	-1	0	0	0	0	0	1
cg03258139	0.0703522	0.037092	-0.111835	-0.0208939	0.0470694	0.033881	0.04611	0.0195425	-0.0139641	0.0325141	-0.0465948	0.0858601	-0.0119738	0.129279	-0.0067047	-0.110104	-0.0303307	-0.0325503	0.0780092	-0.0138466	0.0383729	-0.0134388	0.0468685	-0.138068	0	0	-1	0	0	0	0	0	0	0	0	0	0	1	0	-1	0	0	0	0	0	0	0	-1	1
cg03435979	0.0763503	0.0094012	-0.0842994	-0.0008921	-0.003586	0.0166463	-0.0384955	-0.0537103	-0.0134231	-0.0194399	-0.0160882	-0.0185776	-0.0385886	-0.129799	0.033778	0.0098542	-0.0258088	-0.164	-0.103163	0.100263	-0.0716106	0.0263841	0.0211934	-0.0417222	0	0	0	0	0	0	0	0	0	0	0	0	0	-1	0	0	0	-1	-1	1	0	0	0	0	1
cg03491895	-0.0125496	-0.107153	0.0331349	-0.0388819	-0.0606677	0.0386761	-0.105371	-0.0716207	0.026559	-0.12758	0.0292115	-0.0344128	0.0364035	-0.0105462	-0.0219782	0.0465385	0.104605	0.0650196	-0.0027396	-0.0126629	-0.0869173	-0.0329102	-0.0207152	0.0157819	0	-1	0	0	0	0	-1	0	0	-1	0	0	0	0	0	0	1	0	0	0	0	0	0	0	1
cg03593057	-0.0535376	-0.117215	-0.0707986	0.0814928	0.0599085	-0.0401726	-0.0603437	0.0615224	0.0301168	-0.0633591	0.0334117	0.0558075	0.0430432	0.0902276	-0.173912	-0.02773	-0.0038614	-0.130389	-0.0889106	0.0498249	0.135242	0.0161988	0.0556001	-0.0260407	0	-1	0	0	0	0	0	0	0	0	0	0	0	0	-1	0	0	-1	0	0	1	0	0	0	1
cg03609493	0.0079096	0.0318953	-0.0363461	-0.116793	-0.0642645	0.0275563	0.0089331	-0.0055982	0.0542072	-0.0243701	-0.0663801	-0.0104866	0.132565	0.0332611	0.0143032	0.0022325	-0.0706317	-0.111005	0.0063119	0.104888	-0.0691063	-0.0333249	-0.0397634	-0.0420533	0	0	0	-1	0	0	0	0	0	0	0	0	1	0	0	0	0	-1	0	1	0	0	0	0	2
cg03627295	0.14472	-0.0164309	0.0771453	-0.0288373	-0.11973	-0.0638721	-0.0038317	-0.0302566	-0.0150556	0.001561	-0.0460124	-0.0350398	0.171943	0.0561433	-0.0032627	0.0560445	-0.0202349	0.0206775	0.134052	-0.0307449	-0.0300589	0.0324631	0.0026147	-0.0213585	1	0	0	0	-1	0	0	0	0	0	0	0	1	0	0	0	0	0	1	0	0	0	0	0	3
cg03634397	-0.111176	-0.0168444	-0.0328647	0.039332	0.0496722	0.0897261	0.0128363	0.049904	-0.0343747	0.0115006	0.0206563	-0.0278032	-0.0556418	0.0028961	0.087088	-0.194997	0.0160872	-0.0169765	-0.0147054	0.142295	0.0108943	0.110323	-0.0610009	0.0325204	-1	0	0	0	0	0	0	0	0	0	0	0	0	0	0	-1	0	0	0	1	0	1	0	0	2
cg03711944	0.0398901	-0.0353731	-0.0661392	0.0010249	0.0311914	0.0096692	-0.0754514	-0.10107	0.0033503	-0.055984	0.0714235	-0.0780703	-0.0944652	-0.002558	0.0442812	-0.165315	-0.0061923	-0.0983001	-0.173832	0.137002	-0.0825988	-0.0169747	-0.0363305	-0.0844083	0	0	0	0	0	0	0	-1	0	0	0	0	0	0	0	-1	0	0	-1	1	0	0	0	0	1
cg03756034	0.0941722	-0.0116148	-0.0152352	-0.051029	-0.011084	0.0329593	0.0303631	-0.0395791	-0.0216677	-0.0136062	-0.0176363	-0.0175465	-0.0114903	-0.0819178	0.0668445	0.158197	0.0289066	-0.119143	-0.198474	0.113253	-0.0951809	0.0220916	-0.0409572	-0.0103581	0	0	0	0	0	0	0	0	0	0	0	0	0	0	0	1	0	-1	-1	1	0	0	0	0	2
cg03825238	-0.0580805	-0.0020533	0.200473	-0.0541088	-0.0034322	0.0071387	-0.0388374	0.0493698	-0.0138026	-0.0109864	0.0999562	0.0170541	0.111043	-0.0382863	0.102366	-0.0726035	0.0213897	-0.105639	-0.0956615	0.071587	0.0282065	0.0178829	-0.0477141	-0.0168949	0	0	1	0	0	0	0	0	0	0	0	0	1	0	1	0	0	-1	0	0	0	0	0	0	3
cg03889263	0.0024117	-0.0140673	-0.0516985	0.0165631	0.0092475	0.0304248	-0.0799309	-0.0652191	-0.0297124	-0.002166	0.0889379	0.0308485	-0.0290156	0.0603772	0.0032311	-0.122451	0.0814864	0.0112835	-0.114092	-0.0357453	-0.120592	-0.0961718	0.0493399	-0.103496	0	0	0	0	0	0	0	0	0	0	0	0	0	0	0	-1	0	0	-1	0	-1	0	0	-1	0
cg03962769	0.116379	-0.0194936	-0.10767	-0.054623	0.0513009	0.0205352	0.0712506	-0.0134224	-0.0313927	-0.0197653	-0.0156168	0.0847977	0.0112422	-0.087399	-0.0522734	0.035005	0.0643851	-0.138893	0.075926	0.139085	-0.0457431	0.0087315	-0.0419295	-0.0367453	1	0	-1	0	0	0	0	0	0	0	0	0	0	0	0	0	0	-1	0	1	0	0	0	0	2
cg04155024	0.008724	0.0469092	-0.120743	-0.0186072	0.0609583	0.0064879	0.198497	-0.004154	0.0013567	-0.0446036	0.0152492	0.104876	0.0112544	0.0081245	-0.041684	-0.0133344	-0.060557	-0.20249	-0.0131013	0.0746159	0.0283025	0.0225245	0.0107389	-0.0200967	0	0	-1	0	0	0	1	0	0	0	0	1	0	0	0	0	0	-1	0	0	0	0	0	0	2
cg04182483	-0.0582545	-0.0880221	0.0007117	-0.0155979	-0.0354758	0.0017987	-0.108265	-0.0885807	-0.0200481	-0.122075	0.0308776	-0.0248545	-0.0322646	-0.0074876	-0.0183149	0.0564553	0.111978	0.0488706	0.0037535	-0.0042618	-0.102361	-0.0501481	0.0166754	0.0073934	0	0	0	0	0	0	-1	0	0	-1	0	0	0	0	0	0	1	0	0	0	-1	0	0	0	1
cg04281898	-0.0995011	-0.0366483	-0.006098	-0.0367751	0.0362729	-0.0287095	0.0598951	0.0276623	0.0202534	-0.019708	0.0193857	0.0082026	0.0405314	-0.100738	0.0447336	-0.0769168	0.0135113	-0.115892	-0.0920094	0.178134	-0.105703	0.0229729	-0.006817	-0.0175256	0	0	0	0	0	0	0	0	0	0	0	0	0	-1	0	0	0	-1	0	1	-1	0	0	0	1
cg04352495	0.0157778	0.118867	-0.109811	-0.049511	0.12816	0.0089211	-0.0404596	-0.0088142	-0.007952	-0.0898854	-0.0338117	0.0249814	0.0419786	-0.0304897	-0.0239934	0.0129032	-0.0091555	-0.0561508	-0.212388	0.0491191	-0.0110372	-0.0235065	0.0501754	-0.0326663	0	1	-1	0	1	0	0	0	0	0	0	0	0	0	0	0	0	0	-1	0	0	0	0	0	2
cg04352763	0.015981	0.0614835	-0.0632895	0.131808	0.0367422	-0.0110976	0.0353782	0.0552876	0.0614975	-0.02226	0.0120529	-0.0467313	0.103366	0.0859081	0.0096955	0.0469017	-0.0179684	0.0113147	-0.0518593	0.162464	0.0386395	-0.0162191	0.127977	-0.0024327	0	0	0	1	0	0	0	0	0	0	0	0	1	0	0	0	0	0	0	1	0	0	1	0	4
cg04603811	-0.002725	0.143679	0.0564647	-0.0112727	-0.0046485	-0.0074494	0.129804	0.0300587	-0.0137965	1.8e-05	0.0160024	-0.0085142	0.0618551	-0.0127581	0.0347779	0.0137419	-0.151553	0.0094282	0.048723	0.112082	0.0776622	0.0762312	0.0040522	-0.0065634	0	1	0	0	0	0	1	0	0	0	0	0	0	0	0	0	-1	0	0	1	0	0	0	0	3
cg04629512	0.0217557	0.0982497	0.002533	-0.0325393	0.021965	-0.0374586	0.103645	0.0297174	0.0221076	0.0293429	0.0139958	0.039708	0.0433389	-0.0079598	0.0263172	0.0257848	-0.119081	-0.00582	0.0409528	0.119007	0.113589	0.0367677	0.0349035	0.0160525	0	0	0	0	0	0	1	0	0	0	0	0	0	0	0	0	-1	0	0	1	1	0	0	0	3
cg04669668	0.0315752	-0.0010785	-0.0579409	-0.0496692	0.0575393	-0.0248435	-0.0385803	-0.0500859	-0.0659225	0.0204821	-0.0270156	-0.0264079	0.111361	0.0277366	-0.0006039	-0.0875849	0.0539225	-0.190169	-0.0774953	0.16793	0.165675	0.0023556	0.0079053	-0.0124523	0	0	0	0	0	0	0	0	0	0	0	0	1	0	0	0	0	-1	0	1	1	0	0	0	3
cg04855678	0.0107463	0.0617654	0.0315248	-0.0070924	0.117912	0.0174797	0.0494922	-0.0400833	-0.0231718	0.212159	0.0138147	0.025111	-0.050505	-0.0085519	0.004456	0.0222271	-0.0045746	-0.0082293	0.0108937	0.0491435	0.0090244	0.0625195	-0.105911	-0.1552	0	0	0	0	1	0	0	0	0	1	0	0	0	0	0	0	0	0	0	0	0	0	-1	-1	2
cg04857881	0.0023683	-0.0239934	-0.0816899	-0.0751378	0.0194784	-0.0719774	0.0810724	0.123027	0.0047388	-0.123234	-0.0398704	-0.0311185	0.0525561	0.0321456	-0.0469225	0.0452147	-0.122676	-0.043354	0.027156	0.0192663	0.0725019	0.0310176	0.0678912	0.108812	0	0	0	0	0	0	0	1	0	-1	0	0	0	0	0	0	-1	0	0	0	0	0	0	1	2
cg04911180	-0.0351316	-0.154685	0.0444539	-0.0415872	0.0031826	-0.0166808	-0.0802122	-0.0636627	-0.0300683	-0.143845	0.0683534	-0.0290104	0.0088622	-0.0571291	-0.0865394	0.0127032	0.122706	0.0009665	-0.100028	-0.0432532	-0.0683931	-0.0959568	-1.28e-05	0.0882302	0	-1	0	0	0	0	0	0	0	-1	0	0	0	0	0	0	1	0	-1	0	0	0	0	0	1
cg04965879	0.0210519	-0.0504117	-0.0109799	0.0078533	0.0757556	-0.0421096	-0.011455	-0.0341252	-0.0278411	-0.0769147	0.0574276	0.100339	-0.0703375	-0.0595875	-0.0376362	-0.220206	0.0214772	-0.0684435	-0.0731094	0.150028	-0.123253	0.0044849	0.0053131	-0.0827228	0	0	0	0	0	0	0	0	0	0	0	1	0	0	0	-1	0	0	0	1	-1	0	0	0	2
cg05041728	-0.0148447	0.0005061	0.105545	-0.0335704	-0.0669877	-0.0070486	0.0524827	-0.0433369	-0.041175	-0.0305701	-0.0282898	-0.0212384	0.0227355	-0.145859	0.0548437	0.0678408	-0.0390392	-0.272408	-0.049763	0.123151	-0.051014	0.006448	-0.0335818	-0.0305558	0	0	1	0	0	0	0	0	0	0	0	0	0	-1	0	0	0	-1	0	1	0	0	0	0	2
cg05162523	0.0238058	0.118398	0.0412039	-0.0358233	0.0104283	-0.0090868	0.13691	0.0746198	0.0046972	-0.0258392	0.0251997	-0.0031627	0.0905516	0.0077484	0.0158575	0.056935	-0.184122	0.0231029	0.0647787	0.163751	0.0958374	0.0690077	0.0108339	-0.0572535	0	1	0	0	0	0	1	0	0	0	0	0	0	0	0	0	-1	0	0	1	0	0	0	0	3
cg05201344	0.0455597	0.057904	-0.120525	-0.0021088	0.0157503	-0.0323094	0.0518928	-0.07043	-0.0268038	-0.0587712	-0.026836	0.0059998	0.0065582	-0.100178	0.0458331	-0.101302	0.0180083	-0.145113	-0.0212786	0.0452613	-0.0367442	-0.0534443	-0.0524987	0.024603	0	0	-1	0	0	0	0	0	0	0	0	0	0	-1	0	-1	0	-1	0	0	0	0	0	0	0
cg05260077	0.083226	0.0395529	-0.0270078	-0.0064493	0.0456566	0.0586225	0.0304714	-0.0348051	5.99e-05	0.144211	-0.0217683	0.0209393	-0.012422	0.060597	0.0504231	-0.10126	0.103951	0.0296699	0.0076006	-0.0569876	-0.0092461	0.0132784	-0.0472008	-0.145065	0	0	0	0	0	0	0	0	0	1	0	0	0	0	0	-1	1	0	0	0	0	0	0	-1	2
cg05278074	-0.0698641	-0.0742013	0.0087068	-0.0285527	-0.0493726	0.0414074	-0.213224	0.0083605	-0.0068223	-0.0291045	-0.0259987	-0.0129152	0.0106337	-0.0387815	-0.074683	0.111715	0.0489735	-0.0594578	-0.0762303	0.00296	-0.119672	-0.100252	0.0507017	0.082116	0	0	0	0	0	0	-1	0	0	0	0	0	0	0	0	1	0	0	0	0	-1	-1	0	0	1
cg05355684	0.0177082	0.139253	0.0042797	-0.0051671	0.0298846	-0.0089194	0.131335	0.0846569	-0.0026685	-0.0073995	0.0171261	0.0001867	0.0605485	0.0176631	0.0600767	0.0534641	-0.227022	0.0836383	0.0236717	0.206865	0.0885245	0.087609	0.0437292	-0.0303245	0	1	0	0	0	0	1	0	0	0	0	0	0	0	0	0	-1	0	0	1	0	0	0	0	3
cg05396017	-0.0274607	0.0003832	0.0813128	-0.104227	-0.044428	0.031305	0.0060556	-0.05975	-0.007161	-0.0184618	0.0043435	-0.0258671	0.0050772	-0.176101	0.0289352	0.0222445	-0.0539452	-0.152979	0.009583	0.152302	-0.0802537	-0.0016288	-0.0178793	-0.052977	0	0	0	-1	0	0	0	0	0	0	0	0	0	-1	0	0	0	-1	0	1	0	0	0	0	1
cg05487635	-0.0508417	0.029693	-0.0884474	0.0196492	0.0405473	-0.0485368	0.0110473	0.137796	-0.0408178	0.0875681	0.0267948	-0.004127	-0.104482	-0.0764114	-0.0598808	-0.16339	0.0077491	0.0482537	-0.153703	-0.0974982	-0.0749599	-0.0729429	-0.0405771	-0.0138112	0	0	0	0	0	0	0	1	0	0	0	0	-1	0	0	-1	0	0	-1	0	0	0	0	0	1
cg05509179	-0.0522279	0.0120212	-0.0828904	-0.0201291	0.0328573	0.034352	-0.0025379	0.0140414	0.009382	-0.0182626	0.0532344	-0.0492935	0.0032187	-0.137489	-0.0216422	-0.103375	0.0013353	-0.122745	0.16418	-0.0456102	-0.0085309	0.0410937	0.018131	-0.0415677	0	0	0	0	0	0	0	0	0	0	0	0	0	-1	0	-1	0	-1	1	0	0	0	0	0	1
cg05594814	-0.0118971	-0.0109228	-0.143108	-0.0365914	0.0601044	0.053755	-0.0213387	-0.0463829	-0.0396482	-0.05007	-0.0255691	0.0026691	-0.0105267	-0.0503174	0.0388519	-0.136252	-0.0281636	-0.141135	0.0039151	0.116176	-0.0569316	-0.0292645	-0.0481413	-0.0394708	0	0	-1	0	0	0	0	0	0	0	0	0	0	0	0	-1	0	-1	0	1	0	0	0	0	1
cg05596621	-0.0016794	0.0381054	-0.067019	0.0464044	0.0080873	-0.0621398	0.0552948	0.0900803	-0.0476697	0.10978	0.0315103	0.0215245	-0.0179863	-0.0056028	0.0587892	-0.15542	-0.0682457	-0.1187	-0.0327485	0.0204974	0.0080806	0.103065	-0.043243	-0.0098242	0	0	0	0	0	0	0	0	0	1	0	0	0	0	0	-1	0	-1	0	0	0	1	0	0	2
cg05640322	0.0137289	0.111853	-0.0046064	-0.0094311	-0.0292887	-0.0337842	0.132221	0.0472023	-0.0210222	0.0374324	0.0083815	0.0454478	0.0581397	0.0345705	0.0541531	0.0439679	-0.0984572	-0.0816858	0.107635	0.0873035	0.0982291	0.109136	0.0449873	-0.0448696	0	1	0	0	0	0	1	0	0	0	0	0	0	0	0	0	0	0	1	0	0	1	0	0	4
cg05653887	-0.0007155	0.139054	-0.0033194	0.011634	0.0488314	-0.0114001	0.119967	0.0782953	-0.0123857	-0.0386734	0.0279173	-0.0108037	0.0708819	-0.037059	0.0442535	0.0799398	-0.140559	-0.0719167	0.0063666	0.186332	0.0891739	0.0723359	0.0265033	-0.0084677	0	1	0	0	0	0	1	0	0	0	0	0	0	0	0	0	-1	0	0	1	0	0	0	0	3
cg05655806	-0.0336736	0.0273755	0.0244201	0.0062947	0.0259181	0.034707	-0.0645909	-0.0194893	0.0419386	-0.123621	0.030486	-0.0498155	0.0179321	-0.105024	-0.0443542	0.0192272	-0.049923	-0.0007793	-0.0849565	0.104548	-0.0133159	-0.0169786	0.0149054	0.128549	0	0	0	0	0	0	0	0	0	-1	0	0	0	-1	0	0	0	0	0	1	0	0	0	1	2
cg05757007	0.0750548	-0.0205164	0.0658095	0.0357217	-0.0648012	0.0445538	-0.0089109	-0.0097711	0.0368419	-0.0008839	-0.0013413	-0.0016783	-0.0810284	-0.119471	0.0344442	0.110086	0.0044535	-0.259307	-0.0168902	0.100488	-0.0762071	-0.0428369	0.0757476	-0.0337978	0	0	0	0	0	0	0	0	0	0	0	0	0	-1	0	1	0	-1	0	1	0	0	0	0	2
cg05874882	0.0391573	0.0074841	0.107678	-0.0800115	-0.0189461	-0.0344889	0.0434885	0.0554499	-0.0085272	-0.0420981	0.063089	0.0018389	0.0717029	-0.0414498	0.0904903	-0.0371018	0.0229858	-0.251808	-0.124216	0.150474	-0.0799949	-0.0146132	0.0179998	-0.041062	0	0	1	0	0	0	0	0	0	0	0	0	0	0	0	0	0	-1	-1	1	0	0	0	0	2
cg05915794	0.0086774	0.119749	-0.0376957	-0.0243116	0.0058928	-0.0184477	-0.0587522	0.0026759	0.0048488	-0.0987397	-0.0393705	-0.0067286	-0.0883228	-0.0353434	0.0274736	-0.0242415	0.0014189	-0.19349	-0.149323	-0.0339595	-0.10343	-0.0273273	-0.0050556	-0.001789	0	1	0	0	0	0	0	0	0	0	0	0	0	0	0	0	0	-1	-1	0	-1	0	0	0	1
cg05931497	0.014276	0.203036	0.0255092	0.0003549	0.0900057	-0.0198084	0.127857	-0.0139421	-0.0385707	0.122426	-0.0233144	0.018791	-0.0702254	-0.0513684	0.0357394	-0.0642017	-0.0096753	-0.0535376	0.0497151	0.0398165	0.0253643	0.0373011	-0.0968293	-0.151668	0	1	0	0	0	0	1	0	0	1	0	0	0	0	0	0	0	0	0	0	0	0	0	-1	3
cg05946920	0.0169947	-0.137287	0.099788	0.0267052	0.0292351	-0.0229187	0.116168	0.0264929	0.0331773	-0.0225402	-0.0216046	0.0805007	0.10758	0.0328342	0.0122251	-0.0169843	0.0762976	-0.0301759	-0.0504649	-0.0128993	-0.0127237	-0.0612697	0.129887	-0.0951802	0	-1	0	0	0	0	1	0	0	0	0	0	1	0	0	0	0	0	0	0	0	0	1	0	3
cg05982271	0.0115656	0.0218115	0.00115563	-0.0004184	0.0043356	-0.0153369	-0.0179534	0.0326271	-0.0018585	-0.0034251	0.0128724	0.0320593	-0.0129222	0.0929631	-0.0689316	-0.177968	0.0585606	0.0002195	-0.159992	0.107539	0.0885847	0.0450374	0.113312	-0.0900903	0	0	0	0	0	0	0	0	0	0	0	0	0	0	0	-1	0	0	-1	1	0	0	1	0	2
cg06039489	0.0137396	0.104763	-0.0661435	0.0209907	0.0153586	0.0362198	-0.0222811	-0.0224331	-0.0030626	0.0182633	0.0318501	-0.0440075	-0.0110661	0.1033	-0.0102579	-0.134162	-0.0281001	-0.109276	0.0232418	0.0730941	0.0218532	0.0351149	-0.0167277	-0.0466529	0	1	0	0	0	0	0	0	0	0	0	0	0	1	0	-1	0	-1	0	0	0	0	0	0	2
cg06173520	0.0780639	0.0104495	-0.0594359	-0.0070291	0.0404693	-0.0174152	-0.041686	0.0058566	0.0561489	0.11447	-0.0685513	0.0082493	-0.0578938	0.0057019	-0.0392238	-0.15537	0.0193601	-0.14219	0.0459717	-0.131561	0.0151093	0.0096754	-0.0119349	-0.0605566	0	0	0	0	0	0	0	0	0	1	0	0	0	0	0	-1	0	-1	0	-1	0	0	0	0	1
cg06180061	-0.0302469	0.0185186	-0.0149136	0.0268729	0.0148384	0.011234	-0.0165584	0.0207028	-0.0195266	0.0560984	0.065559	-0.0541663	-0.0021588	-0.0199292	0.0233148	-0.0980252	0.134103	-0.0427169	-0.116322	0.111237	-0.0238783	0.004941	0.109058	-0.0197363	0	0	0	0	0	0	0	0	0	0	0	0	0	0	0	0	1	0	-1	1	0	0	1	0	3
cg06183872	0.0122354	0.112099	0.0296568	-0.0008493	0.0304048	-0.0332733	0.111812	0.0380991	-0.0124001	-0.051219	0.0213872	0.0221734	0.0242635	-0.0099884	0.0082677	0.0494694	-0.110332	0.0136634	-0.0639006	0.0306285	0.104194	0.0053014	0.0012551	0.0066734	0	1	0	0	0	0	1	0	0	0	0	0	0	0	0	0	-1	0	0	0	1	0	0	0	3
cg06233301	-0.0078904	0.121749	0.0415115	0.0130842	0.0242917	-0.0387199	0.0417183	0.039115	0.0125853	0.0051297	0.0016892	0.0538839	0.0377422	0.035474	0.0248895	0.0301191	-0.109576	0.0425163	0.0962458	0.104057	0.119102		0.0127181	-0.0122554	0	1	0	0	0	0	0	0	0	0	0	0	0	0	0	0	-1	0	0	1	1	0	0	0	3
cg06237487	-0.016817	0.0013421	-0.103472	-0.0423089	0.0009921	-0.0198556	0.1533	0.0910334	-0.0386644	-0.0152917	0.0089875	-0.0044384	0.0196485	-0.008366	-0.0097571	0.0197518	-0.174447	-0.0951778	0.0158891	0.112011	0.0941458	0.0492404	0.0615625	0.0297674	0	0	-1	0	0	0	1	0	0	0	0	0	0	0	0	0	-1	0	0	1	0	0	0	0	2
cg06373723	0.0127846	0.0218726	-0.0673545	0.0600712	0.0014496	-0.0394217	0.0593648	0.0167978	0.0249741	0.0034236	0.008141	3.83e-05	-0.008792	-0.160744	0.0007652	-0.0079461	0.012775	-0.254916	-0.103186	0.118998	-0.0635565	0.0159007	0.0456852	0.0082856	0	0	0	0	0	0	0	0	0	0	0	0	0	-1	0	0	0	-1	-1	1	0	0	0	0	1
cg06430632	-0.0309034	0.0898884	0.0169332	0.0627674	0.0984362	0.0193484	0.0457323	-0.033211	0.0170996	0.10212	0.004435	0.0470326	-0.0603673	-0.0442735	0.016273	-0.0132658	0.0484393	-0.101656	0.0299519	0.129451	-0.0346286	0.056213	-0.127192	-0.0301541	0	0	0	0	0	0	0	0	0	1	0	0	0	0	0	0	0	-1	0	1	0	0	-1	0	2
cg06476926	-0.0647034	-0.0348846	0.045905	-0.007574	-0.0265673	0.12061	-0.122678	-0.0848461	0.0567155	-0.0801529	-0.0422454	-0.108427	-0.039046	0.0002268	0.0139384	-0.067288	0.119874	-0.0669267	-0.0523135	-0.0439228	-0.0429899	-0.0927521	-0.044614	0.0538779	0	0	0	0	0	1	-1	0	0	0	0	-1	0	0	0	0	1	0	0	0	0	0	0	0	2
cg06573096	-0.0668187	-0.022037	-0.0415486	-0.149622	0.0162664	0.0626481	0.145213	0.112955	0.0184687	0.0650977	0.0699587	-0.0169973	0.0652734	-0.0386159	0.089405	0.0606678	-0.107552	-0.0805897	0.0081872	0.0698902	0.0036512	0.0202566	0.0015718	-0.0485114	0	0	0	-1	0	0	1	1	0	0	0	0	0	0	0	0	-1	0	0	0	0	0	0	0	2
cg06588802	0.0320788	0.0698268	0.0379472	0.01127	0.0019088	-0.0428997	0.137398	0.100826	-0.0016681	-0.0040848	0.0409298	0.033169	0.07776	0.0099884	0.0142221	0.0274225	-0.107652	0.0190804	0.0765051	0.123646	0.0709049	0.0597586	0.0497523	0.0029309	0	0	0	0	0	0	1	1	0	0	0	0	0	0	0	0	-1	0	0	1	0	0	0	0	3
cg06676778	-0.0352108	0.0792891	-0.0271853	-0.0105337	0.0326612	-0.0319803	0.143205	0.0618058	-0.0214852	0.066703	-0.0420378	0.0238695	0.0145655	0.0088732	0.0304018	-0.112403	-0.103331	0.032365	-0.0310836	0.0632441	0.107724	0.0872749	0.0381071	0.0117486	0	0	0	0	0	0	1	0	0	0	0	0	0	0	0	-1	-1	0	0	0	1	0	0	0	2
cg06713373	0.0124497	0.0881292	0.0039907	0.0049689	0.0211186	-0.0037998	0.115367	0.0588333	0.0262997	-0.0055692	0.0514064	-0.0169147	0.0649626	-0.0073571	0.0185248	0.10266	-0.136922	-0.0153019	-0.0068938	0.138297	0.0761531	0.0448092	0.0667562	-0.0109727	0	0	0	0	0	0	1	0	0	0	0	0	0	0	0	1	-1	0	0	1	0	0	0	0	3
cg06746829	-0.0046281	0.0339843	0.126929	-0.0114913	0.093135	0.0139094	0.0526121	0.0428198	-0.0135796	0.179874	-0.0024395	0.0256976	0.0206498	-0.0478779	0.0409264	0.0478919	0.0671201	-0.0267429	0.139138	-0.0125283	0.0119452	0.0307699	-0.082668	-0.138628	0	0	1	0	0	0	0	0	0	1	0	0	0	0	0	0	0	0	1	0	0	0	0	-1	3
cg06847471	0.0461215	0.0096656	-0.128562	0.0285672	0.0228139	-0.0475878	0.0302555	-0.0738106	-0.0259672	-0.0507794	0.125418	-0.0501126	-0.0739319	-0.127803	-0.0044039	0.0136364	-0.0222399	-0.178278	0.0070858	0.0416739	-0.0375425	0.0023553	0.073039	-0.0123547	0	0	-1	0	0	0	0	0	0	0	1	0	0	-1	0	0	0	-1	0	0	0	0	0	0	1
cg06938601	-0.0734155	-0.0326003	0.060593	-0.0478098	0.0228613	-0.061862	0.108316	-0.0538567	0.0077343	0.0189234	-0.0712796	0.11626	0.0487952	-0.10742	-0.0100801	-0.0905354	-0.0628916	-0.127613	-0.0096492	0.0354647	-0.0541132	-0.015443	-0.011155	0.0119154	0	0	0	0	0	0	1	0	0	0	0	1	0	-1	0	0	0	-1	0	0	0	0	0	0	2
cg07015803	-0.0466255	-0.0518637	-0.0164851	-0.0093505	-0.062975	0.0118338	-0.0627883	-0.105312	-0.0026364	-0.111622	0.0391953	-0.0286677	-0.0271314	-0.0152734	-0.0105989	-0.025831	0.120687	-0.0567381	-0.0373467	0.0302281	-0.135502	-0.0842204	0.0287481	0.0654539	0	0	0	0	0	0	0	-1	0	-1	0	0	0	0	0	0	1	0	0	0	-1	0	0	0	1
cg07017022	-0.0336076	0.0153866	-0.0547353	0.0145133	0.0015335	-0.169816	0.0663032	0.0280592	-0.0360028	-0.105013	0.0631776	0.0185875	-0.0097588	0.0821153	0.0288407	0.0801121	-0.134126	-0.159527	-0.095369	0.0486556	-0.0220994	0.0049153	0.0065079	-0.0829514	0	0	0	0	0	-1	0	0	0	-1	0	0	0	0	0	0	-1	-1	0	0	0	0	0	0	0
cg07026010	0.0054036	0.0874946	0.0150429	-0.0129521	0.0197484	-0.0123566	0.104749	0.0438121	0.0326868	0.0099542	0.0141457	0.0231491	0.0661115	0.0159539	-0.0309877	0.092169	-0.147389	-0.022532	-0.0300851	0.110427	0.139821	0.0751675	0.0497199	0.0248684	0	0	0	0	0	0	1	0	0	0	0	0	0	0	0	0	-1	0	0	1	1	0	0	0	3
cg07091500	0.0431591	0.0213208	0.0099028	0.0142666	-0.0064535	0.0656594	-0.051581	-0.146869	-0.045163	-0.0705769	-0.0263235	-0.0214098	-0.0282969	-0.0019711	-0.0645044	-0.0937327	0.111656	0.0351409	-0.108778	-0.0853077	-0.0859645	-0.079064	0.004095	-0.108017	0	0	0	0	0	0	0	-1	0	0	0	0	0	0	0	0	1	0	-1	0	0	0	0	-1	1
cg07111834	0.0423259	-0.0157605	-0.0514527	-0.0203561	0.0328911	-0.100048	0.0324841	0.0769758	-0.0032143	0.1694	0.0749199	-0.0026773	-0.081867	0.036175	0.0946985	-0.111789	-0.0378373	-0.015536	0.073406	0.0291244	0.130801	0.0786931	-0.0023732	-0.0387068	0	0	0	0	0	-1	0	0	0	1	0	0	0	0	0	-1	0	0	0	0	1	0	0	0	2
cg07166653	0.0042718	0.0407753	-0.151703	-0.0294456	0.0500253	-0.0080904	-0.0264638	0.0501753	-0.050833	-0.0306194	0.0641899	0.0107432	-0.0319888	-0.0733313	0.016621	-0.0762927	0.0595469	-0.1021	-0.13319	0.102545	-0.0910671	-0.0431296	0.0273022	0.0013889	0	0	-1	0	0	0	0	0	0	0	0	0	0	0	0	0	0	-1	-1	1	0	0	0	0	1
cg07241925	0.0214133	0.0630038	0.051723	0.0232167	0.104249	0.0161214	0.0511005	-0.0407703	0.0329273	0.147747	0.0246199	0.029533	-0.0172757	0.0290336	0.0376229	0.0049383	0.036797	0.102867	0.0341562	-0.0064334	-0.0236222	-0.0120358	-0.0997636	-0.149409	0	0	0	0	1	0	0	0	0	1	0	0	0	0	0	0	0	1	0	0	0	0	0	-1	3
cg07383535	-0.0052646	-0.0049584	-0.1086	0.011641	0.0188187	-0.0124533	-0.0548348	-0.047679	0.0366129	-0.0499882	0.0185031	0.0088395	-0.125876	-0.0719525	0.0168013	-0.0616899	0.0209742	-0.144654	-0.121746	0.03585	-0.01619	-0.020233	-0.0315419	-0.0287556	0	0	-1	0	0	0	0	0	0	0	0	0	-1	0	0	0	0	-1	-1	0	0	0	0	0	0
cg07573786	-0.0481452	0.0267063	-0.0675309	0.0077096	0.0454483	-0.0055521	-0.103775	-0.0517613	-0.0318299	-0.0843765	-0.0239746	-0.018552	-0.0289342	-0.102941	0.0104639	0.0336872	0.0363023	-0.151573	-0.0268889	0.0795138	-0.0739926	-0.101542	0.0168358	0.0065891	0	0	0	0	0	0	-1	0	0	0	0	0	0	-1	0	0	0	-1	0	0	0	-1	0	0	0
cg07698804	-0.0787771	-0.11028	0.0068001	-0.0187626	-0.0596991	0.0166829	-0.0497188	0.0041718	-0.0119762	-0.124783	-0.0240206	-0.0189191	0.0075985	-0.0853597	0.0449524	0.0919988	-0.0441881	-0.213448	-0.0255441	-0.0194167	-0.0263087	-0.0042101	-0.0535084	0.138403	0	-1	0	0	0	0	0	0	0	-1	0	0	0	0	0	0	0	-1	0	0	0	0	0	1	1
cg07837085	0.0035065	0.0050915	-0.0467322	0.0629045	0.0312888	-0.0026473	0.112608	0.0598086	-0.0418044	0.115019	0.0351303	0.0355493	0.0322396	0.0320931	0.0577295	-0.125382	-0.035866	-0.0162307	-0.0243848	0.110618	0.0747839	0.0135201	0.001203	-0.0550498	0	0	0	0	0	0	1	0	0	1	0	0	0	0	0	-1	0	0	0	1	0	0	0	0	3
cg07849009	-0.0294524	0.0204315	0.007982	0.0732298	0.0210327	-0.114346	-0.0455472	-0.0526128	-0.0354875	-0.0531785	0.0771373	-0.0045541	0.0226426	-0.104092	-0.126545	-0.0248461	0.0618509	-0.0297552	-0.121911	-0.0573347	-0.0723964	-0.0502517	-0.007166	0.0389198	0	0	0	0	0	-1	0	0	0	0	0	0	0	-1	-1	0	0	0	-1	0	0	0	0	0	0
cg07991100	0.0430969	0.116192	-0.0106028	-0.0166176	0.0589595	-0.0394842	0.138152	0.0810443	-0.0480991	0.0026929	0.0145799	0.0490615	0.111554	-0.0182759	0.0498475	0.0062295	-0.143124	0.0034891	-0.0249073	0.0963087	0.0681295	0.0415198	0.0265752	0.0032215	0	1	0	0	0	0	1	0	0	0	0	0	1	0	0	0	-1	0	0	0	0	0	0	0	3
cg08035351	-0.0159273	-0.137124	-0.103453	0.14187	0.0383628	0.030646	-0.002519	-0.0382265	-0.0123924	-0.0071734	-0.0662193	0.0084819	0.0400187	-0.0165866	-0.100529	0.0583953	-0.0038516	-0.0348087	-0.0752669	-0.0015729	-0.0566082	-0.0639333	-0.0549382	-0.0158358	0	-1	-1	1	0	0	0	0	0	0	0	0	0	0	-1	0	0	0	0	0	0	0	0	0	1
cg08072217	0.031949	0.0430613	-0.0215674	-0.0215375	0.0685744	-0.0202966	0.101267	0.0259227	-0.0435474	-0.106881	-0.101166	-0.0621846	-0.0892775	0.0334253	-0.0114196	-0.19163	-0.0362613	-0.0641938	-0.0910678	0.0459717	-0.0595729	-0.0088839	0.0973079	-0.0740162	0	0	0	0	0	0	1	0	0	-1	-1	0	0	0	0	-1	0	0	0	0	0	0	0	0	1
cg08082792	0.094906	0.0160562	0.0018781	-0.0187373	0.071297	0.0764104	-0.0380059	0.0061955	-0.026727	-0.0024766	-0.0087158	0.0502814	-0.0612727	-0.107206	0.0378934	-0.0899368	0.0094872	-0.245723	-0.136746	0.139084	-0.0461329	0.0008555	0.0046739	-0.0979712	0	0	0	0	0	0	0	0	0	0	0	0	0	-1	0	0	0	-1	-1	1	0	0	0	0	1
cg08110692	-0.0031063	0.120799	0.001255	-0.0203611	-0.0030045	-0.0103435	0.11902	0.0631737	0.0046345	0.0045029	0.023325	-0.0135451	0.0431381	-0.0142012	-0.0123833	0.0601067	-0.136999	0.0104787	0.0040832	0.126657	0.0851362	0.0576501	0.0663449	-0.0211605	0	1	0	0	0	0	1	0	0	0	0	0	0	0	0	0	-1	0	0	1	0	0	0	0	3
cg08127694	0.039222	-0.0034898	-0.17133	0.0026944	-0.0912261	0.0020392	-0.0345304	-0.0417573	0.0280317	0.0210029	-0.0022194	-0.0566159	-0.11239	-0.0057877	-0.009569	-0.0484358	0.009891	-0.125017	-0.0477183	0.106794	-0.0029417	0.0117069	0.0313886	-0.0471091	0	0	-1	0	0	0	0	0	0	0	0	0	-1	0	0	0	0	-1	0	1	0	0	0	0	1
cg08202836	-0.0229863	0.115659	0.0231434	-0.0314428	-0.0089596	-0.0004844	0.0570547	0.0282566	-0.0121337	0.0262457	0.055354	0.0178386	0.0577543	0.0103488	0.0461828	0.116913	-0.125996	-0.0879672	0.0592613	0.132221	0.0661582	0.0797687	0.0348095	-0.0209171	0	1	0	0	0	0	0	0	0	0	0	0	0	0	0	1	-1	0	0	1	0	0	0	0	3
cg08234149	-0.0010494	0.125041	-0.0260172	-0.0091165	0.0445258	-0.0245207	0.0709532	0.0658281	0.0276274	-0.0256474	0.0419448	0.0390574	0.0651237	-0.0033663	0.023969	0.0495726	-0.122332	0.110868	0.0677779	0.104604	0.087364	0.0576587	0.0512208	-0.0165316	0	1	0	0	0	0	0	0	0	0	0	0	0	0	0	0	-1	1	0	1	0	0	0	0	3
cg08269941	-0.0085887	0.0377518	-0.131234	-0.0324915	-0.0734424	0.011246	-0.0079737	0.0090004	0.0436441	-0.0624447	0.0072682	0.0028472	-0.0605877	-0.129662	0.0284059	-0.0476842	0.012798	-0.150776	-0.122826	0.0385375	-0.0666892	-0.008698	0.0091892	-0.0424838	0	0	-1	0	0	0	0	0	0	0	0	0	0	-1	0	0	0	-1	-1	0	0	0	0	0	0
cg08415156	-0.0107671	0.102135	0.035949	-0.0187016	0.0371621	0.0012759	0.106509	0.0824747	0.0306422	0.0616468	-0.0385842	0.0403808	0.0686159	-0.0059202	0.0668137	0.0643192	-0.128497	0.0386859	0.119484	0.0583076	0.0928744	0.0777944	-0.0020166	-0.0585477	0	1	0	0	0	0	1	0	0	0	0	0	0	0	0	0	-1	0	1	0	0	0	0	0	3
cg08437576	0.0092538	0.0308662	0.0271003	-0.150399	-0.0060568	0.0360219	0.0924869	-0.0249932	-0.0304001	0.109706	0.026348	0.027375	-0.0150307	-0.0203087	-0.0172421	-0.0491187	0.184124	-0.0983637	-0.112038	0.0029795	-0.0722164	0.0469827	0.0481015	-0.0787748	0	0	0	-1	0	0	0	0	0	1	0	0	0	0	0	0	1	0	-1	0	0	0	0	0	2
cg08450091	-0.0215025	0.0312818	0.122761	-0.0466234	-0.0742188	0.0111706	0.062234	-0.0930173	0.0025653	0.0289723	-0.0776242	-0.0401588	-0.0227307	-0.132398	0.0434061	-0.0146345	-0.0272866	-0.174746	0.0244	0.0767696	-0.10526	0.030487	-0.0512625	-0.0188911	0	0	1	0	0	0	0	0	0	0	0	0	0	-1	0	0	0	-1	0	0	-1	0	0	0	1
cg08624648	0.0328644	0.0067397	0.106624	-0.0426411	0.0546948	0.0084904	0.0275731	-0.0234928	-0.0101297	0.0252626	-0.0446359	0.0018933	0.0270462	-0.0593597		-0.129999	0.0246566	-0.0855467	-0.172011	0.0730611	0.0349012	0.0353295	0.0072663	-0.103787	0	0	1	0	0	0	0	0	0	0	0	0	0	0	0	-1	0	0	-1	0	0	0	0	-1	1
cg08639389	-0.0482957	-0.0827918	0.0153263	-0.0715764	-0.0816602	0.0338222	-0.122065	-0.086595	0.0104879	-0.100752	-0.0100117	-0.0497683	-0.0143925	0.0175168	0.0163554	0.125144	0.0975155	0.118356	-0.0063439	-0.0182103	-0.0916034	-0.0596379	0.016919	0.0735274	0	0	0	0	0	0	-1	0	0	-1	0	0	0	0	0	1	0	1	0	0	0	0	0	0	2
cg08682625	0.0144379	0.0333654	-0.0082651	-0.0481147	-0.0092066	-0.0544272	-0.11204	-0.0782374	0.0448659	0.0069894	-0.0180464	0.0097521	-0.059908	0.0404448	-0.0203154	-0.0509	0.117316	0.104852	0.0019294	0.0213371	-0.0324705	-0.055439	0.017527	-0.153102	0	0	0	0	0	0	-1	0	0	0	0	0	0	0	0	0	1	1	0	0	0	0	0	-1	2
cg08766211	-0.0715685	0.0547918	-0.138681	-0.0282578	0.0495583	-0.0274468	-0.0281682	-0.0125029	0.0199722	-0.0212265	-0.0078998	-0.0932044	0.0478434	-0.0696948	0.0070801	-0.1246	-0.0192855	-0.122015	-0.0882551	0.113628	-0.0336566	0.0371243	-0.0508986	-0.057523	0	0	-1	0	0	0	0	0	0	0	0	0	0	0	0	-1	0	-1	0	1	0	0	0	0	1
cg08782022	0.129417	0.0817944	0.0557619	-0.0192854	0.0714829	0.0072124	0.0560404	-0.104792	0.025684	0.193157	0.0350472	0.0422385	-0.0054336	0.0088756	0.0283913	-0.0669454	0.048965	0.0510379	0.0077788	0.0884351	-0.0402527	-0.0031437	-0.0259702	-0.22874	1	0	0	0	0	0	0	-1	0	1	0	0	0	0	0	0	0	0	0	0	0	0	0	-1	2
cg08864944	-0.0078784	0.126823	0.0287152	0.0105685	0.0407238	0.0217118	0.0962539	0.0276773	-0.0112679	0.123268	0.0587106	0.0494701	0.0306327	0.0287972	0.0664636	0.049716	-0.0745602	0.0409312	0.104352	0.12845	0.049877	0.0698341	-0.0518141	-0.0598698	0	1	0	0	0	0	0	0	0	1	0	0	0	0	0	0	0	0	1	1	0	0	0	0	4
cg08876481	0.0440018	0.106233	0.0143271	-0.0222945	-0.011417	0.0241967	0.13845	0.036655	-0.0024872	-0.0336074	-0.019126	0.0075469	0.0620386	0.0484587	0.0514296	0.0360158	-0.138621	0.047518	0.0546621	0.0627239	0.107902	0.0939914	0.0285443	-0.0310381	0	1	0	0	0	0	1	0	0	0	0	0	0	0	0	0	-1	0	0	0	1	0	0	0	3
cg08975528	0.0080827	0.126927	0.0376369	-0.0185609	0.008203	-0.0328431	0.103352	0.0493007	0.0238742	-0.0065667	0.0019585	0.0185601	0.0755548	0.0114757	0.0570175	0.0938436	-0.137157	0.0129616	0.0924203	0.122215	0.0616041	0.0456319	0.0124476	-0.0252404	0	1	0	0	0	0	1	0	0	0	0	0	0	0	0	0	-1	0	0	1	0	0	0	0	3
cg08985282	0.0079712	0.0596506	0.0152418	-0.0141767	0.0169747	-0.0249073	0.137739	0.0721109	-0.0111425	-0.0467828	0.0056924	0.0123195	0.0764268	0.0333407	-0.0003692	0.0323021	-0.148318	0.0838532	-0.0242904	0.102508	0.106068	0.0482894	0.0514682	-0.0020239	0	0	0	0	0	0	1	0	0	0	0	0	0	0	0	0	-1	0	0	1	1	0	0	0	3
cg08999812	-0.0093147	0.150425	0.0287881	-0.0238304	0.0502038	0.0211988	0.137759	-0.0004348	0.0087723	0.133438	0.0353406	0.0503152	-0.0053317	0.0240907	0.0260466	0.0245075	-0.0959797	0.0212636	-0.0680744	0.129959	0.0932234	0.0340813	-0.0438141	-0.0891371	0	1	0	0	0	0	1	0	0	1	0	0	0	0	0	0	0	0	0	1	0	0	0	0	4
cg09261289	-0.0140827	0.110514	-0.0011086	0.0171162	-0.0137944	0.0098882	0.0273664	0.0657252	0.0212081	-0.0120617	0.0033879	-0.0340661	0.0200452	0.0320271	-0.0076922	0.004663	-0.100123	-0.0407098	0.0159895	0.146788	0.100996	0.0562582	0.0219953	0.0230153	0	1	0	0	0	0	0	0	0	0	0	0	0	0	0	0	-1	0	0	1	1	0	0	0	3
cg09312904	-0.0234921	-0.0063765	0.0151876	-0.0039017	-0.0404654	-0.0379974	-0.0449159	-0.0368323	-0.0377151	-0.101817	-0.0032947	-0.0026154	0.036162	0.0068306	-0.0435768	0.108585	-0.0253907	0.139773	-0.0413595	0.103298	-0.0430541	-0.005565	0.0547037	0.0581382	0	0	0	0	0	0	0	0	0	-1	0	0	0	0	0	1	0	1	0	1	0	0	0	0	3
cg09321086	-0.0242468	-0.0277963	0.0061515	0.0191448	-0.102252	-0.0195134	0.0886619	-0.0112206	0.0055635	0.0088223	-0.112323	-0.0303527	0.0305096	0.0210035	-0.10025	0.02054	-0.0268468	-0.153623	-0.0840738	-0.0140015	-0.0415177	-0.0109948	0.0327071	-0.0706595	0	0	0	0	-1	0	0	0	0	0	-1	0	0	0	-1	0	0	-1	0	0	0	0	0	0	0
cg09378783	0.0959578	-0.0533791	0.0233065	0.0091182	-0.0096142	-0.0502983	-0.0579891	0.0482866	0.0145043	-0.062429	0.0246102	0.0530097	-0.0868072	0.103265	0.0039472	-0.102453	0.0510607	-0.137653	0.0331276	0.110657	-0.0332262	-0.0010871	0.0446232	0.0169505	0	0	0	0	0	0	0	0	0	0	0	0	0	1	0	-1	0	-1	0	1	0	0	0	0	2
cg09400037	0.0202185	0.0263811	0.107582	0.0006746	0.0411023	-0.0163877	0.026966	-0.0273532	0.019215	0.131666	-0.0318638	0.0132167	0.0290035	0.0201695	0.0105133	0.0041862	-0.038155	0.0159123	0.02988	0.0367033	-0.0526288	0.0217582	-0.128706	-0.102915	0	0	1	0	0	0	0	0	0	1	0	0	0	0	0	0	0	0	0	0	0	0	-1	-1	2
cg09511724	0.0392886	0.0338159	-0.21501	0.0199482	0.0331348	-0.102801	0.0100792	0.0113141	0.0020689	-0.0153501	0.0232604	-0.0268583	-0.0149344	-0.0062594	-0.0158851	-0.0940884	-0.0698721	-0.148694	-0.109602	0.0525083	-0.0282165	-0.0022766	-0.0265192	-0.006366	0	0	-1	0	0	-1	0	0	0	0	0	0	0	0	0	0	0	-1	-1	0	0	0	0	0	0
cg09511741	-0.0122658	-0.0113291	-0.0817697	0.0835561	-0.0293566	-0.0028725	-0.06186	-0.0064135	-0.017879	-0.0486856	-0.0143685	-0.0382466	-0.0433267	-0.114358	0.0280232	-0.147904	-0.0610343	-0.167332	-0.123158	0.0380756	-0.0696333	-0.0499172	0.0224295	-0.0398523	0	0	0	0	0	0	0	0	0	0	0	0	0	-1	0	-1	0	-1	-1	0	0	0	0	0	0
cg09556700	0.0128124	0.137825	0.0836605	-0.014899	-0.0201829	-0.0227101	0.112469	0.0342215	-0.0003992	-0.0009891	0.0229817	0.0007004	0.0643681	0.0368093	0.0852311	0.0171959	-0.182033	-0.0472329	0.0640136	0.117135	0.0622719	0.0981457	0.0975017	-0.0714432	0	1	0	0	0	0	1	0	0	0	0	0	0	0	0	0	-1	0	0	1	0	0	0	0	3
cg09621572	-0.0751842	-0.108358	-0.0737765	0.0125998	-0.0636899	-0.0104328	-0.0462523	0.0333747	0.0107028	-0.141421	-0.002072	-0.0497446	-0.0489412	-0.0896243	-0.0296156	0.0146459	-0.0711166	-0.0486079	-0.120871	0.0962797	-0.0267473	-0.0346951	0.0062952	0.143871	0	-1	0	0	0	0	0	0	0	-1	0	0	0	0	0	0	0	0	-1	0	0	0	0	1	1
cg09788778	0.0171694	0.145423	0.022696	0.0082385	-0.0259502	-0.0314679	0.103378	0.0817028	0.004589	-0.0572717	0.0557761	0.0186898	0.0942291	-0.0285303	0.0463654	0.0763194	-0.161568	-0.0317568	0.0586428	0.126492	0.0679852	0.0425972	0.0564264	-0.0121656	0	1	0	0	0	0	1	0	0	0	0	0	0	0	0	0	-1	0	0	1	0	0	0	0	3
cg09814167	0.0011121	0.0555717	-0.132265	-0.015052	0.0257599	0.0083124	-0.0303902	0.0074427	0.0120028	-0.101679	0.0146168	0.114237	-0.048681	0.015076	0.0263797	-0.0223414	-0.027365	-0.105791	-0.0534474	0.0584745	-0.0702351	0.0374365	-0.018744	-0.0079956	0	0	-1	0	0	0	0	0	0	-1	0	1	0	0	0	0	0	-1	0	0	0	0	0	0	1
cg09849688	-0.0110656	0.0586286	0.0314156	0.0173703	0.0573173	-0.015783	0.00429	-0.0774016	0.0087692	0.0658734	0.0249293	-0.0319763	-0.031695	0.0157314	0.0048693	-0.209437	0.115111	0.0214813	-0.107021	-0.0507877	-0.0518668	-0.0331555	0.0197206	-0.111301	0	0	0	0	0	0	0	0	0	0	0	0	0	0	0	-1	1	0	-1	0	0	0	0	-1	1
cg09877215	-0.0736688	-0.0257645	-0.105345	-0.0406499	0.005229	0.0225288	-0.102729	-0.0005314	0.044572	0.025912	0.0184754	-0.0327743	-0.0696131	-0.101158	0.0303382	0.0281496	0.0151722	-0.107402	-0.03462	0.0504763	-0.0684498	-0.0275073	-0.0149956	-0.0333406	0	0	-1	0	0	0	-1	0	0	0	0	0	0	-1	0	0	0	-1	0	0	0	0	0	0	0
cg09994445	0.0134771	0.115383	-0.0143084	-0.0060191	0.0222854	0.0090041	0.127254	0.0195706	0.0185849	-0.0461827	0.0097637	0.0203644	0.0378322	-0.0740461	0.0369271	0.0243757	-0.147114	-0.0614578	0.0190636	0.133328	0.0281646	0.0527962	0.0300339	0.0001508	0	1	0	0	0	0	1	0	0	0	0	0	0	0	0	0	-1	0	0	1	0	0	0	0	3
cg10040594	-0.043328	0.0490782	-0.0590157	-0.0098723	0.0380702	-0.0237197	0.120671	0.0604934	0.0047641	-0.0738324	0.0190091	-0.0291585	0.0378862	0.0164035	0.0244232	0.0573329	-0.0728145	-0.118409	-0.0028688	0.130457	0.105117	0.0294788	0.0467114	0.0121639	0	0	0	0	0	0	1	0	0	0	0	0	0	0	0	0	0	-1	0	1	1	0	0	0	3
cg10117171	0.0789668	-0.0104679	-0.0552319	-0.0055248	0.0932782	-0.0351243	0.0029875	0.0038259	-0.0663912	-0.0484518	-0.0011775	0.0023371	-0.0345925	-0.119862	0.0259691	0.0663531	0.0327163	-0.154549	-0.0681677	0.119263	-0.0698479	-0.117176	0.0141668	0.019666	0	0	0	0	0	0	0	0	0	0	0	0	0	-1	0	0	0	-1	0	1	0	-1	0	0	1
cg10168494	0.0381066	0.13569	-0.0026959	0.019935	0.0749048	-0.025819	0.0076294	0.0220351	-0.005341	0.0561935	0.0090394	0.0427069	0.0296559	0.0189102	0.0468814	-0.105538	0.055305	0.0608682	0.0002176	-0.0411139	0.106425	0.0659887	0.0018173	-0.101892	0	1	0	0	0	0	0	0	0	0	0	0	0	0	0	-1	0	0	0	0	1	0	0	-1	2
cg10213762	0.004956	0.110252	0.0160995	0.0124913	0.0067739	0.0102457	0.109751	0.0441375	-0.0032929	-0.0360164	0.0241147	0.011307	0.0930235	0.0065097	0.0569757	0.06762	-0.138795	0.0225143	0.0847665	0.101062	0.0942826	0.0689694	0.0147962	0.0167332	0	1	0	0	0	0	1	0	0	0	0	0	0	0	0	0	-1	0	0	1	0	0	0	0	3
cg10235170	-0.124335	0.0514836	-0.123129	0.0240814	-0.0372016	0.0666642	-0.0387148	0.0138212	-0.0570788	-0.0130448	-0.0656165	0.0370493	-0.0197398	-0.129478	-0.026378	-0.0082329	-0.0881722	-0.121216	-0.0890755	0.0431988	-0.018075	-0.0023718	0.0049299	-0.020064	-1	0	-1	0	0	0	0	0	0	0	0	0	0	-1	0	0	0	-1	0	0	0	0	0	0	0
cg10238145	0.0279241	0.112976	-0.108527	0.0014003	0.0157685	0.0294153	0.0007456	-0.0153129	-0.010917	0.0120415	-0.0247132	-0.0062044	0.052377	0.111474	0.0182485	-0.134263	-0.0362684	0.0025904	0.0253049	-0.0030262	0.0722431	0.0060402	-0.0253528	-0.0790064	0	1	-1	0	0	0	0	0	0	0	0	0	0	1	0	-1	0	0	0	0	0	0	0	0	2
cg10316026	0.0102272	-0.0164195	-0.164178	-0.0115163	-0.0214494	-0.124357	-0.027265	-0.0434943	-0.0108342	-0.11716	0.0042604	0.023494	-0.0611269		0.0228402	0.0728892	-0.0045004	-0.243824	-0.0474458	0.0739707	0.041211	-0.0227081	-0.021945	-0.0073448	0	0	-1	0	0	-1	0	0	0	-1	0	0	0	0	0	0	0	-1	0	0	0	0	0	0	0
cg10323490	0.082611	0.0090247	0.0161684	0.0366963	-0.0521818	-0.0162405	-0.0397864	-0.0735906	-0.0653767	-0.0927448	0.0262907	-0.0011563	0.0746322	-0.163857	0.127822	-0.0361316	-0.0295397	-0.115078	-0.0843673	0.120902	-0.0367176	-0.0091144	-0.0626322	-0.0263837	0	0	0	0	0	0	0	0	0	0	0	0	0	-1	1	0	0	-1	0	1	0	0	0	0	2
cg10378348	0.0961041	0.168417	0.0357886	-0.0206764	0.0438203	-0.0149801	0.0437962	0.0077342	-0.004431	0.137178	0.0316257	0.0510164	0.0591581	-0.0405381	0.0292312	-0.237449	0.0302987	0.10172	-0.0603625	-0.0320918	-0.0564521	0.0730201	-0.0418889	-0.0875587	0	1	0	0	0	0	0	0	0	1	0	0	0	0	0	-1	0	1	0	0	0	0	0	0	3
cg10407894	-0.0354327	-0.0960558	-0.0496022	-0.0149726	0.0391156	0.0517819	0.0632473	-0.0570538	0.0154537	0.10263	-0.0126449	0.0472605	-0.0311866	-0.0028523	-0.0309755	-0.129222	-0.0362304	-0.100075	0.0025056	0.157702	0.0080601	-0.0319552	-0.0509264	-0.0217493	0	0	0	0	0	0	0	0	0	1	0	0	0	0	0	-1	0	-1	0	1	0	0	0	0	2
cg10502149	0.0261945	0.0489531	-0.029303	-0.0308831	-0.0056189	-0.0426027	0.129106	0.0906229	-0.015757	0.0310261	0.0342086	-0.0007434	0.0318228	0.0276568	0.022284	0.065254	-0.150209	-0.0122321	0.0646856	0.161679	0.115933	0.0693022	0.0420047	0.0409582	0	0	0	0	0	0	1	0	0	0	0	0	0	0	0	0	-1	0	0	1	1	0	0	0	3
cg10528576	-0.0100384	0.110897	-0.0457193	-0.018671	-0.054578	0.0504005	0.0331073	0.002642	0.0160282	0.0148604	-0.0688145	-0.0444717	-0.101134	0.0142237	-0.0240317	-0.0784238	-0.0655192	-0.226424	-0.168821	0.0057698	-0.0664826	0.0225567	-0.0893602	-0.0359531	0	1	0	0	0	0	0	0	0	0	0	0	-1	0	0	0	0	-1	-1	0	0	0	0	0	1
cg10596956	0.116391	-0.10225	-0.0163966	-0.0119286	0.0127654	0.0010752	-0.0222309	-0.0242502	-0.0107522	-0.0902943	-0.0108538	0.0371364	0.0168309	-0.0477631	0.03437	0.0144771	0.0111253	-0.149249	-0.136251	0.0011277	-0.091324	-0.0428616	0.0241031	0.0325587	1	-1	0	0	0	0	0	0	0	0	0	0	0	0	0	0	0	-1	-1	0	0	0	0	0	1
cg10617091	-0.0093505	-0.0556535	0.0587992	0.0044463	-0.0304789	-0.0666938	0.0132165	-0.0331082	0.0316949	0.0162815	-0.0238254	-0.0334038	-0.112479	-0.114417	0.0726405	-0.107178	-0.0160114	-0.370859	-0.0531902	0.0396273	-0.0161867	-0.0514493	0.0735337	-0.0459011	0	0	0	0	0	0	0	0	0	0	0	0	-1	-1	0	-1	0	-1	0	0	0	0	0	0	0
cg10628126	0.0323237	0.107603	-0.0603023	-0.0151982	0.0044925	0.0063553	0.099247	0.0833008	0.0117125	-0.0119206	0.0348214	0.0247055	0.0392481	-0.0078339	0.0133802	0.0287565	-0.138095	0.0160368	0.0523177	0.133837	0.0524858	0.0415588	0.106108	-0.0008145	0	1	0	0	0	0	0	0	0	0	0	0	0	0	0	0	-1	0	0	1	0	0	1	0	3
cg10780367	0.0334997	0.0188975	0.122125	-0.0654471	0.0195178	-0.0915579	-0.114859	0.108855	0.0020053	0.0435533	0.0914833	0.0450773	0.0314728	0.0112334	0.0053338	-0.113546	0.0130036	-0.028372	-0.023491	-0.0833297	-0.0180674	0.0749664	-0.0273578	-0.0132385	0	0	1	0	0	0	-1	1	0	0	0	0	0	0	0	-1	0	0	0	0	0	0	0	0	2
cg10845147	0.0232815	0.102049	0.0448968	-0.0147264	0.0560673	-0.0035154	0.147041	0.0799696	0.0093915	-0.0733282	-0.0061887	0.0075001	0.0367187	-0.0311539	0.0611042	-0.0060473	-0.122292	-0.0591791	-0.0034506	0.122345	0.0566478	0.0779457	0.0387495	0.0330284	0	1	0	0	0	0	1	0	0	0	0	0	0	0	0	0	-1	0	0	1	0	0	0	0	3
cg10863922	-0.0226836	-0.0573519	0.112082	-0.0091649	-0.018289	-0.0618091	-0.0527393	-0.0642076	0.0159114	-0.104499	0.0319774	-0.0324939	0.0120443	-0.0970057	0.0311314	0.119116	0.0669608	-0.136893	-0.0449377	0.043599	-0.0766025	0.0020186	-0.0383447	0.0334973	0	0	1	0	0	0	0	0	0	-1	0	0	0	0	0	1	0	-1	0	0	0	0	0	0	2
cg10864951	-0.0469516	-0.0012432	0.0065985	-0.0676205	0.0259069	-0.01072	-0.0034189	-0.102817	-0.0146466	-0.157623	-0.0174399	0.0019557	-0.0069913	-0.0514966	-0.143738	-0.0206719	0.0149718	0.139676	0.0408788	0.0823339	-0.0642555	-0.0469878	0.0417173	0.0496895	0	0	0	0	0	0	0	-1	0	-1	0	0	0	0	-1	0	0	1	0	0	0	0	0	0	1
cg10876767	0.0281316	0.0629758	0.0971634	0.0109155	0.119021	-0.0067355	-0.023349	-0.0215085	-0.0148082	0.183176	-0.0118893	0.0394321	-0.0092752	0.0181559	-0.0006516	-0.0019987	0.0717602	0.0100806	0.0831861	0.0159411	-0.0315037	0.022693	-0.102363	-0.116255	0	0	0	0	1	0	0	0	0	1	0	0	0	0	0	0	0	0	0	0	0	0	-1	-1	2
cg10891521	0.0289044	0.102592	-0.0177829	0.0101071	-0.0003617	-0.0241641	0.102293	0.0406268	-0.0019686	-0.0137815	0.0220566	-0.0021101	0.0233739	0.0438233	0.0371492	0.0183442	-0.109471	-0.0164519	-0.0028984	0.107262	0.0750866	0.0493926	0.0664975	-0.0409472	0	1	0	0	0	0	1	0	0	0	0	0	0	0	0	0	-1	0	0	1	0	0	0	0	3
cg10958452	0.132058	0.0900305	-0.0198369	0.0523074	0.0592665	-0.0206432	0.0489048	-0.0385892	-0.0264746	0.125448	-0.0046357	0.108803	-0.0320554	-0.0112772	0.0092077	-0.0810338	0.0132726	-0.040131	0.0580967	-0.0528901	-0.047768	-0.0034672	0.027661	-0.119462	1	0	0	0	0	0	0	0	0	1	0	1	0	0	0	0	0	0	0	0	0	0	0	-1	3
cg11011533	-0.0736609	-0.0375882	0.0739698	-0.03272	0.0110672	0.0475025	-0.131139	-0.0878868	0.0214533	-0.108848	0.0039738	-0.0537764	-0.0109415	0.0034436	-0.0093011	0.0634771	0.131125	0.0215018	-0.0042361	-0.0085379	-0.108886	-0.0810282	0.017265	0.0316707	0	0	0	0	0	0	-1	0	0	-1	0	0	0	0	0	0	1	0	0	0	-1	0	0	0	1
cg11057824	0.0007494	0.105076	0.0020826	-0.017637	0.0284891	-0.0235909	-0.0396778	0.0266782	0.0796092	-0.0873743	0.055715	-0.0688195	-0.0699905	-0.164271	-0.0685427	0.0447362	0.021721	-0.154976	-0.0056089	0.0784261	-0.120667	0.0265842	-0.0111148	-0.0364765	0	1	0	0	0	0	0	0	0	0	0	0	0	-1	0	0	0	-1	0	0	-1	0	0	0	1
cg11070172	0.0030239	0.122956	0.0554287	-0.0073501	0.198026	0.0205643	-0.002341	0.0020902	0.0008936	0.329697	0.0028339	0.0257846	0.0155151	-0.0466339	0.0096918	0.0132032	0.0257997	0.0143781	0.0089012	0.0212907	-0.0046097	0.0092159	-0.254103	-0.0217791	0	1	0	0	1	0	0	0	0	1	0	0	0	0	0	0	0	0	0	0	0	0	-1	0	3
cg11091914	0.0989342	0.118904	0.0152273	-0.0295818	0.0336126	-0.0240898	0.0420138	-0.0075293	0.0042237	0.139349	0.0105135	-0.0003659	0.0184317	0.049671	-0.0140133	-0.104171	-0.0093474	0.0210004	0.0100432	0.034015	0.0566156	0.0593292	-0.0036721	-0.109484	0	1	0	0	0	0	0	0	0	1	0	0	0	0	0	-1	0	0	0	0	0	0	0	-1	2
cg11130630	0.0548033	0.118858	-0.0155167	0.0330096	0.0120348	-0.100519	0.0469952	0.0331818	-0.072306	0.0778049	-0.0348443	0.0164343	-0.0358423	0.0426628	0.0518933	-0.0912738	-0.10142	-0.0678318	-0.0311219	0.029462	0.143127	0.0962487	0.033267	-0.0687052	0	1	0	0	0	-1	0	0	0	0	0	0	0	0	0	0	-1	0	0	0	1	0	0	0	2
cg11130780	0.0531942	-0.0296809	-0.0316896	-0.0018301	-0.0317292	0.0788777	0.0047843	-0.0267925	-0.0033325	-0.104346	0.0070038	0.0165242	-0.0414137	-0.045478	0.0858232	-0.0621977	-0.0379326	-0.256968	-0.135607	0.0052253	-0.177611	-0.0127234	0.0101012	0.0528323	0	0	0	0	0	0	0	0	0	-1	0	0	0	0	0	0	0	-1	-1	0	-1	0	0	0	0
cg11133963	0.0223788	0.0751109	-0.0002171	-0.0171099	-0.0035024	-0.0364001	0.119962	0.0747239	-0.0042562	-0.0243414	0.0421243	0.0155793	0.0452886	-0.0223048	0.0372773	0.0655424	-0.195393	0.034368	0.0514584	0.125704	0.10768	0.0722681	0.05299	-0.0149644	0	0	0	0	0	0	1	0	0	0	0	0	0	0	0	0	-1	0	0	1	1	0	0	0	3
cg11276420	-0.0228839	-0.0211053	-0.0327323	-0.0033531	-0.0225475	0.0248565	0.0102247	-0.0447092	-0.0067158	-0.0048127	0.0431736	-0.0028557	-0.0258641	-0.0530958	0.0756073	-0.139465	0.0007848	-0.183772	-0.153782	0.115728	-0.0331476	-0.0146148	0.0103759	0.0014713	0	0	0	0	0	0	0	0	0	0	0	0	0	0	0	-1	0	-1	-1	1	0	0	0	0	1
cg11284147	0.0398159	0.0657816	-0.002902	-0.0069844	0.0398728	-0.0035121	0.133658	-0.0254048	-0.0028817	0.134036	-0.0755045	-0.0076295	0.0971796	0.0128575	0.0381745	-0.0753824	-0.0551526	-0.0194412	-0.0711515	0.116314	0.047589	0.0328621	-0.0201906	-0.118188	0	0	0	0	0	0	1	0	0	1	0	0	0	0	0	0	0	0	0	1	0	0	0	-1	3
cg11289591	-0.115666	-0.0438495	-0.112921	0.0106353	-0.0182974	-0.0287654	-0.0066164	-0.0444096	-0.0227515	0.0097496	0.0008966	-0.0043932	-0.0350363	0.0165492	0.0259706	-0.0517355	0.10195	-0.143124	-0.0392843	0.0738469	-0.0524579	-0.0731717	-0.0522086	0.0173944	-1	0	-1	0	0	0	0	0	0	0	0	0	0	0	0	0	1	-1	0	0	0	0	0	0	1
cg11327408	0.0388118	0.0621965	0.0342291	-0.0030988	0.116662	0.0480729	0.0312499	-0.035928	-0.0023219	0.188211	0.0225134	0.0440389	-0.0065784	0.0321979	0.0160828	0.0097282	0.0467401	0.030703	0.0222922	-0.003081	0.0004876	0.0002174	-0.139476	-0.118337	0	0	0	0	1	0	0	0	0	1	0	0	0	0	0	0	0	0	0	0	0	0	-1	-1	2
cg11409139	0.0895325	0.0216335	-0.11445	-0.028575	-0.0285936	0.0326821	-0.0937509	-0.0418138	0.0066977	-0.0596307	0.0189857	0.0565461	-0.013744	0.0201586	0.0266391	-0.115512	0.0047251	-0.137136	-0.0421331	0.244713	0.0014182	-0.0558471	0.0492286	-0.0511607	0	0	-1	0	0	0	0	0	0	0	0	0	0	0	0	-1	0	-1	0	1	0	0	0	0	1
cg11447573	-0.114476	-0.0429101	0.0927296	-0.0360334	-0.0158304	0.0444286	-0.0402342	0.0105621	-0.0291994	0.0517373	0.048839	-0.0475363	0.103411	-0.0436389	0.0013705	0.0192718	-0.0602151	-0.1469	-0.030508	0.0277876	-0.0068784	-0.0189099	-0.118513	0.0609474	-1	0	0	0	0	0	0	0	0	0	0	0	1	0	0	0	0	-1	0	0	0	0	-1	0	1
cg11524400	-0.0445704	-0.0268086	-0.0089148	0.0133399	-0.0013268	-0.0088087	-0.104886	-0.106959	-0.0137794	-0.0631761	0.0267718	-0.0254683	-0.0124484	0.0096311	-0.0221706	-0.0863115	0.078076	0.010841	-0.11686	-0.0047422	-0.108927	-0.0777568	0.0305454	0.0711984	0	0	0	0	0	0	-1	-1	0	0	0	0	0	0	0	0	0	0	-1	0	-1	0	0	0	0
cg11586857	-0.0605347	-0.0647639	-0.0393181	-0.0125376	-0.0082633	0.0346657	-0.0521462	0.0310368	-0.0171176	-0.155181		-0.0127854	0.0651491	-0.132556	-0.0757227	0.0137197	-0.0341612	-0.10993	-0.0332446	0.0909513	-0.063335	-0.0223561	0.0173399	0.150121	0	0	0	0	0	0	0	0	0	-1	0	0	0	-1	0	0	0	-1	0	0	0	0	0	1	1
cg11640146	-0.0247178	-0.110452	-0.0319442	-0.0237828	0.0415679	0.10724	0.0170949	-0.0350674	0.0115764	-0.0581672	-0.0240458	0.0278139	-0.0854868	-0.0932063	0.10531	0.0213985	-0.009919	-0.193166	-0.0209716	0.08007	-0.0147757	-0.0504488	-0.021522	-0.0433457	0	-1	0	0	0	1	0	0	0	0	0	0	0	0	1	0	0	-1	0	0	0	0	0	0	2
cg11650164	0.0151751	0.0908764	0.0108082	-0.0052685	0.0205908	0.008175	0.121408	0.0760788	-0.0028928	0.0014482	0.0370067	0.01761	0.0722042	0.0291882	0.0210747	0.047863	-0.124639	0.0555362	0.0103411	0.114472	0.102859	0.0446758	0.0450759	0.0119143	0	0	0	0	0	0	1	0	0	0	0	0	0	0	0	0	-1	0	0	1	1	0	0	0	3
cg11671363	-0.0020877	0.0803494	0.0435994	-0.0020017	0.136012	-0.0166575	0.0139499	-0.0521398	0.0015487	0.241075	0.0296201	0.0089858	0.03616	-0.0086047	0.0171828	0.0062145	0.0345577	-0.0340181	0.0164391	0.0342949	-0.0191424	0.0114597	-0.153636	-0.120099	0	0	0	0	1	0	0	0	0	1	0	0	0	0	0	0	0	0	0	0	0	0	-1	-1	2
cg11750736	-0.0024539	0.0151373	-0.109397	0.03816	0.0384375	0.0487864	0.0433272	0.0499426	-0.0548305	0.0059875	0.0061081	0.0926213	-0.0139569	0.043582	-0.0446212	-0.0461612	-0.009136	-0.145236	-0.162736	0.0100112	0.0016024	-0.0421413	-0.0178641	-0.123679	0	0	-1	0	0	0	0	0	0	0	0	0	0	0	0	0	0	-1	-1	0	0	0	0	-1	0
cg11834694	0.0136002	-0.0007367	-0.10411	-0.0633368	-0.0126275	-0.0079742	-0.0536787	0.0049686	0.05172	0.0228074	-0.0139322	0.0175775	0.0326814	-0.0050714	-0.0154321	-0.122342	-0.0211202	-0.150651	-0.11862	0.0747911	-0.0624894	-0.011105	0.0092897	-0.0238575	0	0	-1	0	0	0	0	0	0	0	0	0	0	0	0	-1	0	-1	-1	0	0	0	0	0	0
cg11978441	0.0407738	0.121742	-0.0098141	0.0047	0.0098309	0.0088708	0.110699	0.0586611	-0.0083495	-0.0285308	0.0135185	0.0455989	0.0737288	0.0630088	0.0051587	-0.0211942	-0.120645	0.0692029	0.0458877	0.0729974	0.131907	0.04786		-0.0069248	0	1	0	0	0	0	1	0	0	0	0	0	0	0	0	0	-1	0	0	0	1	0	0	0	3
cg12000995	-0.0230232	0.019262	-0.0456936	0.0031583	0.0219923	-0.0014482	0.0597392	0.0056255	0.0173305	0.0408128	-0.0038884	0.0259091	-0.022643	0.0274667	0.10583	-0.112205	-0.0193498	-0.107922	-0.0358239	0.0640163	0.004863	0.0242369	-0.0535656	-0.105303	0	0	0	0	0	0	0	0	0	0	0	0	0	0	1	-1	0	-1	0	0	0	0	0	-1	1
cg12052957	-0.0698316	0.0115757	-0.0585354	0.0742058	-0.131516	0.0406786	-0.0177613	-0.012705	0.0528673	-0.123098	-0.007666	-0.0458548	-0.0394329	-0.0482147	-0.0057686	-0.033397	-0.0952266	-0.176103	-0.0042586	0.0717913	-0.0305149	-0.146622	-0.0198421	-0.0341619	0	0	0	0	-1	0	0	0	0	-1	0	0	0	0	0	0	0	-1	0	0	0	-1	0	0	0
cg12063992	-0.0037024	0.104046	-0.0150122	0.0162471	0.0837293	0.0280797	0.0558887	0.0504558	0.0083931	0.116177	-0.0267278	0.0250207	-0.0129173	0.0323813	-0.0656656	-0.145029	0.0416262	0.0357441	0.0171264	-0.0887918	0.116099	-0.0042309	-0.0325442	-0.0399315	0	1	0	0	0	0	0	0	0	1	0	0	0	0	0	-1	0	0	0	0	1	0	0	0	3
cg12153106	0.0064311	-0.0179785	-0.0499718	0.075137	-0.0249909	-0.0455606	-0.042966	0.0205856	0.0810583	-0.102295	0.0505481	-0.0545699	-0.0729507	-0.0298061	0.0277184	-0.109606	-0.0229968	-0.162636	-0.119023	0.0973392	-0.0104293	-0.0463293	0.027698	-0.0108726	0	0	0	0	0	0	0	0	0	-1	0	0	0	0	0	-1	0	-1	-1	0	0	0	0	0	0
cg12176856	-0.0051746	-0.0158525	-0.112906	0.0182235	0.0038303	-0.0167708	0.0315133	-0.0364515	-0.0288475	-0.0771849	0.003358	0.030906	-0.134626	-0.0149068	0.0496583	-0.0163759	-0.0043394	-0.131936	-0.118533	0.0582171	-0.0317599	0.0206689	-0.0320086	-0.0306579	0	0	-1	0	0	0	0	0	0	0	0	0	-1	0	0	0	0	-1	-1	0	0	0	0	0	0
cg12215484	0.0249463	-0.001405	-0.107959	0.0223559	-0.0203274	0.0054937	-0.0477916	-0.0261777	-0.0233993	-0.116052	-0.0030048	-0.0129342	-0.0746627	-0.112271	0.028031	0.0334164	-0.0214189	-0.0765321	-0.119038	0.0302918	-0.0149919	0.0429465	0.0031632	0.0068234	0	0	-1	0	0	0	0	0	0	-1	0	0	0	-1	0	0	0	0	-1	0	0	0	0	0	0
cg12415687	-0.0069765	0.0049943	-0.0082148	-0.0169041	0.004415	-0.0338258	0.016699	-0.0030307	-0.0322705	0.0023634	-0.0028787	0.0055899	-0.0213132	-0.0974061	-0.0080175	-0.136528	0.0381584	-0.215678	-0.0974902	0.170959	-0.103036	0.0271958	0.060549	-0.0307682	0	0	0	0	0	0	0	0	0	0	0	0	0	0	0	-1	0	-1	0	1	-1	0	0	0	1
cg12496014	0.0286333	-0.0016783	-0.15556	0.0183355	-0.0621966	0.019624	-0.0224518	-0.0656696	-0.042995	0.0576814	0.0782766	0.134005	0.0506462	0.0305278	-0.0615028	-0.0548773	-0.0202162	-0.130504	-0.102982	0.084596	-0.0135032	-0.0491436	0.0240664	0.0698231	0	0	-1	0	0	0	0	0	0	0	0	1	0	0	0	0	0	-1	-1	0	0	0	0	0	1
cg12531611	0.0194404	0.0613079	-0.0145752	0.0012935	0.0409236	-0.0230165	0.1062	0.0610263	0.0106756	-0.041372	0.007538	0.0161859	0.0948157	0.0467015	0.032287	0.0317308	-0.157674	0.0602572	0.075562	0.125469	0.147219	0.0554568	0.0464708	0.0074012	0	0	0	0	0	0	1	0	0	0	0	0	0	0	0	0	-1	0	0	1	1	0	0	0	3
cg12550496	-0.0198676	0.141816	0.0219218	0.001087	-0.0114502	0.000365	0.125971	0.0510308	0.0014407	-0.0246176	-0.0295244	0.0176009	0.0655526	0.0002872	0.0089046	0.0728378	-0.149241	0.0111246	0.0452237	0.0995556	0.110476	0.0307681	0.0048532	-0.0209769	0	1	0	0	0	0	1	0	0	0	0	0	0	0	0	0	-1	0	0	0	1	0	0	0	3
cg12597325	-0.0133443	-0.0924424	0.0467873	0.0778718	-0.0170975	-0.0135989	-0.0447929	0.0520292	0.0117485	0.0093883	-0.0220765	0.0175809	0.0140708	-0.151191	-0.007574	-0.125702	-0.0388332	-0.194588	-0.235957	0.0852987	-0.0761915	-0.0615502	-0.0154	0.0857125	0	0	0	0	0	0	0	0	0	0	0	0	0	-1	0	-1	0	-1	-1	0	0	0	0	0	0
cg12996622	0.0328813	0.158595	0.0486343	-0.0133993	0.029309	0.0202645	0.113938	0.0680176	0.0515408	-0.0483422	0.0237391	0.0051074	-0.0109236	-0.0139778	0.0057501	0.0129444	-0.0895821	0.0795525	0.0017904	0.151255	0.0570724	0.101545	0.0248721	-0.0066149	0	1	0	0	0	0	1	0	0	0	0	0	0	0	0	0	0	0	0	1	0	1	0	0	4
cg13070650	0.0455575	0.0473691	-0.0377155	0.0008211	-0.0034659	0.0275602	-0.0517105	-0.017443	0.0009045	-0.0459788	0.0447596	0.0446792	-0.102102	-0.156658	0.0261659	0.0033661	0.0014189	-0.100199	0.0050684	0.0231424	-0.10489	-0.0450207	-0.0081275	0.0131668	0	0	0	0	0	0	0	0	0	0	0	0	-1	-1	0	0	0	-1	0	0	-1	0	0	0	0
cg13088417	0.0403952	-0.0276636	0.0306772	0.001966	-0.0086455	0.0038502	-0.149865	-0.0739574	-0.0305749	0.0043153	-0.0259664	-0.0121515	-0.0322306	-0.0838887	0.0121831	0.101931	0.0333141	-0.170558	-0.0416793	0.117989	-0.040117	0.0267068	-0.0117588	-0.0305182	0	0	0	0	0	0	-1	0	0	0	0	0	0	0	0	1	0	-1	0	1	0	0	0	0	2
cg13318771	0.0193323	-0.0569856	0.0053132	0.0119938	-0.0214743	0.0263458	-0.132465	-0.066248	-0.0291058	-0.0046894	-0.0217307	0.0013792	-0.0113993	-0.0211743	-0.0098942	-0.111002	0.125742	-0.0842724		-0.0201803	-0.117577	-0.0674636	-0.0412382	-0.0511053	0	0	0	0	0	0	-1	0	0	0	0	0	0	0	0	-1	1	0	0	0	-1	0	0	0	1
cg13413719	0.0666932	0.0574394	-0.0077374	0.0070343	0.0906803	0.0077933	0.05864	-0.0239016	-0.0483171	0.18449	0.011334	0.0240999	-0.059678	0.0720372	0.0031103	-0.137379	0.100207	0.0418842	0.0010004	-0.0336139	0.0222113	-0.0047934	-0.0014711	-0.168304	0	0	0	0	0	0	0	0	0	1	0	0	0	0	0	-1	1	0	0	0	0	0	0	-1	2
cg13613174	-0.0008611	0.0821002	0.0226048	0.0203416	0.0300853	-0.0085964	0.111841	0.0692334	-0.0218191	-0.0065019	-0.0020551	0.0366137	0.0592814	0.020621	0.0180685	0.0296153	-0.145001	0.0194453	0.018028	0.182657	0.16913	0.0880404	0.011678	0.0115088	0	0	0	0	0	0	1	0	0	0	0	0	0	0	0	0	-1	0	0	1	1	0	0	0	3
cg13702370	-0.0161463	-0.0198728	-0.126576	0.0546572	0.0750701	-0.130665	0.0692718	0.0074863	-0.0675361	0.0067437	-0.0394412	0.0736796	0.0052164	-0.0795855	-0.0135815	-0.106729	0.0083704	-0.0594529	-0.0600877	0.0139523	0.0268336	0.0774645	-0.0516536	0.126275	0	0	-1	0	0	-1	0	0	0	0	0	0	0	0	0	-1	0	0	0	0	0	0	0	1	1
cg13941978	0.0941986	0.0431715	-0.111427	-0.0551803	0.0305924	0.0461979	0.0430341	-0.0474019	-0.0241837	0.125736	-0.0123304	-0.0538025	-0.0229182	0.0061679		-0.110541	0.0598877	-0.0825416	-0.0524595	0.0523473	0.0181445	0.0073309	0.0416053	-0.127708	0	0	-1	0	0	0	0	0	0	1	0	0	0	0	0	-1	0	0	0	0	0	0	0	-1	1
cg13980609	0.114214	0.0049295	-0.0579738	0.0228594	0.0661958	0.0282645	0.0428158	-0.0340219	-0.0581835	0.161233	-0.042583	0.005833	-0.0513927	0.0075125	0.0294862	-0.171094	0.0244014	-0.0585954	0.047566	0.0377033	0.0125333	0.0171357	-0.0249484	-0.143395	1	0	0	0	0	0	0	0	0	1	0	0	0	0	0	-1	0	0	0	0	0	0	0	-1	2
cg14041338	-0.0199727	0.0276757	-0.112145	-0.066124	-0.0415782	0.0437731	-0.0965005	-0.025368	-0.0743871	-0.0482759	-0.0209835	0.0337187	-0.109239	-0.0305302	-0.0027811	-0.0111162	0.0206721	-0.131134	-0.0396979	0.0037116	-0.0251959	-0.0317258	0.0090268	-0.100423	0	0	-1	0	0	0	0	0	0	0	0	0	-1	0	0	0	0	-1	0	0	0	0	0	-1	0
cg14079243	-0.0172953	-0.0248563	-0.0988488	0.0014181	0.107736	-0.0494135	0.0749583	-0.0495096	0.022208	0.0514461	0.0155048	-0.0242143	0.126627	-0.0629353	0.0556949	-0.0757438	0.0239565	-0.153772	-0.11324	0.0276135	-0.0613706	-0.0274823	-0.0939146	-0.0191345	0	0	0	0	1	0	0	0	0	0	0	0	1	0	0	0	0	-1	-1	0	0	0	0	0	2
cg14079545	0.0011186	-0.009216	0.0577533	-0.0943595	-0.0171798	-0.0088595	0.0825648	-0.0667275	-0.0180186	0.0774171	-0.0322268	0.0094152	0.012244	-0.154749	0.0400422	0.0343048	-0.0791838	-0.101432	0.102042	0.0397836	-0.0952353	0.0389497	-0.096034	-0.10833	0	0	0	0	0	0	0	0	0	0	0	0	0	-1	0	0	0	-1	1	0	0	0	0	-1	1
cg14115740	-0.0135357	-0.010656	0.0552285	-0.0754976	-0.043863	0.0302156	0.0432142	-0.0985195	-0.0141035	-0.0537641	-0.0375077	-0.0101231	0.0444511	-0.134193	0.0689146	0.110282	-0.0614938	-0.138834	0.0071016	0.127771	-0.0947626	0.0018176	-0.0343298	-0.0452793	0	0	0	0	0	0	0	0	0	0	0	0	0	-1	0	1	0	-1	0	1	0	0	0	0	2
cg14134003	0.0478327	0.077175	0.0088263	0.0484162	0.0606051	-0.030056	0.0828419	0.0893439	-0.0051561	0.116427	-0.0179812	0.0580502	0.0227105	0.0476873	0.0214432	-0.126664	-0.137477	0.0477148	0.0320935	0.037412	0.138816	0.0233387	0.0010351	-0.067917	0	0	0	0	0	0	0	0	0	1	0	0	0	0	0	-1	-1	0	0	0	1	0	0	0	2
cg14134128	0.0353139	0.119314	-0.0073127	0.0425816	-0.0154167	-0.0268822	0.117465	0.053182	0.0267665	-0.0286764	0.009493	0.0206445	0.0579541	0.0402056	-0.0203655	0.0636982	-0.116584	-0.0743656	0.122316	0.0748414	0.0771394	0.0471411	0.0331222	0.0254392	0	1	0	0	0	0	1	0	0	0	0	0	0	0	0	0	-1	0	1	0	0	0	0	0	3
cg14150115	-0.0576102	-0.0559662	0.0075557	-0.0907983	-0.0265419	5.13e-05	-0.114339	-0.102305	-0.0062807	-0.0902855	0.0104165	-0.0607349	-0.0367757	-0.0337235	-0.0198217	0.0497225	0.144422	0.0519752	-0.0566504	-0.0598897	-0.120202	-0.068343	-0.0253868	0.0051375	0	0	0	0	0	0	-1	-1	0	0	0	0	0	0	0	0	1	0	0	0	-1	0	0	0	1
cg14181576	0.0584782	0.0492105	0.0138542	0.0187632	0.0610777	0.0095859	0.0315402	0.0468021	-0.0136559	0.104956	0.0090141	0.0177791	0.027349	0.0109432	0.0744056	-0.143805	-0.109216	-0.0844085	-0.111708	0.0811097	0.0618331	0.08109	-0.0413892	-0.0960069	0	0	0	0	0	0	0	0	0	1	0	0	0	0	0	-1	-1	0	-1	0	0	0	0	0	1
cg14189391	-0.0381335	0.0813133	0.0342418	-0.0639061	0.0543134	0.0708891	0.0158794	-0.107514	-0.0084662	0.0833192	0.04926	0.0220999	-0.0655337	0.0263963	0.0752897	-0.113596	0.0896004	0.0280006	-0.116977	0.0176033	-0.0297483	0.0212129	-0.0187025	-0.189065	0	0	0	0	0	0	0	-1	0	0	0	0	0	0	0	-1	0	0	-1	0	0	0	0	-1	0
cg14207267	-0.0063907	-0.0536625	0.0401184	-0.0640651	-0.0029146	-0.0331633	-0.144612	-0.0890165	-0.0200904	0.0037024	0.0027196	-0.0045635	-0.0282159	0.062822	-0.0666035	-0.0446421	0.102787	0.027605	-0.114448	-0.0118439	-0.125444	-0.0979768	-0.0586734	-0.0965602	0	0	0	0	0	0	-1	0	0	0	0	0	0	0	0	0	1	0	-1	0	-1	0	0	0	1
cg14222140	-0.0536197	0.0102213	0.0958052	-0.0230191	-0.0078381	0.0115884	0.108807	-0.0605823	0.0015703	-0.0321222	0.0011481	-0.012137	0.0236261	-0.0058482	0.0084089	-0.0033357	-0.0099225	-0.133479	-0.155583	0.125706	-0.0336543	0.0030998	-0.0456752	-0.0159034	0	0	0	0	0	0	1	0	0	0	0	0	0	0	0	0	0	-1	-1	1	0	0	0	0	2
cg14228484	-0.060897	-0.101764	0.0247868	-0.021106	-0.017546	-0.0173178	0.0642169	-0.0305458	0.0297689	0.0321557	-0.0208909	0.0449321	-0.178434	-0.0236423	-0.0641776	0.162417	0.0402381	-0.0552935	0.0698297	0.0174537	-0.126898	0.0028948	-0.0327215	-0.0577767	0	-1	0	0	0	0	0	0	0	0	0	0	-1	0	0	1	0	0	0	0	-1	0	0	0	1
cg14286456	0.0011246	-0.0733945	0.0335349	-0.0113268	-0.0723087	-0.0017325	-0.124948	-0.100143	-0.0094317	-0.104144	-0.0313725	-0.0213708	-0.0486135	-0.0469735	0.0051959	-0.0020026	0.109501	0.0136868	-0.0056967	-0.0584382	-0.0979205	-0.0789541	0.0176251	-0.0169495	0	0	0	0	0	0	-1	-1	0	-1	0	0	0	0	0	0	1	0	0	0	0	0	0	0	1
cg14296394	0.0073907	0.0099262	-0.189445	-0.0362786	-0.0634911	0.0467073	-0.0848599	-0.0605881	-0.048066	0.0018309	-0.0506968	0.0251003	-0.0946961	-0.0026719	0.0339367	0.0111714	-0.0100379	-0.103483	-0.126117	0.053966	-0.0235805	-0.0490131	0.0301023	-0.112137	0	0	-1	0	0	0	0	0	0	0	0	0	0	0	0	0	0	-1	-1	0	0	0	0	-1	0
cg14301562	0.0179015	0.108906	-0.0038971	0.0061953	0.0339718	-0.0142936	0.0969278	0.0567125	-0.0205266	0.0030389	0.0204968	-0.0333487	0.0453347	0.0045511	0.0317938	0.0056923	-0.119083	0.0308067	-0.0072646	0.10402	0.124491	0.0663848	0.0621471	0.0053503	0	1	0	0	0	0	0	0	0	0	0	0	0	0	0	0	-1	0	0	1	1	0	0	0	3
cg14380444	0.0461379	-0.0238811	0.0156672	0.0289238	0.0540711	-0.0634928	0.0434753	-0.0679793	0.0017154	-0.0385787	0.0951929	-0.0053793	-0.0631135	-0.0644363	-0.0794034	-0.0726158	-0.0021957	-0.151088	-0.100694	0.142498	-0.125901	-0.0299121	-0.0545666	0.0014625	0	0	0	0	0	0	0	0	0	0	0	0	0	0	0	0	0	-1	-1	1	-1	0	0	0	1
cg14407179	0.0136458	0.081629	-0.0078081	0.0456107	0.0332682	-0.0369541	0.115524	0.0314834	0.012288	-0.0388321	0.0299167	0.0042701	0.0982301	-0.0568583	0.0312278	0.0182606	-0.184768	-0.016772	0.0372021	0.102798	0.115736	0.0839116	0.0098235	0.0584021	0	0	0	0	0	0	1	0	0	0	0	0	0	0	0	0	-1	0	0	1	1	0	0	0	3
cg14565714	0.0129687	-0.0544357	-0.122914	0.0355581	-0.0191481	-0.0115031	-0.0456516	0.0531987	0.0295587	-0.115312	-0.0846946	-0.0159452	0.0155508	0.0341489	-0.0610443	0.0848447	0.027357	-0.10101	-0.0717593	0.111232	0.013654	-0.0455925	-0.0255091	0.041697	0	0	-1	0	0	0	0	0	0	-1	0	0	0	0	0	0	0	-1	0	1	0	0	0	0	1
cg14574996	0.053341	0.115285	-0.0838592	0.0689146	0.0913943	0.033937	0.0537941	-0.0568702	-0.0201658	0.048538	0.0617564	0.0322719	-0.0620375	-0.115265	0.0311844	-0.105383	-0.0334403	0.121187	0.0394467	0.0775539	0.0619465	0.0534722	-0.0292147	-0.0833957	0	1	0	0	0	0	0	0	0	0	0	0	0	-1	0	-1	0	1	0	0	0	0	0	0	2
cg14663042	-0.0181875	0.0174289	-0.0383191	0.0451334	-0.0301163	0.0003795	-0.100538	-0.033238	0.0455529	-0.0699301	-0.0251073	-0.0192694	-0.104846	-0.0499657	0.0125924	0.0191252	0.0226147	-0.118638	-0.0849231	0.119658	-0.049863	0.000534	0.0017983	-0.0456938	0	0	0	0	0	0	-1	0	0	0	0	0	-1	0	0	0	0	-1	0	1	0	0	0	0	1
cg14675896	0.0111949	0.0582765	0.0870671	0.0507017	-0.0346923	0.0335701	0.0143149	-0.116418	-0.0537785	-0.0157616	0.0089135	0.0631255	0.0033332	-0.101706	0.042078	-0.0070236	0.0150022	-0.048622	-0.105364	0.0700315	-0.0719274	-0.116808	-0.0712142	-0.0812844	0	0	0	0	0	0	0	-1	0	0	0	0	0	-1	0	0	0	0	-1	0	0	-1	0	0	0
cg14697880	0.0044087	0.118379	0.0354026	-0.004163	0.0021226	-0.0275984	0.0977912	0.044856	0.0153155	0.0219669	0.0020487	-0.0272276	0.0345478	0.0608156	0.0127777	0.0772953	-0.125641	-0.0406064	0.115065	0.116356	0.0482386	0.0857736	0.0239824	0.0204694	0	1	0	0	0	0	0	0	0	0	0	0	0	0	0	0	-1	0	1	1	0	0	0	0	3
cg14712058	-0.0286255	0.103504	0.0465385	-0.0220204	-0.0217059	0.0070403	0.10143	0.0299025	-0.014677	-0.0146343	0.0046564	0.0072859	0.0606181	0.0218576	0.0345323	0.040847	-0.134341	-0.0232282	0.0369485	0.111728	0.0657511	0.0396358	-0.0120547	0.0049288	0	1	0	0	0	0	1	0	0	0	0	0	0	0	0	0	-1	0	0	1	0	0	0	0	3
cg14835938	0.0168128	0.0458632	0.002231	-0.023759	0.0050078	-0.04224	0.122806	0.0696189	0.0099541	-0.0038917	0.0111822	0.01529	0.0210686	-0.007462	0.0296109	0.109414	-0.0753544	-0.0171157	0.0228663	0.131275	0.0636864	0.112397	0.0080927	0.0138456	0	0	0	0	0	0	1	0	0	0	0	0	0	0	0	1	0	0	0	1	0	1	0	0	4
cg14861097	-0.0085412	-0.0012552	-0.0629944	-0.009646	0.079307	0.100787	-0.0202113	0.0543577	0.0196932	0.0315227	-0.0280962	-0.0371673	0.0775956	0.0476578	-0.107919	-0.130002	0.0152408	-0.112463	-0.0155178	0.0058951	-0.0490121	0.0037615	0.0372666	0.0181818	0	0	0	0	0	1	0	0	0	0	0	0	0	0	-1	-1	0	-1	0	0	0	0	0	0	1
cg14864184	-0.0129579	0.0636243	-0.118779	0.0172683	0.0413932	-0.0606257	0.0514536	0.030538	-0.0411789	-0.0345675	0.0251125	0.0597765	0.0343041	-0.0346476	0.0468069	-0.0473914	-0.101637	-0.149333	-0.0977736	0.101287	-0.0085225	0.034559	0.0807723	-0.0246565	0	0	-1	0	0	0	0	0	0	0	0	0	0	0	0	0	-1	-1	0	1	0	0	0	0	1
cg14879574	0.0524445	-0.0183226	-0.0252248	-0.0291614	-0.0233663	0.0253718	-0.0174488	-0.0523453	-0.0335697	0.0057902	-0.0173864	0.0142398	-0.0057719	-0.123432	0.0420111	-0.113106	0.0292002	-0.133494	-0.105315	0.0575766	0.0054643	-0.013959	-0.0308464	0.0364846	0	0	0	0	0	0	0	0	0	0	0	0	0	-1	0	-1	0	-1	-1	0	0	0	0	0	0
cg15047055	-0.0208634	-0.191939	0.0162268	-0.185338	-0.0376253	0.022682	0.0313616	-0.0260158	0.0270192	0.160658	-0.0694761	0.0211891	0.058673	-0.0501752	0.042449	0.0652701	0.0134584	-0.0541474	0.0373901	0.0735768	-0.029599	-0.052283	-0.0068505	0.155596	0	-1	0	-1	0	0	0	0	0	1	0	0	0	0	0	0	0	0	0	0	0	0	0	1	2
cg15164881	0.0091651	-0.0232993	-0.125778	-0.0102998	0.0368202	0.0185138	-0.0652423	0.014309	-0.0303164	-0.0218478	0.013558	-0.0366706	-0.0500079	0.0064966	-0.0011622	-0.0128692	-0.0012059	-0.176786	-0.107098	0.126093	-0.0334546	0.0005732	-0.034576	0.0431106	0	0	-1	0	0	0	0	0	0	0	0	0	0	0	0	0	0	-1	-1	1	0	0	0	0	1
cg15212210	0.0115461	0.0132575	-0.0211322	-0.0302619	-0.0762477	0.0100775	-0.107649	-0.126828	0.0154599	0.0224697	-0.0193454	0.0086026	-0.0721592	0.030655	-0.0115019	-0.0471591	0.127818	0.0068834	-0.0263856	-0.025302	-0.0876547	-0.0550869	0.0396024	-0.123297	0	0	0	0	0	0	-1	-1	0	0	0	0	0	0	0	0	1	0	0	0	0	0	0	-1	1
cg15225779	0.0273443	0.107656	-0.0323427	-0.0016337	-0.0093606	0.0006699	0.104053	0.05855	-0.0067888	-0.0259822	0.046499	0.0248566	0.0255409	0.0032336	0.0377692	0.0678581	-0.156829	-0.0013187	0.0245895	0.109195	0.0490535	0.0716797	0.0145259	0.0193423	0	1	0	0	0	0	1	0	0	0	0	0	0	0	0	0	-1	0	0	1	0	0	0	0	3
cg15304125	-0.20347	-0.0241184	-0.112068	0.0359319	-0.0559091	-0.0808229	-0.0789651	0.0145813	0.0007353	0.0243016	-0.0876483	-0.0303309	-0.109371	-0.0466716	0.0506323	0.0129703	0.0177633	-0.116422	0.021429	0.0245943	-0.033285	-0.0346689	0.0312274	0.015337	-1	0	-1	0	0	0	0	0	0	0	0	0	-1	0	0	0	0	-1	0	0	0	0	0	0	0
cg15345396	0.0377945	0.151757	0.0056874	-0.0502713	0.0449805	-0.0072562	0.109468	0.0086234	0.0019978	0.0823943	0.0018658	-0.0310613	0.0348278	0.0505775	0.0421427	0.0107287	-0.069238	0.0050004	0.0431757	0.0913395	0.134893	0.100267	0.045044	-0.0848343	0	1	0	0	0	0	1	0	0	0	0	0	0	0	0	0	0	0	0	0	1	1	0	0	4
cg15361750	0.0587509	0.1205	-0.0445698	-0.0124105	0.020591	-0.0144588	0.148594	0.0293799	0.007151	0.127204	0.005715	0.0835093	0.0573808	0.0169244	0.0406253	-0.0867143	-0.0744608	0.0045682	0.0070328	0.0938427	0.0854461	0.0927841	0.0240473	-0.122329	0	1	0	0	0	0	1	0	0	1	0	0	0	0	0	0	0	0	0	0	0	0	0	-1	3
cg15445554	-0.0139121	-0.0355966	-0.0374553	-0.0201405	0.0248478	0.006669	-0.101157	-0.015968	-0.0620757	-0.0268296	-0.0208302	-0.002618	-0.0103966	-0.0060781	0.0311406	0.135821	-0.0164987	-0.0477354	-0.153625	0.190015	0.0553867	-0.0425745	0.0379138	-0.067562	0	0	0	0	0	0	-1	0	0	0	0	0	0	0	0	1	0	0	-1	1	0	0	0	0	2
cg15451980	0.0113023	0.114638	0.0256345	-0.0444158	0.0120051	0.0078458	0.123212	0.0617544	-0.0357966	-0.0009492	0.0459753	0.0118624	0.0669987	0.0161692	0.0355449	0.0583569	-0.140932	0.0723318	0.0809973	0.0944633	0.136025	0.0753547	0.0542018	-0.0118483	0	1	0	0	0	0	1	0	0	0	0	0	0	0	0	0	-1	0	0	0	1	0	0	0	3
cg15622077	0.0043766	0.0972996	-0.0355734	-0.0130626	0.09536	0.010253	0.0799891	0.0655048	-0.0195763	-0.017464	0.0022192	0.0095836	-0.0777797	-0.128937	0.0571758	-0.108117	-0.0193813	-0.101548	-0.0583051	0.202934	-0.0046803	-0.0508996	-0.0246097	-0.0855008	0	0	0	0	0	0	0	0	0	0	0	0	0	-1	0	-1	0	-1	0	1	0	0	0	0	1
cg15644639	0.0313756	0.0163165	-0.0848238	0.0283917	-0.0405173	0.0010583	0.0384605	0.0533264	0.0186803	0.0015824	0.0395031	-0.0057977	0.0230451	0.0165828	0.0140975	-0.190501	-0.130322	-0.149572	0.0532888	0.026546	0.132898	0.0812006	-0.0165102	0.0747652	0	0	0	0	0	0	0	0	0	0	0	0	0	0	0	-1	-1	-1	0	0	1	0	0	0	1
cg15684015	0.0317939	0.0194114	-0.101852	0.0306019	-0.0341212	-0.0088036	-0.131934	0.0566392	0.0468589	-0.0359829	0.0177808	0.0221796	-0.034558	-0.0672531	-0.0069713	0.0481987	-0.0110439	-0.166573	-0.100149	-0.0165831	-0.0409742	-0.0395208	-0.0564905	-0.0273215	0	0	-1	0	0	0	-1	0	0	0	0	0	0	0	0	0	0	-1	-1	0	0	0	0	0	0
cg15997204	-0.024163	-0.0697182	-0.039489	0.0616938	-0.0447019	0.0567681	-0.0915814	0.0359218	-0.0763321	-0.125948	0.0024828	-0.0355766	-0.0095329	-0.0918656	-0.0075115	0.020694	0.05277	-0.19133	-0.109726	0.138006	-0.0528445	0.0308507	-0.0784539	-0.0084399	0	0	0	0	0	0	0	0	0	-1	0	0	0	0	0	0	0	-1	-1	1	0	0	0	0	1
cg16000300	0.0481798	-0.062888	-0.109972	-0.013107	0.0511237	-0.0125675	-0.0206728	-0.0264889	0.0324987	-0.0112943	0.0270019	0.0359293	0.0084624	-0.0855028	0.030137	-0.0514176	0.0478838	-0.208054	-0.127716	0.101681	-0.0311031	-0.0245965	-0.0284787	0.0211253	0	0	-1	0	0	0	0	0	0	0	0	0	0	0	0	0	0	-1	-1	1	0	0	0	0	1
cg16212145	0.0287181	0.113327	0.0373689	-0.0010562	0.0076257	-0.0230985	0.0982376	0.0729548	-0.0071094	0.0040348	0.0217647	0.0273631	0.0428705	0.0268862	0.0337698	0.0455406	-0.135636	0.0363685	0.0232861	0.132956	0.10367	0.0478872	0.0796365	0.0115595	0	1	0	0	0	0	0	0	0	0	0	0	0	0	0	0	-1	0	0	1	1	0	0	0	3
cg16219283	-0.113022	-0.123883	0.0013904	-0.0504759	-0.035342	0.0046875	-0.0215153	-0.0045896	-0.0049493	-0.134231	0.0337108	-0.0316009	-0.0391287	-0.0427941	-0.0014955	0.0547448	0.0034811	-0.0633107	-0.0607544	0.0432624	0.000117	0.0053119	-0.008085	0.129253	-1	-1	0	0	0	0	0	0	0	-1	0	0	0	0	0	0	0	0	0	0	0	0	0	1	1
cg16220743	-0.0065649	0.103	0.0239132	-0.0076153	-0.0046006	-0.0388603	0.104564	0.0171898	0.0046519	-0.0238648	-0.0085546	-0.005105	0.0516815	-0.0077072	0.0392232	0.0393096	-0.1188	0.0153672	0.0106893	0.109228	0.0695618	0.0564382	-0.0066324	-0.0137237	0	1	0	0	0	0	1	0	0	0	0	0	0	0	0	0	-1	0	0	1	0	0	0	0	3
cg16246188	0.0482801	0.131084	-0.0061757	0.0112208	-0.0143087	-0.013157	0.101223	0.0721779	0.0345767	-0.0153196	0.0191819	-0.0605662	0.0249867	0.0258315	0.043344	0.009578	-0.104996	0.0343113	0.0655068	0.0274201	0.11796	0.0391378	0.0336818	0.0062403	0	1	0	0	0	0	1	0	0	0	0	0	0	0	0	0	-1	0	0	0	1	0	0	0	3
cg16292782	0.0821469	0.0354593	-0.135416	0.0087546	-0.0028211	0.105262	0.0044648	0.0462881	-0.0422197	0.0116379	-0.0221146	0.128424	0.0056458	0.004284	0.0459612	-0.129395	0.0013188	-0.0044516	-0.0418417	0.0893074	0.0002471	-0.0249169	-0.0155181	-0.00953	0	0	-1	0	0	1	0	0	0	0	0	1	0	0	0	-1	0	0	0	0	0	0	0	0	2
cg16316183	-0.0497644	0.120201	-0.0253908	0.004288	0.0534528	0.0171521	0.103647	0.0737485	0.0008734	0.0385749	0.0072095	0.004573	0.0513178	-0.0180187	0.0240151	0.0291475	-0.125959	0.0513005	0.0381643	0.0460855	0.134116	0.0617289	0.0346186	-0.0283526	0	1	0	0	0	0	1	0	0	0	0	0	0	0	0	0	-1	0	0	0	1	0	0	0	3
cg16340422	0.0427428	0.0931823	0.0500425	0.044587	0.0254824	-0.0427292	0.0779096	0.113064	-0.0255465	0.0216132	0.0862004	0.0037684	0.168808	-0.004208	0.0387171	0.0365685	-0.0173328	-0.0430677	-0.0131265	0.133933	0.121315	0.068993	0.0219664	-0.0241237	0	0	0	0	0	0	0	1	0	0	0	0	1	0	0	0	0	0	0	1	1	0	0	0	4
cg16360310	-0.0096257	0.111911	0.0118781	-0.0138816	-0.0039463	-0.0519499	0.088625	0.0421953	-0.0071917	0.0400129	-0.0047419	-0.0114457	0.0636909	0.015175	0.0427943	0.0425911	-0.143141	-0.0411702	0.119281	0.149041	0.0531697	0.053525	0.014878	-0.0179194	0	1	0	0	0	0	0	0	0	0	0	0	0	0	0	0	-1	0	1	1	0	0	0	0	3
cg16361543	0.0041498	0.140386	0.0346653	-0.0119314	0.0054647	-0.0225292	0.13397	0.0686149	0.0171992	0.043929	0.0058746	-0.0052696	0.0607792	0.0072856	0.0506581	0.0762806	-0.129022	0.0517062	0.0961237	0.113365	0.0626459	0.0489959	0.0428522	-0.0274109	0	1	0	0	0	0	1	0	0	0	0	0	0	0	0	0	-1	0	0	1	0	0	0	0	3
cg16406960	-0.000894	0.0079413	-0.0049802	-0.0417059	0.0361163	0.0629598	0.0521136	0.0766992	0.0069876	-0.0008002	0.0215527	0.0415671	0.0317482	0.0863134	0.0552398	-0.0536805	-0.107126	0.0210945	-0.0544576	0.124245	0.0863136	0.0520894	0.102261	-0.126487	0	0	0	0	0	0	0	0	0	0	0	0	0	0	0	0	-1	0	0	1	0	0	1	-1	2
cg16452866	-0.0268053	-0.0801363	0.112155	0.0394503	-0.0134459	0.0218058	-0.0827787	-0.113548	-0.0056262	-0.104486	0.0399118	-0.0312263	0.0413623	-0.0440373	-0.0228219	0.0636832		-0.0651625	-0.0830629	0.0063039	-0.130116	-0.0620668	-0.0197096	0.0813913	0	0	1	0	0	0	0	-1	0	-1	0	0	0	0	0	0	0	0	0	0	-1	0	0	0	1
cg16463880	-0.0013892	0.109488	0.0371859	-0.0160702	0.0228803	-0.0260316	0.130949	0.0627402	-0.0292098	0.0027746		-0.0147032	0.082434	0.0199017	0.0612852	-0.013009	-0.143191	0.0087414	0.0797409	0.11039	0.0915015	0.0785476	-0.0084987	-0.0609323	0	1	0	0	0	0	1	0	0	0	0	0	0	0	0	0	-1	0	0	1	0	0	0	0	3
cg16505704	0.0088504	0.101267	-0.0331551	0.0098758	0.0298234	-0.0083015	0.109516	0.0043869	-0.0167851	0.0703032	0.0217117	0.0213315	0.0419402	0.0479108	0.0207558	-0.0190261	-0.0867031	0.0126199	0.0565428	0.0783947	0.120342	0.065675	0.0211978	-0.144971	0	1	0	0	0	0	1	0	0	0	0	0	0	0	0	0	0	0	0	0	1	0	0	-1	3
cg16519762	-0.0141012	-0.0566698	0.0509628	0.0102631	-0.0323332	0.0385185	-0.0938926	-0.0913006	-0.0043779	-0.105101	0.0306937	-0.0022287	-0.0814395	-0.0776349	-0.0320603	-0.0409371	0.135731	0.104937	-0.0888431	-0.0802937	-0.160225	-0.0724745	0.0026856	0.0487612	0	0	0	0	0	0	0	0	0	-1	0	0	0	0	0	0	1	1	0	0	-1	0	0	0	2
cg16578226	-0.0035977	0.272968	-0.0120772	0.0068581	-0.0168624	-0.0159773	0.0030507	0.0149786	-0.0034416	-0.0110408	0.014373	0.0056794	0.302017	-0.0088266	0.0015397	0.0303852	0.0110776	-0.0515877	0.281909	0.203042	-0.0059696	0.0027593	0.0137194	0.0080963	0	1	0	0	0	0	0	0	0	0	0	0	1	0	0	0	0	0	1	1	0	0	0	0	4
cg16611278	-0.0001071	0.0371321	0.0061532	0.0038328	0.0093648	-0.0089504	0.0036726	0.0224084	-0.01021	0.0189298	-0.0138592	-0.01254	0.0292494	0.0102724	-0.0218239	-0.0542903	-0.104019	0.0110312	-0.0118082	0.156991	0.110777	0.102097	-0.0476365	0.0127387	0	0	0	0	0	0	0	0	0	0	0	0	0	0	0	0	-1	0	0	1	1	1	0	0	3
cg16681355	-0.0654931	0.0358891	-0.0122579	-0.105023	-0.0401432	-0.0275398	-0.0700378	-0.0472796	0.0874445	0.0284046	-0.0011328	-0.0424062	-0.0072966	-0.0718245	-0.114773	-0.12244	0.0390733	0.0120493	0.0230533	0.075862	0.0048093	0.0006443	0.116005	0.0056419	0	0	0	-1	0	0	0	0	0	0	0	0	0	0	-1	-1	0	0	0	0	0	0	1	0	1
cg16719404	-0.0532088	-0.0727979	0.0267553	-0.0040188	-0.0270013	0.112984	-0.125824	-0.0770512	-0.01956	-0.0513859	-0.0292654	-0.008385	-0.0016103	0.0266	-0.0568405	-0.0518572	0.0868683	0.0586944	-0.12214	-0.0568088	-0.128668	-0.086003	0.0766113	-0.0423911	0	0	0	0	0	1	-1	0	0	0	0	0	0	0	0	0	0	0	-1	0	-1	0	0	0	1
cg16792014	0.106016	0.0292179	-0.0960984	0.0120155	-0.0333281	0.0139306	-0.0700208	-0.0080704	-0.0052631	-0.106032	-0.109034	-0.0321832	0.004998	-0.0162509	0.0223254	-0.0432478	-0.0026294	-0.15902	-0.067213	0.0113374	-0.0210502	-0.0817412	0.0288797	0.0003234	1	0	0	0	0	0	0	0	0	-1	-1	0	0	0	0	0	0	-1	0	0	0	0	0	0	1
cg16802439	-0.0136206	0.114471	0.0599975	-0.0255395	0.133558	0.0261686	-0.0102359	-0.0538571	-0.0004395	0.286946	0.0160438	0.0290416	0.0095187	-0.0178451	0.0222112	0.0278507	0.0387658	0.0275347	0.030183	-0.0115629	-0.0586274	0.009052	-0.209949	-0.0931185	0	1	0	0	1	0	0	0	0	1	0	0	0	0	0	0	0	0	0	0	0	0	-1	0	3
cg16928313	0.0050279	0.115174	-0.121931	0.0360367	-0.0050344	-0.0062969	0.0651012	0.0671125	0.0057554	-0.0513889	0.0203893	0.0353275	-0.009568	0.0583794	-0.0189796	-0.0176298	-0.0851972	0.0001203	0.0299664	0.123241	0.0891933	0.138228	0.0506766	0.0035871	0	1	-1	0	0	0	0	0	0	0	0	0	0	0	0	0	0	0	0	1	0	1	0	0	3
cg17086773	0.0010535	0.11217	-0.0313816	0.019326	-0.0007393	-0.017396	-0.0269463	-0.0714189	0.0915692	0.0294263	0.0037747	-0.0130392	-0.105462	0.0260501	0.0308262	-0.100922		-0.0129738	0.0027732	-0.0910968	-0.011073	-0.0351166	0.0075091	-0.159374	0	1	0	0	0	0	0	0	0	0	0	0	-1	0	0	-1	0	0	0	0	0	0	0	-1	1
cg17092349	0.122428	-0.0620277	0.0847752	-0.0292283	-0.0654365	0.0376844	0.0129943	0.0305986	0.0218201	-0.0223804	0.0624835	0.0118828	0.0822494	0.0190617	-0.123572	0.0342341	-0.0409125	-0.12699	0.0147607	0.130386	-0.0522325	0.0212603	0.0447885	0.0594666	1	0	0	0	0	0	0	0	0	0	0	0	0	0	-1	0	0	-1	0	1	0	0	0	0	2
cg17278295	0.0225658	0.12196	-0.0496342	-0.0141257	0.0144537	-0.0314724	0.116894	0.0687106	0.0336476	-0.0161843	-0.0217516	0.0086711	0.0757413	0.0377392	0.037071	0.0371576	-0.153668	0.0492026	0.0893361	0.0791566	0.104958	0.0915426	0.0373378	-0.0079408	0	1	0	0	0	0	1	0	0	0	0	0	0	0	0	0	-1	0	0	0	1	0	0	0	3
cg17301379	-0.211882	0.0052374	0.026366	-0.0183535	0.128112	0.027169	-0.0937778	-0.0221236	0.0057454	0.0607005	0.216976	0.0058879	-0.0347619	-0.0155116	0.0174567	0.0191497	0.180068	-0.0792201	0.0385821	0.0314878	-0.0116809	0.0058399	-0.0007317	-0.0129665	-1	0	0	0	1	0	0	0	0	0	1	0	0	0	0	0	1	0	0	0	0	0	0	0	3
cg17343671	-0.0435722	0.0288814	-0.101215	0.0341204	-0.0350327	-0.0206259	-0.0243794	0.0008943	-0.0245702	-0.0349501	0.0066134	-0.0814171	-0.0379683	-0.0286581	0.047398	-0.11046	0.0385027	-0.205409	-0.0925732	0.103598	-0.076997	-0.0341543	0.0066812	0.0103415	0	0	-1	0	0	0	0	0	0	0	0	0	0	0	0	-1	0	-1	0	1	0	0	0	0	1
cg17502614	-0.0100489	0.001055	-0.0120527	-0.0946639	0.0620965	-0.0713423	-0.0660752	-0.0496882	0.0345363	-0.083105	-0.0770054	-0.0317666	-0.0277979	-0.0393652	-0.0159161	0.0225404	-0.0563252	-0.287297	-0.111145	0.114193	-0.115406	-0.0247984	0.0440318	-0.0034773	0	0	0	0	0	0	0	0	0	0	0	0	0	0	0	0	0	-1	-1	1	-1	0	0	0	1
cg17519479	-0.0195361	0.168905	-0.0082568	0.0210228	0.01273	-0.008366	0.16705	0.0396441	-0.00197	-0.0108587	-0.0058189	-0.004076	0.0888061	0.0090258	0.041646	0.0322349	-0.111344	-0.0717929	0.0330603	0.209387	0.0998192	0.0267151	0.0421668	-0.052317	0	1	0	0	0	0	1	0	0	0	0	0	0	0	0	0	-1	0	0	1	0	0	0	0	3
cg17575906	-0.0146499	-0.0021898	-0.0673685	-0.12538	0.0093792	-0.0398453	-0.120159	0.0713218	0.0179882	-0.0646834	0.0452808	0.0463067	0.132537	0.0007904	0.0382453	-0.0262752	-0.0863724	-0.235774	-0.0209765	0.0335056	0.0296493	0.0310273	0.0177971	0.0034212	0	0	0	-1	0	0	-1	0	0	0	0	0	1	0	0	0	0	-1	0	0	0	0	0	0	1
cg17588283	-0.0245171	0.0323802	-0.0301145	0.0305521	-0.0260485	0.0015883	-0.180156	0.046159	-0.0818918	0.0009041	0.0136987	0.0260629	-0.0137015	0.111526	-0.0506982	-0.264951	0.0282637	0.0645916	-0.165393	0.0177833	0.0447137	-0.0090971	0.010784	0.072252	0	0	0	0	0	0	-1	0	0	0	0	0	0	1	0	-1	0	0	-1	0	0	0	0	0	1
cg17627898	0.0392584	0.0319471	-0.0007683	0.035948	-0.0120825	0.0240187	-0.0157729	0.0448298	-0.0129577	0.117599	-0.0375271	0.0245437	-0.0138876	0.0284116	0.0330732	-0.15041	-0.0204087	-0.0759115	0.0308735	-0.0309216	0.112689	0.0014178	-0.0131215	-0.137101	0	0	0	0	0	0	0	0	0	1	0	0	0	0	0	-1	0	0	0	0	1	0	0	-1	2
cg17892629	-0.101029	0.113907	-0.140416	0.0012589	-0.0260333	-0.0458476	0.102878	0.0545113	-0.0234753	0.0394152	-0.0162265	0.0894965	-0.0206522	0.0677081	0.0282135	-0.0503848	-0.0285173	0.0271932	0.0017733	0.0606841	0.0503817	0.0109474	0.0331699	-0.0771063	-1	1	-1	0	0	0	1	0	0	0	0	0	0	0	0	0	0	0	0	0	0	0	0	0	2
cg17940587	0.0507873	0.142993	-0.0005743	0.0133225	0.0359787	-0.0231153	0.031776	-0.0642026	-0.0205533	0.114026	-0.0466891	-0.0335165	-0.0075714	-0.0174836	0.0110495	-0.0829092	-0.0277201	-0.122168	0.0390451	0.0263783	0.0453517	0.032901	-0.013632	-0.161613	0	1	0	0	0	0	0	0	0	1	0	0	0	0	0	0	0	-1	0	0	0	0	0	-1	2
cg17945789	0.0115012	0.0157194	0.0198889	-0.0139148	0.0003984	0.0583397	0.0138214	-0.0200988	-0.0230071	-0.0051647	-0.0061182	-0.0166763	0.0340654	0.0125373	0.102786	-0.0785583	-0.010907	-0.127144	-0.128115	0.200676	-0.0437101	-0.0315805	-0.0215911	-0.0342734	0	0	0	0	0	0	0	0	0	0	0	0	0	0	1	0	0	-1	-1	1	0	0	0	0	2
cg17988320	-0.0329037	-0.0586436	0.006398	-0.100898	0.029534	-0.0533005	-0.0286039	0.145216	0.0051968	-0.0967751	0.0090379	-0.12549	-0.0052472	0.0691637	-0.0892978	0.0155332	-0.0870442	0.0013473	-0.0223722	-0.0881138	0.013061	0.0215042	0.0455803	0.112941	0	0	0	-1	0	0	0	1	0	0	0	-1	0	0	0	0	0	0	0	0	0	0	0	1	2
cg18008653	0.0499259	0.0177983	-0.124857	0.0276248	-0.0041969	-0.011782	-0.0421786	-0.0434859	-0.0539419	-0.0100015	0.0169398	-0.0407573	-0.0686289	-0.0690845	0.0053846	-0.13077	-0.0082351	-0.11693	-0.0688428	0.121155	-0.0256887	-0.0445655	-0.0010413	-0.0045501	0	0	-1	0	0	0	0	0	0	0	0	0	0	0	0	-1	0	-1	0	1	0	0	0	0	1
cg18024629	-0.0154925	0.0299743	-0.0151776	0.0439895	0.0280205	-0.0597244	0.0437263	0.0070445	0.0038005	-0.02321	-0.0115493	-0.0132947	-0.0635455	-0.096274	-0.0157776	0.112019	-0.0096838	-0.205127	-0.113064	0.226175	-0.0726718	-0.0401831	-0.0041727	-0.0321767	0	0	0	0	0	0	0	0	0	0	0	0	0	0	0	1	0	-1	-1	1	0	0	0	0	2
cg18030799	-0.0215252	-0.014467	-0.0112501	-0.0286717	-0.0370882	0.032697	-0.0698076	-0.0293323	0.0188356	-0.0577208	0.0145176	0.0200837	-0.15977	-0.101778	0.0551825	-0.0986083	-0.0432083	-0.164124	-0.111881	0.0546354	0.0948451	-0.0627499	-0.00524	0.000538	0	0	0	0	0	0	0	0	0	0	0	0	-1	-1	0	0	0	-1	-1	0	0	0	0	0	0
cg18059369	0.104481	0.036806	0.0499972	-0.0506433	0.0384823	-0.00305	0.0287478	0.0069132	-0.0194509	0.145308	-0.0357926		0.0219947	0.0555386	0.0355406	-0.0250881	0.019063	0.100118	0.0478364	0.0042566	0.0513607	0.0101828	-0.0288598	-0.112707	1	0	0	0	0	0	0	0	0	1	0	0	0	0	0	0	0	1	0	0	0	0	0	-1	3
cg18075720	0.0535562	-0.100513	-0.0365044	0.090214	-0.0174233	0.0146344	-0.0320869	0.0365328	-0.0606627	-0.12768	-0.0189269	0.0421211	-0.0530455	0.113862	-0.0129495	-0.0866422	-0.0254199	0.124916	-0.0609866	0.0055549	0.0246632	-0.0357443	-0.0074534	0.0172784	0	-1	0	0	0	0	0	0	0	-1	0	0	0	1	0	0	0	1	0	0	0	0	0	0	2
cg18118738	0.0765649	0.0542042	-0.0468387	0.0416991	0.0920802	0.0453692	0.0610549	-0.0242442	0.0042447	0.128055	-0.0545085	0.10412	-0.0190616	-0.0507949	-0.0203488	-0.0270098	-0.0024184	-0.116446	0.0213112	-0.0015337	0.0460235	-0.0105273	-0.0416287	-0.119163	0	0	0	0	0	0	0	0	0	1	0	1	0	0	0	0	0	-1	0	0	0	0	0	-1	2
cg18151262	-0.0127851	0.0960527	0.0766269	-0.0180549	0.0074644	-0.0482836	0.114876	0.0685042	0.0146581	0.0050038	0.0031833	0.0302971		0.0043292	0.0342287	0.122104	-0.113445	-0.0178343	0.0959739	0.104445	0.0718875	0.0736073	0.0256573	-0.0286514	0	0	0	0	0	0	1	0	0	0	0	0	0	0	0	1	-1	0	0	1	0	0	0	0	3
cg18354954	-0.0455955	0.124487	-0.0718302	-0.04771	0.0355718	-0.0262513	0.0283843	-0.0248653	-0.0062474	-0.147719	-0.0114277	-0.0059508	-0.057441		0.0310762	-0.0107767	-0.0354088	-0.117647	-0.126472	0.0245623	-0.0098898	-0.0068768	-0.054642	0.0030121	0	1	0	0	0	0	0	0	0	-1	0	0	0	0	0	0	0	-1	-1	0	0	0	0	0	1
cg18408209	-0.0405036	0.122442	-0.0261841	0.017689	0.0613563	-0.0445403	0.135323	0.0829575	-0.0218202	-0.0190912	0.0477684	0.0574821	0.0677635	-0.0071005	0.056789	0.0642254	-0.135138	-0.0119569	0.0560646	0.153658	0.0983194	0.085982	0.0495994	0.0191581	0	1	0	0	0	0	1	0	0	0	0	0	0	0	0	0	-1	0	0	1	0	0	0	0	3
cg18410685	0.108939	0.0725332	0.0159836	-0.0202554	0.0201719	0.0305342	-0.0010689	-0.0844477	0.0148738	0.165495	0.0061077	0.0080204	0.0054929	0.0217619	0.0274037	-0.0635737	0.124804	0.0557029	-0.0294548	-0.0924198	0.0109302	0.0053903	-0.0261466	-0.118889	1	0	0	0	0	0	0	0	0	1	0	0	0	0	0	0	1	0	0	0	0	0	0	-1	3
cg18418928	-0.0685979	-0.13594	0.0158327	-0.0508167	-0.067203	0.0279296	-0.112985	-0.0439823	0.0098195	-0.135428	-0.0249763	-0.0466131	0.0177756	-0.0225599	-0.0357025	0.0342987	0.084382	-0.0345876	-0.0443289	-0.0171354	-0.065421	-0.0485769	0.0055237	0.10424	0	-1	0	0	0	0	-1	0	0	-1	0	0	0	0	0	0	0	0	0	0	0	0	0	1	1
cg18437039	0.0022718	0.0438978	-0.0282267	0.0123263	0.0324096	-0.000721	0.0891641	-0.0819114	-0.0158607	0.101314	0.186229	0.130419	-0.0048246	0.0058928	0.0037392	-0.144175	-0.0192523	0.0179448	0.0049118	0.0731408	0.0162655	0.0144869	-0.0161549	-0.0789789	0	0	0	0	0	0	0	0	0	1	1	1	0	0	0	-1	0	0	0	0	0	0	0	0	3
cg18485946	-0.0136246	0.0193193	-0.0213935	-0.026889	0.0396355	0.0035435	-0.045526	-0.0673054	0.0689465	0.0029454	0.101712	-0.0352821	-0.0489453	-0.0075145	-0.0972933	-0.123752	0.0232016	-0.13749	-0.130865	0.0234717	0.0177603	-0.042331	-0.0167545	-0.0445884	0	0	0	0	0	0	0	0	0	0	1	0	0	0	0	-1	0	-1	-1	0	0	0	0	0	1
cg18489034	0.0369317	-0.0086785	0.0242274	0.0211752	-0.0323316	0.048875	0.0348102	0.0049843	0.0187057	0.0153591	0.120267	0.0084253	0.0068788	0.0397697	0.132441	0.11273	-0.0025364	-0.0967927	-0.0507387	0.143693	-0.0606508	-0.0534843	-0.099567	-0.0552829	0	0	0	0	0	0	0	0	0	0	1	0	0	0	1	1	0	0	0	1	0	0	0	0	4
cg18496447	0.106659	-0.0138434	0.0265263	-0.0323842	0.0697195	-0.043889	0.0256744	0.0069936	-0.0216388	0.0161257	-0.0166174	-0.0117384	0.0201999	0.0121706	0.111034	0.0560113	0.0292687	0.125446	0.0817403	-0.134564	0.0286233	0.0397874	-0.0795172	-0.0276712	1	0	0	0	0	0	0	0	0	0	0	0	0	0	1	0	0	1	0	-1	0	0	0	0	3
cg18535415	-0.0141016	0.0760306	0.0033481	-0.0093348	0.101573	-0.003104	-0.0003636	-0.041711	0.0157206	0.190682	-0.0088647	0.0228129	-0.0314016	0.0043624	0.010661	0.0297596	0.0261378	-0.0106273	-0.0011961	0.0322285	-0.0631994	-0.0183124	-0.111454	-0.109238	0	0	0	0	1	0	0	0	0	1	0	0	0	0	0	0	0	0	0	0	0	0	-1	-1	2
cg18560936	-0.0405657	-0.111203	0.0221808	-0.0215135	0.0005358	-0.0278357	-0.0264111	0.0162314	0.0321819	-0.12423	0.0015767	-0.0208084	-0.090381	-0.0358361	-0.0398961	0.0059761	0.0612213	-0.111237	-0.0974761	0.0413242	-0.120397	-0.0647373	-0.0126475	0.062257	0	-1	0	0	0	0	0	0	0	-1	0	0	0	0	0	0	0	-1	0	0	-1	0	0	0	0
cg18612209	-0.0054644	0.106316	0.0119613	0.0103336	0.0001513	-0.0344934	0.0949147	0.0237134	0.0399311	0.016449	0.0061629	-0.0092107	0.0470681	0.0062659	0.0134098	0.0125692	-0.159484	-0.0549468	0.0325986	0.106001	0.0916302	0.101756	0.0484406	-0.0098104	0	1	0	0	0	0	0	0	0	0	0	0	0	0	0	0	-1	0	0	1	0	1	0	0	3
cg18646240	-0.0623414	-0.0656838	-0.0769563	0.0985288	0.000691	0.0228259	0.0099337	-0.0374475	0.0442089	0.116974	-0.0230485	-0.105189	-0.0216864	0.0380476	0.165676	-0.0811053	-0.0087046	-0.0236506	-0.0058099	0.105109	0.0016714	0.0256896	-0.0320429	-0.0095723	0	0	0	0	0	0	0	0	0	1	0	-1	0	0	1	0	0	0	0	1	0	0	0	0	3
cg18672716	0.0125433	0.113222	0.0034517	0.0045763	0.011796	0.0005174	0.127632	0.08132	-0.0085319	-0.0102605	0.0179225	0.0187079	0.0581236	-0.0037782	0.0396309	0.0155852	-0.0968486	-0.0260364	0.0086795	0.13674	0.12243	0.0494985	0.0384905	0.0206949	0	1	0	0	0	0	1	0	0	0	0	0	0	0	0	0	0	0	0	1	1	0	0	0	4
cg18711535	-0.0414128	-0.106366	0.0719093	-0.0710212	-0.0736069	-0.0646696	-0.082842	-0.0056143	0.0139909	-0.104964	0.0147745	-0.0614394	-0.0105052	0.0104715	-0.0041427	0.0335835	0.0779619	0.0012483	-0.0967772	-0.0628241	-0.007184	-0.106453	0.0536341	0.111731	0	-1	0	0	0	0	0	0	0	-1	0	0	0	0	0	0	0	0	0	0	0	-1	0	1	1
cg18712348	-0.0219412	0.0139942	0.0566809	-0.0146784	-0.0096802	-0.0057943	0.0376569	-0.0173713	0.0185112	-0.0402741	0.041106	-0.0097367	-0.0952129	-0.106081	-0.0346858	-0.0423484	-0.0361613	-0.191022	-0.119338	0.110862	-0.0914578	-0.0060322	-0.0156846	-0.038808	0	0	0	0	0	0	0	0	0	0	0	0	0	-1	0	0	0	-1	-1	1	0	0	0	0	1
cg18720622	-0.0386665	0.0092061	0.0730251	0.0364434	-0.0394352	0.0691242	-0.0698229	-0.0118101	0.0015692	-0.125994	0.0624958	-0.0053996	0.0843118	-0.104658	-0.0380672	0.0497046	0.0422481	0.130689	-0.15775	0.0473415	0.0840466	-0.0187986	-0.0951244	0.0110199	0	0	0	0	0	0	0	0	0	-1	0	0	0	-1	0	0	0	1	-1	0	0	0	0	0	1
cg18814252	0.0810048	-0.0228038	-0.0217558	-0.133966	-0.0619054	0.0587401	0.0293332	0.0170296	0.0283373	-0.0346156	0.0283976	0.0113381	-0.0098962	-0.0162992	-0.0031663	-0.136583	-0.0219202	-0.198936	-0.160451	0.0737079	-0.0759498	-0.0279667	-0.0203927	-0.0930805	0	0	0	-1	0	0	0	0	0	0	0	0	0	0	0	-1	0	-1	-1	0	0	0	0	0	0
cg18901378	-0.0191003	-0.0380038	-0.0895338	-0.0211865	-0.009719	-0.0060691	-0.0696047	0.0139714	-0.0219264	0.11431	0.0532201	-0.0795792	-0.0322684	0.0317259	-0.108933	-0.202261	-0.037799	-0.137319	0.0324734	0.0611508	-0.040518	-0.0060382	0.0009994	0.0381492	0	0	0	0	0	0	0	0	0	1	0	0	0	0	-1	-1	0	-1	0	0	0	0	0	0	1
cg18919209	-0.0822587	-0.0707568	0.0097551	-0.0423441	-0.0515457	0.0215902	-0.115856	-0.0830159	0.0058258	-0.110068	-0.0058827	-0.024832	-0.0313903	0.0028701	-0.0432852	0.0838837	0.0639407	0.131193	-0.0353177	-0.0416094	-0.10024	-0.0944458	0.0105168	0.0424685	0	0	0	0	0	0	-1	0	0	-1	0	0	0	0	0	0	0	1	0	0	-1	0	0	0	1
cg19028099	-0.0370923	-0.0478284	-0.0608171	0.0254534	0.0005974	0.0030331	0.0089147	-0.018379	-0.0434133	-0.0145577	0.031289	0.0452759	0.0096881	0.0153929	-0.024927	-0.107545	0.0538586	-0.128162	-0.229184	0.19047	0.0113205	0.0065651	0.0441713	-0.0442265	0	0	0	0	0	0	0	0	0	0	0	0	0	0	0	-1	0	-1	-1	1	0	0	0	0	1
cg19066520	-0.04109	0.133956	-0.0059328	0.0362977	0.0075562	0.0025415	0.107683	0.0953325	0.0020323	-0.0299414	0.0573503	0.0058949	0.0514558	0.0260251	-0.0326169	0.0284449	-0.0990015	0.0309898	0.0071768	0.113067	0.101616	0.0984306	0.0196532	0.0105199	0	1	0	0	0	0	1	0	0	0	0	0	0	0	0	0	0	0	0	1	1	0	0	0	4
cg19084822	-0.0353155	-0.0932695	0.0549937	-0.0926774	0.0156991	0.106537	-0.0305814	-0.0376274	0.0083386	-0.0880127	-0.130835	-0.0029744	-0.0375277	0.0304855	-0.0191045	0.086855	0.112486	0.009144	-0.0220546	0.0355667	-0.139642	-0.0709391	0.0089501	0.0148469	0	0	0	0	0	1	0	0	0	0	-1	0	0	0	0	0	1	0	0	0	-1	0	0	0	2
cg19225688	0.129698	0.139174	-0.0539038	-0.0266032	0.0173285	0.0001489	0.0821398	-0.0094853	-0.030733	0.0581444	0.0283087	0.0726276	-0.0092033	0.095766	0.0933523	-0.119642	-0.0959529	-0.0264567	0.0568077	0.148971	0.0103306	0.0412905	-0.0346221	-0.021677	1	1	0	0	0	0	0	0	0	0	0	0	0	0	0	-1	0	0	0	1	0	0	0	0	3
cg19296305	-0.0430618	-0.0620536	0.048365	-0.0357242	-0.119448	0.0394081	-0.119404	-0.0848237	0.0319547	-0.135739	-0.0066396	-0.0717405	-0.0121324	-0.0634045	-0.0546895	0.0627966	0.107037	0.0247666	-0.0750449	-0.0654171	-0.0766875	-0.0943806	0.0122149	0.0510215	0	0	0	0	-1	0	-1	0	0	-1	0	0	0	0	0	0	1	0	0	0	0	0	0	0	1
cg19382632	-0.014166	0.163894	0.0430003	-0.010803	0.0520439	-0.0164915	0.129161	0.0200039	-0.0009971	0.0268489	0.0015185	-0.009745	0.0558554	-0.01507	0.0291934	0.0917993	-0.135668	0.0284402	-0.0070211	0.147348	0.0641911	0.0271806	0.0184013	-0.0970434	0	1	0	0	0	0	1	0	0	0	0	0	0	0	0	0	-1	0	0	1	0	0	0	0	3
cg19494588	0.0202463	0.14534	-0.045299	-0.0078361	-0.0478683	0.0326635	0.123302	0.0239586	-0.0352653	0.0431673	0.0387369	0.0374108	0.0342597	-0.0031261	0.0063827	0.0005899	-0.101484	-0.0468507	-0.0129217	0.0901894	0.0858683	0.0801958	0.0328653	-0.122789	0	1	0	0	0	0	1	0	0	0	0	0	0	0	0	0	-1	0	0	0	0	0	0	-1	2
cg19682024		0.0180046	0.0041334		0.191501	-0.0129697	-0.0275347	0.015473	0.0210406	-0.122456	-0.0144889	-0.009857	-0.0743802	0.02101	0.0084168	0.0366145	-0.0545215	-0.138567	-0.11826	0.0125057	-0.0363163	-0.0612242	-0.0747562	-0.0419927	0	0	0	0	1	0	0	0	0	-1	0	0	0	0	0	0	0	-1	-1	0	0	0	0	0	1
cg19727492	-0.0354208	-0.0579692	-0.0440567	0.0122199	0.0059593	-0.0022431	-0.0929363	0.0246082	0.0076637	-0.112177	0.0082547	-0.0022101	-0.0555922	-0.0162021	-0.0094149	-0.0290354	-0.0355598	-0.172681	0.0176285	0.10232	-0.105171	0.0050266	-0.0446536	0.0358348	0	0	0	0	0	0	0	0	0	-1	0	0	0	0	0	0	0	-1	0	1	-1	0	0	0	1
cg19798735	-0.0001935	-0.0266578	0.0347784	3.29e-05	-0.0326709	-0.007218	-0.11325	-0.0477387	0.0450143	-0.104728	-0.0093375	0.0124763	-0.0262523	0.0026626	-0.0274168	0.0449781	0.0323735	-0.0359431	-0.0344589	0.0325328	-0.118728	-0.113355	0.025459	-0.0242713	0	0	0	0	0	0	-1	0	0	-1	0	0	0	0	0	0	0	0	0	0	-1	-1	0	0	0
cg19851563	-0.0385354	0.116355	0.0176953	-0.0511423	0.0208253	-0.017963	0.105153	0.0087996	-0.000371	0.0422536	0.0166149	-0.0044897	0.0343241	0.0223663	0.0662556	-0.0328032	-0.107497	-0.0569391	0.0449405	0.113451	0.0531408	0.0660356	0.0031497	-0.092636	0	1	0	0	0	0	1	0	0	0	0	0	0	0	0	0	-1	0	0	1	0	0	0	0	3
cg19853143	0.064528	0.0263309	0.0374152	0.0039054	-0.0347963	0.005264	-0.0056161	-0.0223708	-0.0228076	-0.0189595	-0.115418	-0.0284622	-0.0162998	-0.105526	0.0273039	0.045623	0.0399444	-0.139448	-0.0493365	0.118898	-0.0235982	0.0054795	-0.0802094	-0.0697041	0	0	0	0	0	0	0	0	0	0	-1	0	0	-1	0	0	0	-1	0	1	0	0	0	0	1
cg19882512	-0.0772422	-0.048341	-0.0077628	-0.0025916	-0.0688659	-0.0165019	-0.0934513	-0.0560094	-0.0082074	-0.15403	-0.0014261	0.01231	-0.0142463	-0.0142876	0.0051322	0.140088	0.0805848	0.0294289	-0.0990759	0.0635071	-0.123538	-0.100059	0.0051203	0.0154407	0	0	0	0	0	0	0	0	0	-1	0	0	0	0	0	1	0	0	0	0	-1	-1	0	0	1
cg19945957	0.0305747	0.0070047	0.0187172	-0.0276797	-0.0285259	0.0256976	-0.0539458	-0.053733	0.0126609	-0.0378098	0.0107514	-0.0358806	-0.0865024	-0.0869758	0.11267	-0.0288498	-0.0721069	-0.12937	-0.125283	0.104902	-0.0754881	-0.0025361	0.0093758	-0.0106848	0	0	0	0	0	0	0	0	0	0	0	0	0	0	1	0	0	-1	-1	1	0	0	0	0	2
cg20100745	0.0289859	-0.0034746	0.0145944	-0.0016823	0.0289741	-0.0079878	-0.0006391	-0.109146	-0.0038752	0.153914	-0.0409721	0.0540804	-0.0265747	0.0163258	0.0220321	-0.0560973	0.125252	-0.0849108	0.0570135	-0.0852972	-0.0630415	-0.0743236	-0.036474	-0.154853	0	0	0	0	0	0	0	-1	0	1	0	0	0	0	0	0	1	0	0	0	0	0	0	-1	2
cg20166027	-0.0065625	0.078768	0.0393026	0.0100548	0.0179072	-0.0099626	0.0525683	0.0019299	-0.0037896	0.123638	-0.0030129	0.022671	-0.0039007	-0.0808399	0.0474124	-0.0438742	-0.110174	-0.135492	0.0450116	0.0253215	-0.0020671	0.023616	-0.0104024	-0.101662	0	0	0	0	0	0	0	0	0	1	0	0	0	0	0	0	-1	-1	0	0	0	0	0	-1	1
cg20265360	-0.098641	0.0159037	0.0086922	-0.0245845	0.0143822	-0.0227682	-0.0133393	0.103492	0.111426	-0.0324297	0.0069419	0.0142175	-0.0220044	0.0506426	0.0751304	-0.11981	-0.0236068	-0.109296	-0.0158874	0.0903997	0.0038749	-0.0429562	0.0019774	-0.0174684	0	0	0	0	0	0	0	1	1	0	0	0	0	0	0	-1	0	-1	0	0	0	0	0	0	2
cg20357538	0.0551169	0.107491	0.0026256	0.0187327	0.027066	0.0433512	0.0957532	0.0005639	-0.0065453	0.0717486	0.0438513	0.0499324	0.0140699	0.0071502	0.0955655	-0.194626	-0.0539799	0.0118166	0.0380742	0.113021	0.0561988	0.0660936	0.0142861	-0.118109	0	1	0	0	0	0	0	0	0	0	0	0	0	0	0	-1	0	0	0	1	0	0	0	-1	2
cg20464719	0.0470232	0.0644126	-0.0166483	0.0004758	0.0335272	0.0092141	0.0281558	0.0052332	-0.0101257	0.101111	0.0250398	-0.0103521	-0.0045233	0.0381755	0.0154207	-0.141862	-0.059791	-0.107638	-0.131811	0.0351558	-0.0251393	-0.0066317	-0.0173795	-0.0895522	0	0	0	0	0	0	0	0	0	1	0	0	0	0	0	-1	0	-1	-1	0	0	0	0	0	1
cg20541505	0.0067032	0.0287185	-0.109486	-0.0224267	0.120018	0.0435182	-0.105246	0.0279062	-0.0049743	-0.0404157	-0.0146821	-0.0615186	-0.0177312	0.0064182	-0.0116176	0.0131977	-0.005676	-0.121778	0.0099215	-0.0080469	-0.0440671	0.005106	0.0067542	-0.0172217	0	0	-1	0	1	0	-1	0	0	0	0	0	0	0	0	0	0	-1	0	0	0	0	0	0	1
cg20545410	-0.0160035	0.0015122	-0.0154786	-0.0305179	0.0272057	0.0079376	0.109117	0.102865	-0.0120746	0.103032	-0.0014279	0.0232572	0.0424888	0.0919933	0.0427796	-0.0741827	-0.0633233	-0.0322154	-0.0102338	-0.0041416	0.102743	0.0619694	0.0029945	-0.0359853	0	0	0	0	0	0	1	1	0	1	0	0	0	0	0	0	0	0	0	0	1	0	0	0	4
cg20591695	0.062408	0.107467	0.0745508	-0.0355175	0.0112776	0.0778117	0.137421	0.0169402	0.0135421	0.118997	-0.0054207	0.0536784	0.0609776	-0.0109346	0.0565833	-0.0579278	-0.0511006	-0.159146	-0.0175031	0.021508	0.0418115	0.075439	0.0377126	-0.0558386	0	1	0	0	0	0	1	0	0	1	0	0	0	0	0	0	0	-1	0	0	0	0	0	0	3
cg20618527	-0.0389367	-0.0026155	0.0178973	0.0210692	0.0201054	0.0092294	0.0294948	-0.0409618	0.0008823	-0.0079614	0.0670748	-0.0235961	0.0349462	-0.11951	0.0041639	-0.131574	-0.0247464	-0.305478	-0.0622402	0.121323	-0.0286366	-0.0164962	-0.0211177	-0.0421322	0	0	0	0	0	0	0	0	0	0	0	0	0	-1	0	-1	0	-1	0	1	0	0	0	0	1
cg20706311	0.0775653	0.0394	-0.171489	-0.0305291	0.0050028	-0.048504	-0.0143981	-0.0175007	-0.0322078	-0.0580335	-0.0372598	0.0268367	-0.037208	0.0302512	0.0293266	-0.123005	-0.0173865	-0.0591906	-0.0790078	0.217008	-0.15207		0.0926878	-0.0479664	0	0	-1	0	0	0	0	0	0	0	0	0	0	0	0	-1	0	0	0	1	-1	0	0	0	1
cg20737259	-0.0836102	0.0447956	-0.0116264	-0.11485	-0.0268925	0.01884	-0.0157268	-0.0493943	-0.0388937	-0.0984254	-0.0443682	0.031065	-0.0378146	-0.0263344	0.0138194	0.0522976	0.022326	-0.101012	0.0454445	0.140176	-0.0503408	-0.0369516	-0.0138242	-0.116647	0	0	0	-1	0	0	0	0	0	0	0	0	0	0	0	0	0	-1	0	1	0	0	0	-1	1
cg20865740	-0.0480712	-0.0272082	-0.0442816	0.0125651	-0.0190067	-0.103484	0.0282286	-0.0182216	-0.028045	-0.0328641	-0.0025476	-0.0299117	0.0101044	-0.113133	0.0202494	-0.0100294	-0.042792	-0.132887	-0.109999	0.055522	-0.025162	-0.0385818	0.0043834	-0.0240798	0	0	0	0	0	-1	0	0	0	0	0	0	0	-1	0	0	0	-1	-1	0	0	0	0	0	0
cg20874210	0.0463261	0.0656628	-0.103881	0.047574	-0.0016106	-0.0189645	-0.0593512	0.0150419	-0.0338887	0.0155691	-0.0247062	-0.0569007	-0.0054138	-0.104302	0.0206274	-0.0795059	-0.0005881	-0.116206	-0.118474	-0.0081515	-0.0149671	-0.0557904	0.0272064	0.0013594	0	0	-1	0	0	0	0	0	0	0	0	0	0	-1	0	0	0	-1	-1	0	0	0	0	0	0
cg20958434	0.0269267	-0.0720441	-0.0627838	-0.040601	0.0233516	-0.0508685	0.0003061	-0.0002585	-0.015078	0.0463405	0.0220876	0.0381023	0.0301736	-0.001327	-0.0416459	-0.127581	0.0443334	-0.120573	-0.121615	0.0135478	-0.0541528	0.0628155	0.0978778	-0.102044	0	0	0	0	0	0	0	0	0	0	0	0	0	0	0	-1	0	-1	-1	0	0	0	0	-1	0
cg20973561	-0.0388472	-0.0134017	0.0842139	-0.0156431	0.0375597	-0.0663238	0.0270989	0.0220905	0.0013032	0.0121167	0.0043534	-0.0133525	-0.123226	-0.069059	0.0416441	-0.0275918	0.0093327	-0.132755	-0.0480615	0.0491406	-0.110652	-0.127407	0.0608669	-0.070855	0	0	0	0	0	0	0	0	0	0	0	0	-1	0	0	0	0	-1	0	0	-1	-1	0	0	0
cg20981403	-0.0136997	0.0736947	0.0227511	-0.0068842	-0.0271909	-0.0268538	0.0129376	-0.0310375	0.0096222	-0.0811703	0.0194434	-0.0451352	-0.0234935	-0.095484	0.0468597	-0.103706	0.0197201	-0.219222	-0.10517	0.130188	-0.0375231	-0.058089	0.0255567	-0.0695288	0	0	0	0	0	0	0	0	0	0	0	0	0	0	0	-1	0	-1	-1	1	0	0	0	0	1
cg21036194	-0.0297361	-0.0428562	0.0214713	-0.028897	-0.0219023	0.0559025	3.5e-05	0.08066	0.0167443	0.113158	-0.0117946	0.0017886	-0.0083775	0.614659	0.156096	-0.0546136	0.0105723	0.0729137	0.754565	0.0230505	0.0168361	0.0232318	0.0053767	0.0597731	0	0	0	0	0	0	0	0	0	1	0	0	0	1	1	0	0	0	1	0	0	0	0	0	4
cg21142512	-0.0816998	0.010079	-0.0874105	0.118017	-0.0557648	0.0051632	0.121046	0.0021078	0.0026763	-0.0022689	0.0208819	0.106658	-0.0848507	-0.0658569	-0.0261592	0.0688771	0.0386598	-0.198884	-0.0423286	0.0258819	-0.0486759	0.024174	0.0208347	0.0067723	0	0	0	1	0	0	1	0	0	0	0	1	0	0	0	0	0	-1	0	0	0	0	0	0	3
cg21159568	0.0565854	0.147711	-0.0396699	0.035022	0.093204	-0.0155987	0.0460257	0.0572522	0.0130795	0.187628	0.0585132	0.0510532	0.0051596	0.0737689	-0.001769	-0.0119472	-0.112807	0.031362	-0.0895415	0.0780597	0.105004	0.0244901	-0.0161828	-0.0680616	0	1	0	0	0	0	0	0	0	1	0	0	0	0	0	0	-1	0	0	0	1	0	0	0	3
cg21184495	-0.0401547	0.02813	-0.0369074	0.107912	0.0299901	-0.0449867	0.0178216	0.100091	-0.0198748	-0.0243974	0.1134	-0.0581456	0.0870281	-0.0329786	-0.0524951	0.0535751	0.0889101	0.0024263	-0.142126	-0.0111365	-0.0354071	-0.0468981	-0.004796	0.0150112	0	0	0	1	0	0	0	1	0	0	1	0	0	0	0	0	0	0	-1	0	0	0	0	0	3
cg21201096	-0.0160808	0.0371847	0.0057953	0.0124005	-0.0360408	-0.0677342	-0.0496024	-0.0221693	-0.0641752	-0.0051492	-0.0134623	-0.0030451	-0.127626	-0.103225	0.0592082	-0.118409	0.0048319	-0.201845	-0.0915767	0.008963	-0.004414	-0.0059003	-0.0668339	0.0177761	0	0	0	0	0	0	0	0	0	0	0	0	-1	-1	0	-1	0	-1	0	0	0	0	0	0	0
cg21226074	-0.101124	-0.0328927	-0.106889	0.0128597	-0.03416	-0.0481187	0.0563471	-0.0059645	-0.0197693	0.0206164	0.0244268	0.0727089	-0.0561432	-0.114639	-0.0564815	0.0087413	-0.0164566	-0.0776726	-0.126763	0.0810718	0.0048672	-0.0143755	-9.21e-05	0.0564258	-1	0	-1	0	0	0	0	0	0	0	0	0	0	-1	0	0	0	0	-1	0	0	0	0	0	0
cg21334191	-0.100982	0.0164555	-0.0693838	-0.104516	-0.0812552	0.0124738	-0.0356319	-0.0022273	0.00231	0.011427	0.0380629	0.0444335	-0.0038183	-0.0735612	-0.0315476	-0.125181	-0.0335654	-0.123207	-0.084428	0.0090103	-0.0819187	-0.0036395	0.0700138	0.0235051	-1	0	0	-1	0	0	0	0	0	0	0	0	0	0	0	-1	0	-1	0	0	0	0	0	0	0
cg21441945	-0.110937	0.0256663	0.0558229	-0.0372365	0.0034746	-0.0105412	-0.0172571	-0.0136231	-0.0030001	-0.0607225	0.0006651	-0.029389	0.0421663	-0.0584616	-0.0062985	0.0204851	0.0083927	-0.157101	-0.0037026	0.149555	-0.102981	-0.0277924	-0.0356846	-0.0135343	-1	0	0	0	0	0	0	0	0	0	0	0	0	0	0	0	0	-1	0	1	-1	0	0	0	1
cg21486694	0.0886599	0.0955261	-0.0473714	-0.061683	0.0576938	0.134838	0.123825	0.0106144	0.0223219	-0.0228963	0.0045558	0.101526	0.0015996	0.150156	-0.064793	0.0098384	-0.0013221	-0.0340647	-0.078091	0.0133987	0.0151403	-0.0414073	0.0031531	-0.0291652	0	0	0	0	0	1	1	0	0	0	0	1	0	1	0	0	0	0	0	0	0	0	0	0	4
cg21535931	0.0198947	0.109737	-0.0411482	-0.0378624	-0.0054483	-0.0465068	0.0273434	0.0149613	-0.0181758	-0.0452663	0.0266136	-0.0183366	-0.0139934	0.0145326	0.0435676	-0.147299	-0.0361649	-0.114503	0.0044936	0.0827886	0.0683459	-0.0041438	0.109644	-0.0608395	0	1	0	0	0	0	0	0	0	0	0	0	0	0	0	-1	0	-1	0	0	0	0	1	0	2
cg21562809	0.0097512	0.0138247	-0.115875	0.035091	-0.0589902	0.0359627	0.0121942	-0.0055384	-0.0283832	-0.0058962	0.103031	-0.0050515	-0.0611642	-0.0565784	-0.0372865	-0.116999	0.0149503	-0.149372	-0.0841871	0.0013745	-0.0756621	-0.0162299	-0.0637887	-0.0251528	0	0	-1	0	0	0	0	0	0	0	1	0	0	0	0	-1	0	-1	0	0	0	0	0	0	1
cg21565496	-0.0199175	-0.0469501	0.122441	-0.0493941	-0.0273942	7.1e-05	-0.0326642	-0.0928904	0.0136133	-0.112269	-0.0243038	0.00329	0.0351533	-0.0012858	-0.0299899	0.0658222	0.116266	0.0009941	0.0017712	0.001407	-0.120436	-0.0557926	0.0269407	0.0356967	0	0	1	0	0	0	0	0	0	-1	0	0	0	0	0	0	1	0	0	0	-1	0	0	0	2
cg21575706	0.0109567	0.114829	-0.0079031	0.002404	0.0170253	-0.0171866	0.074765	0.0583415	-0.0085107	-0.0181796	0.0260364	0.0213693	0.0513839	0.0363722	0.0374189	0.0545326	-0.152965	0.0138179	0.0663069	0.13353	0.101651	0.0921119	0.0315676	-0.0173827	0	1	0	0	0	0	0	0	0	0	0	0	0	0	0	0	-1	0	0	1	1	0	0	0	3
cg21581312	0.0033841	0.0149277	0.0801404	-0.118221	-0.0445936	0.0021093	0.0190301	-0.0970455	-0.0315355	0.0009882	-0.0448881	-0.0350127	0.0630098	-0.0435321	0.000135	-0.120384	-0.0628077	-0.147797	-0.0013445	0.154684	-0.0439851	-0.076618	0.0034543	-0.043168	0	0	0	-1	0	0	0	0	0	0	0	0	0	0	0	-1	0	-1	0	1	0	0	0	0	1
cg21643138	-0.0467362	-0.0490355	-0.0131795	0.0227905	0.0514734	0.0198724	-0.0549283	0.009183	0.0090565	-0.0311546	-0.0609347	0.0425104	-0.13956	-0.0705875	0.0111508	-0.0541667	-0.0468106	-0.248964	-0.135869	0.120703	-0.0446347	0.0097829	0.070869	-0.0659982	0	0	0	0	0	0	0	0	0	0	0	0	-1	0	0	0	0	-1	-1	1	0	0	0	0	1
cg21657334	-0.0411362	0.0117793	-0.0632701	-0.0577155	-0.0018771	0.0290394	0.0207386	-0.0252215	0.0373522	-0.0241012	0.0164169	0.0226317	-0.113078	0.103445	0.129145	0.0335609	-0.0111493	-0.110077	-0.0385801	0.0684579	-0.0280492	-0.0462975	0.0055464	0.0004911	0	0	0	0	0	0	0	0	0	0	0	0	-1	1	1	0	0	-1	0	0	0	0	0	0	2
cg21664909	0.0805977	-0.0551762	-0.102391	-0.0342867	0.0215007	-0.026661	0.0312135	-0.0351469	0.0353026	-0.0470329	0.0092303	0.0249113	-0.0665369	-0.0495649	0.0313566	-0.108535	0.0301972	-0.121908	-0.0643401	0.107339	-0.0060006	-0.0157249	-0.0166991	0.0051987	0	0	-1	0	0	0	0	0	0	0	0	0	0	0	0	-1	0	-1	0	1	0	0	0	0	1
cg21777154	0.0143372	0.111434	-0.0139294	-0.0424528	0.01879	-0.0109269	0.0945997	0.0553848	-0.0067185	0.0241293	0.0146048	0.0313788	0.0500739	0.0529162	0.0285548	0.0223718	-0.127157	0.0183829	0.0381379	0.129442	0.110563	0.0437478	0.0224239	-0.0305831	0	1	0	0	0	0	0	0	0	0	0	0	0	0	0	0	-1	0	0	1	1	0	0	0	3
cg21828319	0.0063881	0.0649614	0.0009851	-0.018108	-0.009776	-0.0244762	0.113385	0.109849	0.0066699	-0.0030698	0.001415	0.0154768	0.0773569	0.0365527	0.0161966	0.0695643	-0.150727	-0.0377937	0.0514434	0.119467	0.0925198	0.0554992	0.0277063	0.0141457	0	0	0	0	0	0	1	1	0	0	0	0	0	0	0	0	-1	0	0	1	0	0	0	0	3
cg21872093	0.0281772	-0.0471133	0.048867	0.048411	-0.082648	-0.0580829	-0.0471359	-0.0702569	-0.0255041	0.0458582	0.106467	-0.0529371	-0.0750902	-0.0710381		-0.0675795	-0.0667464		-0.116966	0.0182497	-0.0631255	-0.113562	-0.0326989	-0.163195	0	0	0	0	0	0	0	0	0	0	1	0	0	0	0	0	0	0	-1	0	0	-1	0	-1	1
cg21884374	-0.0411889	-0.0025356	-0.110651	-0.0514539	-0.0007741	-0.0229198	-0.0886704	-0.0197049	0.0414999	0.0168756	-0.0239761	-0.0585681	-0.0684845	-0.105078	-0.057455	0.0631987	0.0676195	-0.150173	-0.101042	0.0787808	-0.0349475	0.0093442	0.0087473	2e-07	0	0	-1	0	0	0	0	0	0	0	0	0	0	-1	0	0	0	-1	-1	0	0	0	0	0	0
cg21939221	0.0355924	0.0415241	-0.125599	0.0122546	0.0199964	-0.0150435	0.0078239	-0.0015149	-0.0020117	-0.0597415	-0.0306844	-0.0247115	0.0161684	-0.0160735	0.0286725	-0.111426	0.0376647	-0.147094	-0.120207	0.0484754	-0.0516267	0.0075194	-0.0025241	-0.0914358	0	0	-1	0	0	0	0	0	0	0	0	0	0	0	0	-1	0	-1	-1	0	0	0	0	0	0
cg22026001	-0.0014854	0.0120132	0.0181579	-0.0811668	0.001473	-0.0015486	0.0168085	0.0275394	-0.0076937	-0.0332982	0.0336771	0.0544424	-0.0130306	-0.0618942	-0.0197501	-0.118719	0.0305153	-0.151802	-0.140003	0.0356598	-0.134552	-0.0135353	0.0243371	0.0528023	0	0	0	0	0	0	0	0	0	0	0	0	0	0	0	-1	0	-1	-1	0	-1	0	0	0	0
cg22027267	-0.0459962	0.0008215	0.0360835	0.0164458	-0.0061227	0.0586378	-0.0080371	0.0396242	-0.0032706	-0.141423	-0.0652821	-0.0393741	0.001472	-0.0560366	0.022486	-0.0093218	-0.0890099	-0.0950507	-0.10419	0.0543196	-0.136038	0.0044595	-0.108752	-0.0068427	0	0	0	0	0	0	0	0	0	-1	0	0	0	0	0	0	0	0	-1	0	-1	0	-1	0	0
cg22069247	-0.0015198	0.11594	0.0199583	-0.0486502	-0.0075945	0.0022448	0.109895	0.0601727	-0.025485	0.0099199	0.0074594	-0.0047526	0.0790557	0.0068469	0.0474069	0.0747654	-0.179018	0.0014219	0.0322487	0.160367	0.0650545	0.0398375	-0.0095314	-0.0188605	0	1	0	0	0	0	1	0	0	0	0	0	0	0	0	0	-1	0	0	1	0	0	0	0	3
cg22093121	0.0202578	-0.0816292	-0.174838	-0.0639447	0.0499281	-0.0134127	-0.0031037	0.0150054	0.0002696	0.0395338	-0.0570012	0.0527563	0.0223989	0.0354507	-0.0007884	-0.105219	0.0717513	-0.123008	0.0426847	-0.127805	0.0249977	0.0231307	0.0366187	0.0208811	0	0	-1	0	0	0	0	0	0	0	0	0	0	0	0	-1	0	-1	0	-1	0	0	0	0	0
cg22158476	0.0319763	-0.0468525	-0.0527907	0.0136583	0.0664714	0.0004781	-0.114158	-0.0244118	0.0600453	-0.0734737	-0.0207157	-0.0020656	0.0093634	0.0303819	0.0039087	-0.137554	0.092358	0.0015114	-0.10757	0.0547284	0.0410616	-0.145816	-0.063788	-0.0916867	0	0	0	0	0	0	-1	0	0	0	0	0	0	0	0	-1	0	0	-1	0	0	-1	0	0	0
cg22202670	-0.0386483	-0.0265088	-0.142802	0.0400527	-0.0145421	-0.0107596	0.0962019	0.0319446	0.0247339	0.005163	-0.0274858	0.0650684	-0.0762199	-0.116343	-0.0016283	-0.0270667	0.0420964	-0.224955	-0.0210843	0.109136	-0.0456602	-0.004367	0.0237119	-0.0287699	0	0	-1	0	0	0	0	0	0	0	0	0	0	-1	0	0	0	-1	0	1	0	0	0	0	1
cg22222413	0.0022349	0.0425819	-0.095966	-0.0611748	0.0666885	0.128369	0.0314458	-0.0009001	-0.103115	-0.0315202	-0.0152854	0.0416199	-0.0034275	-0.0138576	-0.0769708	0.0144607	-0.0508718	0.000731	0.103321	-0.0616467	-0.0140973	0.0427358	0.0545874	-0.112128	0	0	0	0	0	1	0	0	-1	0	0	0	0	0	0	0	0	0	1	0	0	0	0	-1	2
cg22231758	-0.0943677	0.0277921	-0.0086059	-0.0523057	0.0235078	-0.0335193	0.0524951	0.0034267	-0.0399419	0.0023225	0.0407501	-0.0039012	-0.10933	-0.0002974	0.144523	-0.123668	0.112211	-0.0664044	-0.0780077	0.0741189	0.0315983	0.0274091	-0.0293304	0.0530699	0	0	0	0	0	0	0	0	0	0	0	0	-1	0	1	-1	1	0	0	0	0	0	0	0	2
cg22259797	0.100376	0.0573713	0.0803782	0.0215752	-0.0176804	0.0327189	0.0055083	-0.0729843	-0.0254648	0.0722435	-0.0152427	0.0488005	-0.0309353	0.0653534	-0.0581752	-0.165159	0.0916358	-0.114681	-0.0304669	0.002201	0.031328	0.036034	0.0265856	-0.200986	1	0	0	0	0	0	0	0	0	0	0	0	0	0	0	-1	0	-1	0	0	0	0	0	-1	1
cg22324981	-0.0871391	-0.126243	0.0174722	-0.0534258	-0.0322755	0.0170371	-0.155184	-0.0374606	0.0124853	-0.0899612	0.0068315	-0.0731356	-0.0045568	-0.0498175	-0.0293734	0.0982304	0.0929024	-0.0384686	-0.0724345	-0.0337264	-0.119463	-0.0881905	-0.045567	0.137154	0	-1	0	0	0	0	-1	0	0	0	0	0	0	0	0	0	0	0	0	0	-1	0	0	1	1
cg22442430	-0.0118925	-0.112228	-0.0397063	0.023373	-0.014058	-0.0041325	-0.108269	-0.0749879	0.0178114	-0.0404966	0.01449	-0.0426156	-0.0735589	0.0006354	-0.0383598	-0.0764239	0.116584	-0.0766788	-0.0745814	-0.107617	-0.097285	-0.0861777	-0.0031831	0.0298043	0	-1	0	0	0	0	-1	0	0	0	0	0	0	0	0	0	1	0	0	-1	0	0	0	0	1
cg22610434	-0.007932	-0.0925737	-0.0120307	-0.0222249	-0.0308797	0.003879	-0.049997	0.0192509	-0.0122721	-0.0626561	-0.026582	-0.0454156	-0.0185166	-0.0335859	0.0549942	-0.319293	0.0472031	0.281096	-0.0158606	-0.0764621	-0.118713	0.377706	0.0514694	-0.0089284	0	0	0	0	0	0	0	0	0	0	0	0	0	0	0	-1	0	1	0	0	-1	1	0	0	2
cg22637435	0.0053566	0.0994349	0.0785658	-0.0420509	0.128815	0.0065777	0.0204546	-0.0623101	-0.0129632	0.200593	-0.0163746	0.0322733	-0.0421501	0.0116117	0.0406056	0.0457039	0.0285416	-0.0042587	0.0581886	0.0198349	-0.0617432	-0.0230883	-0.124403	-0.133794	0	0	0	0	1	0	0	0	0	1	0	0	0	0	0	0	0	0	0	0	0	0	-1	-1	2
cg22819952	-0.0044981	0.0207007	0.0238426	-0.149068	-0.0645696	0.0150865	-0.0303252	0.0451573	0.0485903	-0.110133	-0.0048586	-0.03482	-0.014972	-0.110341	0.0693567	-0.0736612	0.0164565	-0.149159	-0.0269149	0.0844931	-0.03029	-0.0340761	-0.02037	-0.0837943	0	0	0	-1	0	0	0	0	0	-1	0	0	0	-1	0	0	0	-1	0	0	0	0	0	0	0
cg22901726	0.0071026	0.0400075	-0.0386414	-0.0567317	0.108501	0.0143821	0.0251397	-0.033711	0.0214448	-0.0078338	0.0254147	0.0124472	-0.0267225	0.112585	0.0998652	0.0525081	0.0132238	0.000829	0.0049643	0.106254	-0.0160577	-0.0145046	0.0249398	0.174615	0	0	0	0	1	0	0	0	0	0	0	0	0	1	0	0	0	0	0	1	0	0	0	1	4
cg22911650	0.0435181	0.127044	-0.0224318	-0.0010793	0.0142384	0.020126	0.10432	0.0050811	0.0099948	0.005625	0.0143955	0.0290443	-0.0321159	0.0355959	0.0515986	-0.041653	-0.0736758	0.0021694	0.0331614	0.0888091	0.117334	0.066283	0.0689102	-0.108592	0	1	0	0	0	0	1	0	0	0	0	0	0	0	0	0	0	0	0	0	1	0	0	-1	3
cg22917487	0.0013815	0.120544	0.0183118	-0.0481222	0.0394364	0.0013432	0.130859	0.0450875	0.0124152	-0.0100277	0.0190907	-0.0105726	0.041116	0.0278643	0.0500933	0.0395673	-0.195534	0.0012571	0.023378	0.148332	0.0852629	0.0937027	0.0386404	-0.026811	0	1	0	0	0	0	1	0	0	0	0	0	0	0	0	0	-1	0	0	1	0	0	0	0	3
cg22960051	-0.0580977	0.155871	0.0056582	-0.0388651	0.0009579	0.0154556	0.0113895	6.95e-05	0.0293588	0.0313001	0.0765547	-0.0087664	-0.0564919	-0.0074888	-0.0824725	-0.0149435	0.0112021	-0.128209	0.0544405	0.062681	-0.029244	-0.0069152	0.125319	-0.114802	0	1	0	0	0	0	0	0	0	0	0	0	0	0	0	0	0	-1	0	0	0	0	1	-1	2
cg22963164	0.0251377	0.0501309	-0.0164224	-0.0230404	0.0079197	-0.0042418	0.130887	0.0200203	-0.0114142	-0.0045969	0.0090743	0.0207081	0.0669726	0.0077426	0.042586	0.0485001	-0.191136	0.0093415	0.0237793	0.106064	0.135727	0.0385984	0.0283059	0.0104255	0	0	0	0	0	0	1	0	0	0	0	0	0	0	0	0	-1	0	0	1	1	0	0	0	3
cg22995176	0.0114014	-0.0029453	-0.120085	0.006576	0.0458909	-0.0190763	-0.0517791	0.0339307	0.0156856	-0.0219935	0.027842	0.023614	-0.0324527	0.107964	-0.0114783	-0.109743	0.0393837	0.0212694	-0.132984	0.0130214	0.0148033	-0.0412047	0.0339148	0.0091337	0	0	-1	0	0	0	0	0	0	0	0	0	0	1	0	-1	0	0	-1	0	0	0	0	0	1
cg23015664	-0.0320453	0.0953603	0.0311854	-0.002947	0.0155952	-0.0038003	0.101458	0.0110757	-0.0020513	-0.0175457	0.0257844	0.0033258	0.0318888	0.0866122	0.0423221	0.0078004	-0.150175	-0.0592597	0.0409088	0.123308	0.122507	0.0238368	-0.0085169	-0.0029468	0	0	0	0	0	0	1	0	0	0	0	0	0	0	0	0	-1	0	0	1	1	0	0	0	3
cg23034437	-0.067872	0.0042052	-0.0446022	-0.0307416	0.0227985	-0.0118761	0.057781	-0.0302314	-0.0181354	0.0074502	0.0052932	0.0443165	0.0328752	-0.109835	0.0212956	0.0435001	-0.0074967	-0.205301	0.033849	0.129556	-0.104843	0.0081359	0.0836604	-0.0044874	0	0	0	0	0	0	0	0	0	0	0	0	0	-1	0	0	0	-1	0	1	-1	0	0	0	1
cg23206761	-0.0002977	0.0718668	0.0244222	0.0014445	0.0539176	0.0051684	0.106391	0.0478084	0.01305	0.0220315	0.0309062	0.0029683	0.0368661	0.0400525	0.0218448	-0.0314232	-0.106868	-0.01029	0.0080523	0.112826	0.130669	0.0502518	0.0368576	-0.0035534	0	0	0	0	0	0	1	0	0	0	0	0	0	0	0	0	-1	0	0	1	1	0	0	0	3
cg23223755	-0.0219233	-0.0023169	-0.115121	-0.0615701	-0.0544624	-0.0632714	-0.0254624	0.0108901	0.0563001	-0.0346115	0.048909	-0.0451127	-0.0249898	-0.101163	0.0542196	-0.0550821	-0.0254295	-0.126532	-0.187932	0.0712311	-0.0939205	-0.0073085	0.0318957	-0.067554	0	0	-1	0	0	0	0	0	0	0	0	0	0	-1	0	0	0	-1	-1	0	0	0	0	0	0
cg23407655	0.106183	0.0437306	0.0016735	0.017463	0.0456751	-0.0032561	0.0241593	-0.0541247	-0.0274802	0.123355	-0.0053066	-0.024667	-0.12336	0.0095266	-0.0131153	0.0355069	0.0481819	-0.0667596	0.0063222	-0.026159	0.0208163	0.0213825	-0.0256383	-0.145492	1	0	0	0	0	0	0	0	0	1	0	0	-1	0	0	0	0	0	0	0	0	0	0	-1	2
cg23434815	0.0796692	0.0677684	-0.0580105	-0.08485	0.043657	0.0320384	0.0366716	0.074276	-0.0333828	-0.0003918	0.0247624	0.0762772	-0.0146237	-0.0151811	-0.0702864	-0.0017862	-0.143512	-0.107293	-0.0414166	0.0452502	0.16089	0.0232524	0.103714	0.0352018	0	0	0	0	0	0	0	0	0	0	0	0	0	0	0	0	-1	-1	0	0	1	0	1	0	2
cg23447233	0.0608275	0.043678	0.0300667	0.0475598	0.059996	0.0159509	0.0508501	-0.0420972	0.0102418	0.182806	0.0102892	-0.0025096	-0.0177154	0.0183049	0.022244	-0.106571	0.102147	-0.0414797	-0.0458134	-0.0113747	-0.0289104	-0.0285138	0.0064679	-0.165457	0	0	0	0	0	0	0	0	0	1	0	0	0	0	0	-1	1	0	0	0	0	0	0	-1	2
cg23474890	0.0258248	0.037749	0.0755191	-0.0045913	0.0004695	-0.0610951	0.142396	0.0405617	-0.0139046	-0.0367462	0.0040637	0.002144	0.043322	-0.0136156	0.0330058	0.0284352	-0.150584	-0.0066256		0.187845	0.114898	0.0526641	0.0120612	0.0465173	0	0	0	0	0	0	1	0	0	0	0	0	0	0	0	0	-1	0	0	1	1	0	0	0	3
cg23521905	0.0538555	0.0772926	-0.0141857	0.0296891	0.0020935	-0.002311	0.11743	0.105591	-0.0051886	-0.0154811	0.0083656	0.0352868	0.0843873	0.0056387	0.0585825	0.0580264	-0.140319	-0.0565089	0.057376	0.0942642	0.109322	0.0377755	0.0085277	0.05621	0	0	0	0	0	0	1	1	0	0	0	0	0	0	0	0	-1	0	0	0	1	0	0	0	3
cg23624621	0.0618413	0.0106201	-0.105302	-0.016964	-0.0218303	0.108738	0.0291979	-0.0161762	-0.0120017	-0.0262851	0.022355	0.0059988	-0.0092335	-0.0435579	-0.0219569	-0.0431885	0.0012273	-0.0694647	-0.116058	0.0594576	-0.0398954	0.0052917	0.117521	-0.0754421	0	0	-1	0	0	1	0	0	0	0	0	0	0	0	0	0	0	0	-1	0	0	0	1	0	2
cg23673974	0.0289107	0.108582	0.0343824	-0.0129863	0.0340793	-0.0040914	0.102878	0.0770956	0.0078807	0.0411492	-0.0012597	0.0455284	0.0463342	0.0272578	0.0379042	-0.0038888	-0.113224	0.0185313	0.0452769	0.0557406	0.113955	0.0992338	0.0129709	0.006312	0	1	0	0	0	0	1	0	0	0	0	0	0	0	0	0	-1	0	0	0	1	0	0	0	3
cg23679141	0.0213187	0.0021029	0.0226298	-0.0004505	0.0061893	-0.0122796	0.0290145	-0.0580237	0.0090078	-0.085296	0.0058596	0.0008915	-0.0396485	-0.0709925	0.0791152	0.0035102	-0.0069399	-0.131412	-0.150954	0.142879	-0.147187	-0.0109824	-0.0203482	-0.041347	0	0	0	0	0	0	0	0	0	0	0	0	0	0	0	0	0	-1	-1	1	-1	0	0	0	1
cg23723835	-0.0358247	-0.0786262	0.0135299	-0.0514716	-0.0783014	0.0908683	-0.0778499	-0.051167	-0.0026033	-0.123458	0.0049342	-0.0583175	-0.0360904	-0.0037984	-0.0227878	0.0166388	0.0588919	-0.0103512	-0.0509503	0.0005761	-0.144738	-0.113415	-0.0046501	0.122213	0	0	0	0	0	0	0	0	0	-1	0	0	0	0	0	0	0	0	0	0	-1	-1	0	1	1
cg23785612	0.0492084	-0.107978	-0.0496573	-0.0613583	0.0763741	-0.0052687	-0.0203042	0.0304649	-0.103509	-0.0819383	0.0456537	-0.0147561	-0.0735977	-0.153072	0.0141647	0.0783855	-0.0669978	-0.0765173	-0.0342491		-0.0150702	0.050255	0.10816	-0.0063166	0	-1	0	0	0	0	0	0	-1	0	0	0	0	-1	0	0	0	0	0	0	0	0	1	0	1
cg23852348	0.0225487	0.123886	-0.041402	0.0034918	0.0158089	-0.057057	0.0431722	0.0360094	0.0342109	-0.0124529	-0.0103572	0.0751322	0.0397526	0.0144576	-0.0161159	-0.0433237	-0.107884	-0.0250715	0.062144	0.105526	0.0949012	0.124071	0.0377705	0.0236105	0	1	0	0	0	0	0	0	0	0	0	0	0	0	0	0	-1	0	0	1	0	1	0	0	3
cg23873916	0.0289804	-0.0252264	-0.116909	-0.0316489	0.0022398	-0.0075997	0.0301842	-0.0382393	-0.0032878	-0.0226681	0.103973	-0.0286487	0.0130788	0.0226022	0.0337764	-0.123213	0.0156635	-0.178192	-0.0846625	-0.0482579	-0.0123823	0.0016675	-0.0009287	-0.023306	0	0	-1	0	0	0	0	0	0	0	1	0	0	0	0	-1	0	-1	0	0	0	0	0	0	1
cg24058365	-0.117788	-0.054105	-0.116626	-0.0369746	0.0292268	-0.0571912	-0.0828416	-0.0964201	-0.03582	0.163708	0.0026914	0.0430027	-0.028924	0.0016433	0.054928	-0.0293994	0.0581531	-0.085805	-0.0442961	-0.0406187	-0.0348627	-0.0493398	-0.0583172	-0.167661	-1	0	-1	0	0	0	0	0	0	1	0	0	0	0	0	0	0	0	0	0	0	0	0	-1	1
cg24137511	-0.0048717	0.112994	0.0782885	-0.0425334	-0.0088617	-0.0315998	0.149539	0.0648387	-0.0045076	-0.0404215	0.0330119	0.0269094	0.0755014	-0.0298188	0.0511368	0.0486025	-0.164944	-0.0772118	0.0852767	0.145528	0.0742742	0.0835301	0.0351954	-0.0605383	0	1	0	0	0	0	1	0	0	0	0	0	0	0	0	0	-1	0	0	1	0	0	0	0	3
cg24138325	-0.0188248	-0.0507455	0.0445148	-0.0657728	0.0202079	0.0029155	-0.116617	-0.0525077	0.007598	0.103332	0.0123168	-0.093424	-0.0207524	-0.0606167	0.051819	-0.120259	0.156204	0.0177535	-0.0669951	-0.0265864	-0.0144381	-0.0260705	-0.0141566	-0.0077004	0	0	0	0	0	0	-1	0	0	1	0	0	0	0	0	-1	1	0	0	0	0	0	0	0	2
cg24168002	0.112315	-0.0023239	-0.0049767	-0.0255431	0.0681455	-0.0735863	0.0536535	-0.0042979	0.0120238	0.108374	0.021862	0.0030885	-0.0559859	0.0999201	0.009219	-0.101492	0.050501	-0.0225772	0.0597937	-0.0268246	0.0101486	-0.0728511	0.0276748	-0.140007	1	0	0	0	0	0	0	0	0	1	0	0	0	0	0	-1	0	0	0	0	0	0	0	-1	2
cg24255556	-0.0811928	0.0755577	0.0377448	0.0143521	-0.117378	0.0227957	-0.0013934	0.0268391	0.0006478	0.0495713	-0.0526558	0.0784729	0.0167259	-0.002199	0.0346174	-0.101978	0.0323699	-0.138236	-0.126096	-0.0341227	0.0213728	-0.0188298	-0.0443933	-0.0027382	0	0	0	0	-1	0	0	0	0	0	0	0	0	0	0	-1	0	-1	-1	0	0	0	0	0	0
cg24300154	-0.0170829	0.101939	0.0496353	-0.0130096	-0.006303	-0.0112364	0.0759678	0.0368912	0.0017913	-0.0026745	-0.0006098	0.0131818	0.0937056	-0.0189305	0.0225382	0.0507588	-0.102203	0.0225386	0.0409941	0.150207	0.0869871	0.108295	0.038391	-0.0242786	0	1	0	0	0	0	0	0	0	0	0	0	0	0	0	0	-1	0	0	1	0	1	0	0	3
cg24376286	-0.0094447	-0.0038903	0.0309519	-0.073777	-0.0311744	-0.0202352	0.0190578	-0.0548857	0.0080541	-0.0562041	0.0001393	0.012235	-0.0284107	-0.0711786	0.0522832	0.156457	-0.0637857	-0.111149	-0.0043184	0.143634	-0.128824	-0.0182458	-0.0270336	-0.0345814	0	0	0	0	0	0	0	0	0	0	0	0	0	0	0	1	0	-1	0	1	-1	0	0	0	2
cg24441810	-0.0425543	-0.0198404	-0.0172651	0.0014394	-0.0396489	-0.0129309	-0.150966	-0.0247017	0.0278678	-0.134686	0.0268668	-0.0171614	-0.0159305	-0.0877556	-0.0548823	-0.0035148	0.147059	0.0456413	-0.0423559	0.0247728	-0.143449	-0.0896229	-0.0012149	0.0632546	0	0	0	0	0	0	-1	0	0	-1	0	0	0	0	0	0	1	0	0	0	-1	0	0	0	1
cg24453153	0.0072305	-0.0207386	-0.0004586	-0.0213065	0.007163	0.0676017	-0.0296811	0.0162371	-0.0246458	-0.0820194	0.0169083	-0.0473563	-0.0900247	-0.108231	0.0368393	-0.0211595	0.0525392	-0.315093	-0.204912	0.228352	-0.0796025	-0.0341515	0.0429043	0.0116869	0	0	0	0	0	0	0	0	0	0	0	0	0	-1	0	0	0	-1	-1	1	0	0	0	0	1
cg24527636	-0.053349	-0.102073	0.0525861	0.012833	-0.0607699	0.0322754	-0.138827	-0.0729907	-0.0023257	-0.13548	-0.0376164	0.0009105	-0.0223961	-0.0610366	-0.0716785	0.0368203	0.106377	-0.0200245	-0.0530578	-0.0337254	-0.0972456	-0.0607832	-0.0069098	0.0168003	0	-1	0	0	0	0	-1	0	0	-1	0	0	0	0	0	0	1	0	0	0	0	0	0	0	1
cg24544594	-0.0079098	0.0239958	-0.0726096	-0.0315665	-0.0384091	-0.0098081	-0.0148761	-0.0060539	-0.0076597	-0.0209683	0.002065	-0.0630311	-0.0551055	-0.0338827	0.0216069	-0.125055	0.0968363	-0.197704	-0.139055	-0.012186	-0.130858	0.0130055	-0.0358056	-0.0210046	0	0	0	0	0	0	0	0	0	0	0	0	0	0	0	-1	0	-1	-1	0	-1	0	0	0	0
cg24597466	-0.0685535	-0.0140078	-0.110087	-0.0360868	0.0357731	-0.0498715	0.0394738	-0.0076265	0.0661929	-0.0600771	-0.15941	-0.005202	-0.0013378	-0.0928737	-0.0179924	-0.0025034	-0.0381802	-0.171929	-0.157435	-0.0439848	-0.0353502	-0.0307134	-0.0349774	-0.0692959	0	0	-1	0	0	0	0	0	0	0	-1	0	0	0	0	0	0	-1	-1	0	0	0	0	0	0
cg24606240	-0.0118649	-0.0236736	0.0026333	0.0065269	-0.0160565	-0.0044735	0.0167019	-0.0162751	-0.0358914	-0.102647	-0.0349199	0.0161994	-0.0737163	-0.121922	0.0754729	0.124121	-0.0211982	-0.217905	-0.0557832	0.0955902	-0.068394	-0.0144712	0.0109432	-0.0450654	0	0	0	0	0	0	0	0	0	-1	0	0	0	-1	0	1	0	-1	0	0	0	0	0	0	1
cg24620635	0.0275807	0.127265	-0.0369433	-0.0444025	0.0048338	-0.007458	0.106132	0.0594732	-0.0146359	-0.0544427	0.0278478	-0.0146896	0.0451611	0.0496531	0.0559533	0.030602	-0.142628	-0.0338233	-0.0140343	0.13238	0.0740639	0.0633124	0.0759431	-0.0067403	0	1	0	0	0	0	1	0	0	0	0	0	0	0	0	0	-1	0	0	1	0	0	0	0	3
cg24721309	-0.006118	0.0123708	-0.106544	-0.0038837	0.0533477	-0.0177933	0.0508514	-0.0711232	-0.0940374	-0.113882	-0.0187136	-6.97e-05	-0.0682821	-0.0143761	-0.0091789	0.0500961	-0.130482	-0.0828929	-0.084133	0.0594671	-0.0649032	-0.111524	-0.0541305	-0.0309888	0	0	-1	0	0	0	0	0	0	-1	0	0	0	0	0	0	-1	0	0	0	0	-1	0	0	0
cg24794102	0.0501642	0.0653607	-0.107242	-0.0068151	-0.0436596	-0.0170866	-0.0650903	-0.0108578	-0.0401628	-0.0295877	0.0107779	0.0760224	-0.0298331	-0.15609	0.075107	-0.089962	-0.0051871	-0.137987	-0.104018	0.0739831	-0.048057	-0.0128747	0.0776282	-0.0506018	0	0	-1	0	0	0	0	0	0	0	0	0	0	-1	0	0	0	-1	-1	0	0	0	0	0	0
cg24806571	-0.147692	0.0407784	-0.179785	0.121385	-0.0382656	0.0371606	0.0864095	-0.0272787	-0.0247385	-0.0398684	0.0790286	0.02872	-0.0782545	-0.0417913	-0.0463868	-0.0007691	0.0053952	-0.21375	0.0146492	-0.0196795	-0.0213061	0.0024961	-0.0181238	0.0039926	-1	0	-1	1	0	0	0	0	0	0	0	0	0	0	0	0	0	-1	0	0	0	0	0	0	1
cg24872885	-0.0585929	0.101242	-0.0523989	-0.0365385	0.0465158	-0.0131756	-0.0050298	-0.0407825	0.046808	-0.0472054	-0.0227741	0.0169785	0.0251977	-0.107645	0.0560214	-0.0882238	-0.0349061	-0.0135518	-0.0956257	0.103795	0.0066843	-0.0284797	0.110522	0.0600933	0	1	0	0	0	0	0	0	0	0	0	0	0	-1	0	0	0	0	0	1	0	0	1	0	3
cg24897108	-0.0032177	-0.0054503	-0.170735	-0.0211589	-0.0308804	0.0397086	-0.134589	0.0118449	0.0182114	-0.139007	-0.0347178	0.0316102	-0.0826496	-0.0304008	-0.0145594	-0.0147339	0.0239693	-0.139618	-0.0468016	0.054474			0.0751345	0.0323823	0	0	-1	0	0	0	-1	0	0	-1	0	0	0	0	0	0	0	-1	0	0	0	0	0	0	0
cg24961970	-0.0190159	0.117036	0.0157825	-0.016895	0.0351255	-0.0377094	0.0994777	0.0473963	-0.0015545	0.0691985	0.0536463	-0.0052329	0.0648622	-0.0228445	0.0441842	0.0483344	-0.126138	0.0470061	0.046428	0.111606	0.118071	0.0788547	-0.0384261	0.0006491	0	1	0	0	0	0	0	0	0	0	0	0	0	0	0	0	-1	0	0	1	1	0	0	0	3
cg24990317	0.0731164	0.0902252	0.0496886	-0.0142714	0.0512742	-0.0620793	0.105724	0.0310552	-0.0381615	0.0732169	0.0464663	0.0444349	0.0178329	0.0256388	0.082827	-0.0907291	-0.12266	-0.0280142	0.108858	0.180346	0.0938657	0.0088033	-0.0868504	-0.0651797	0	0	0	0	0	0	1	0	0	0	0	0	0	0	0	0	-1	0	1	1	0	0	0	0	3
cg25004840	0.0062382	0.0116067	-0.0053213	-0.0030781	-0.122107	2.19e-05	-0.0130051	-0.0214762	0.0124432	-0.130461	0.0131605	0.0234598	-0.0796091	-0.0096536	-0.0317898	-0.028394	0.0438034	0.0008198	-0.126278	-0.0025993	0.0135157	-0.0259029	0.15407	-0.0868701	0	0	0	0	-1	0	0	0	0	-1	0	0	0	0	0	0	0	0	-1	0	0	0	1	0	1
cg25015416	0.0425426	0.126956	0.0090307	-0.0160673	0.014949	-0.0078823	0.113729	0.0541945	0.0255727	-0.0102436	0.0234528	-0.0046633	0.02451	0.0345687	0.0484956	0.0393983	-0.137205	-0.0223362	0.0355675	0.130336	0.087834	0.0822402	0.0599357	-0.0321255	0	1	0	0	0	0	1	0	0	0	0	0	0	0	0	0	-1	0	0	1	0	0	0	0	3
cg25032321	0.0114919	-0.03393	0.12146	-0.0619119	-0.0280205	0.0320332	-0.0682312	-0.0302796	0.015655	-0.109559	0.0199177	-0.0340435	0.089062	-0.0214346	-0.0283112	0.0328218	-0.0081657	0.100835	-0.0604854	0.0356838	-0.0805553	-0.0585457	0.0769464	0.121045	0	0	1	0	0	0	0	0	0	-1	0	0	0	0	0	0	0	1	0	0	0	0	0	1	3
cg25074794	0.0015852	0.106024	0.0526781	-0.0148152	0.132791	0.0012333	0.0343643	-0.0173926	0.0041666	0.212584	-0.010041	0.0179431	0.0002905	-0.0006855	0.0205983	0.0572374	0.0071442	0.0508966	0.0332389	0.0328767	-0.0275221	0.0057377	-0.172205	-0.0581775	0	1	0	0	1	0	0	0	0	1	0	0	0	0	0	0	0	0	0	0	0	0	-1	0	3
cg25383568	-0.0055428	0.117541	0.0674222	-0.034474	-0.0198173	-0.0056941	0.102589	0.0248737	0.0218509	-0.0009372	0.0284095	-0.0435853	0.0867129	-0.0204027	0.0468337	0.0283174	-0.145934	-0.0038544	0.0965843	0.128745	0.0674922	0.0247118	0.0677083	0.022922	0	1	0	0	0	0	1	0	0	0	0	0	0	0	0	0	-1	0	0	1	0	0	0	0	3
cg25597390	0.065209	0.0989619	-0.0227294	-0.0020892	0.0261977	-0.0079775	0.119686	0.036546	-0.0198611	0.108036	-0.0017377	0.120236	0.0079416	0.0137523	-0.0304126	-0.135817	0.0327467	-0.0076993	0.0100768	0.0014069	0.0433651	0.0432678	0.0030485	-0.0841162	0	0	0	0	0	0	1	0	0	1	0	1	0	0	0	-1	0	0	0	0	0	0	0	0	3
cg25634507	0.0429401	0.031891	0.132741	-0.0895037	0.0200227	0.0377025	-0.0309333	0.0302148	0.0345506	0.0569887	0.046705	-0.02582	0.0285509	-0.0266465	0.101546	0.0014579	-0.0143614	-0.130957	-0.0097874	0.0643151	-0.119862	-0.0071402	0.0010936	-0.0713085	0	0	1	0	0	0	0	0	0	0	0	0	0	0	1	0	0	-1	0	0	-1	0	0	0	2
cg25661571	0.0067333	0.0228072	-0.0435193	-0.057346	0.0026476	0.0084182	-0.0502683	-0.0946792	-0.0010733	-0.095369	-0.0306952	-0.0299694	0.0212831	0.0178224	-0.106708	-0.0052567	0.116362	-0.138639	-0.0986212	0.0861732	-0.123843	-0.0636878	0.0844569	0.0192193	0	0	0	0	0	0	0	0	0	0	0	0	0	0	-1	0	1	-1	0	0	-1	0	0	0	1
cg25680145	-0.0170905	0.0208236	-0.0477631	-0.118067	0.0327444	-0.0381129	0.111934	-0.0503986	0.000126	-0.0311762	-0.0346443	0.0427904	-0.0050938	-0.121573	0.0060891	-0.117752	0.0108882	0.0453359	-0.0362047	0.0320719	-0.0863215	0.0150421	0.0326662	0.0309256	0	0	0	-1	0	0	1	0	0	0	0	0	0	-1	0	-1	0	0	0	0	0	0	0	0	1
cg25752703	0.0229413	0.0360699	0.0549061	-0.0374541	0.108257	0.0089958	0.0410572	-0.0386365	0.0055896	0.199259	-0.0537543	0.0796214	-0.0071183	0.0107953	-0.0074713	0.0059249	-0.0091681	-0.00688	0.0529625	-0.0206236	-0.0192918	0.0286585	-0.119643	-0.101322	0	0	0	0	1	0	0	0	0	1	0	0	0	0	0	0	0	0	0	0	0	0	-1	-1	2
cg25773585	-0.0375365	0.0420043	-0.0692018	-0.0137619	0.0042419	-0.064028	0.11871	0.0358878	-0.0594876	0.156563	-0.0295029	-0.0038422	-0.0619706	-0.002744	0.0174003	-0.0525088	0.0411578	-0.112465	-0.0303158	-0.0354186	0.0157955	-0.0558861	-0.0161363	-0.130605	0	0	0	0	0	0	1	0	0	1	0	0	0	0	0	0	0	-1	0	0	0	0	0	-1	2
cg25801976	0.0805529	0.14645	-0.0484296	0.0028893	0.0417122	-0.0395141	0.116741	0.0207768	0.0410106	0.102132	0.0092408	0.0781151	-0.0487031	0.069075	0.0667634	-0.0381436	-0.0974668	0.0292161	0.032188	0.0911988	0.0727745	0.0693196	0.0051654	-0.146285	0	1	0	0	0	0	1	0	0	1	0	0	0	0	0	0	0	0	0	0	0	0	0	-1	3
cg26026821	-0.0396662	-0.0350829	-0.0576442	0.0213963	0.0302132	0.0376031	-0.109361	0.0142763	0.068328	-0.107297	-0.0085572	0.0775114	-0.0227384	-0.056271	0.0142164	-0.0606336	0.01711	-0.130559	-0.129625	0.0053787	-0.0382094	0.0034936	-0.0646705	-0.0639176	0	0	0	0	0	0	-1	0	0	-1	0	0	0	0	0	0	0	-1	-1	0	0	0	0	0	0
cg26088294	-0.0318113	0.0318342	0.0878996	-0.0594812	-0.0306166	-0.0094854	0.0293917	-0.0165983	-0.0124532	-0.0342253	-0.0203601	-0.022005	0.054908	0.101531	0.0107318	-0.147642	-0.0096904	0.0405114	-0.0010904	-0.125145	0.102888	-0.033471	-0.0043315	0.0255555	0	0	0	0	0	0	0	0	0	0	0	0	0	1	0	-1	0	0	0	-1	1	0	0	0	2
cg26118326	-0.0429952	-0.122587	0.0016418	-0.0307057	0.0041095	-0.0830643	-0.0186454	-0.0281831	-0.001437	-0.193141	0.0162507	-0.0221206	-0.0494189	-0.0095459	-0.107858	-0.0018816	0.0390895	-0.0416681	0.0084672	0.0458074	-0.049046	-0.0636655	0.0777435	0.132977	0	-1	0	0	0	0	0	0	0	-1	0	0	0	0	-1	0	0	0	0	0	0	0	0	1	1
cg26153954	-0.0517305	-0.0065045	-0.0052061	0.0222924	0.0527955	0.041983	0.0518704	-0.0678787	-0.0502805	-0.0242525	0.0081059	-0.0284439	0.0009496	-0.0871028	0.0504217	-0.106077	-0.0093328	-0.175466	-0.14092	0.117436	-0.0195334	-0.060026	-0.0086882	-0.0112847	0	0	0	0	0	0	0	0	0	0	0	0	0	0	0	-1	0	-1	-1	1	0	0	0	0	1
cg26235748	0.0363802	0.0702225	-0.0198961	0.0575379	-0.0074917	-0.0021992	0.0718284	0.0389111	-0.0257601	0.155666	-0.0546599	0.0749911	0.0066199	0.123425	0.0023933	-0.125465	0.0515602	0.0226479	0.0121842	0.0058717	0.0191197	0.0419806	0.0302517	-0.146237	0	0	0	0	0	0	0	0	0	1	0	0	0	1	0	-1	0	0	0	0	0	0	0	-1	2
cg26245549	-0.0657155	0.123647	0.0155374	-0.0213165	0.0262786	0.0192315	0.0069789	0.038799	0.0281143	-0.0296296	-0.0025403	0.0175319	0.0070844	-0.000457	-0.0420685	0.0186652	-0.108817	-0.132693	-0.0233416	0.122039	0.0689815	0.0979472	-0.0548774	0.0749377	0	1	0	0	0	0	0	0	0	0	0	0	0	0	0	0	-1	-1	0	1	0	0	0	0	2
cg26332488	-0.0017712	0.131046	0.0274687	0.000949	0.0110408	0.0013491	0.185729	0.0436875	-0.0151283	-0.0292855	0.0233173	-0.0117021	0.0943186	-0.001087	0.0401603	0.0307079	-0.191489	-0.0264984	0.0476106	0.145145	0.0863623	0.0605683	0.0229609	-0.0806631	0	1	0	0	0	0	1	0	0	0	0	0	0	0	0	0	-1	0	0	1	0	0	0	0	3
cg26348243	0.004845	-0.0338552	-0.0215154	-0.0058809	-0.0408035	0.0044782	-0.0293347	-0.019037	-0.0105598	-0.0713807	0.0114098	-0.0311255	-0.0157657	-0.0915639	0.0242571		0.0441709	-0.140616	-0.100291	0.0583875	-0.0767025	-0.112766	0.0165131	0.103851	0	0	0	0	0	0	0	0	0	0	0	0	0	0	0	0	0	-1	-1	0	0	-1	0	1	1
cg26406186	-0.0627632	-0.0109627	-0.0818947	-0.0090306	0.0390455	-0.0026747	-0.0179863	0.0173916	-0.0105848	-0.110572	0.0063286	-0.0283722	0.0279314	-0.013278	0.0012636	-0.0096613	-0.10513	-0.0642522	-0.124109	0.148824	0.0478661	0.0393024	0.0715867	-0.0374575	0	0	0	0	0	0	0	0	0	-1	0	0	0	0	0	0	-1	0	-1	1	0	0	0	0	1
cg26478401	0.0380615	0.0422643	-0.0448458	0.0033734	0.0357898	-0.0068701	0.0877612	0.056586	0.0094586	0.11151	0.0157386	0.0094947	0.0080393	0.0043592	0.0815789	-0.104887	-0.0730415	-0.137548	-0.0223095	0.0100114	0.0858795	0.031356	-0.0258087	-0.112103	0	0	0	0	0	0	0	0	0	1	0	0	0	0	0	-1	0	-1	0	0	0	0	0	-1	1
cg26573274	-0.0057187	0.113386	0.049608	-0.0026544	0.0360926	-0.0261289	0.168727	0.040239	-0.0012867	-0.0429945	0.0131104	-0.0078233	0.0807167	-0.0385898	0.0498384	0.0415003	-0.110517	-0.0289914	0.0545937	0.16323	0.0942655	0.036288	0.0191188	-0.0061001	0	1	0	0	0	0	1	0	0	0	0	0	0	0	0	0	-1	0	0	1	0	0	0	0	3
cg26602666	0.0071758	0.0678252	-0.120797	0.033712	0.0275193	0.003872	-0.10175	-0.0006242	0.0158267	-0.0935875	-0.0406061	0.0648226	0.009449	-0.133366	0.0052809	-0.0051317	-0.006283	-0.140906	-0.0156098	0.077871	-0.0485105	0.0534189	-0.0060141	-0.0409755	0	0	-1	0	0	0	-1	0	0	0	0	0	0	-1	0	0	0	-1	0	0	0	0	0	0	0
cg26639076	0.0505001	0.0574973	-0.0364427	-0.0075954	-0.0395673	-0.001544	0.0995002	-0.0003762	0.0221767	0.124841	-0.0345848	0.0246359	-0.0291835	-0.02648	0.0417542	-0.137845	-0.0176574	0.0334163	0.0313103	-0.0046918	0.104803	0.0320234	-0.0568999	-0.133113	0	0	0	0	0	0	0	0	0	1	0	0	0	0	0	-1	0	0	0	0	1	0	0	-1	2
cg26648465	0.0237807	0.104535	0.0355476	-0.0120836	0.0066197	-0.0343259	0.1381	0.0529147	-0.0013123	0.01778	0.0155893	-0.0078511	0.0635789	0.0309788	0.0583007	0.0463215	-0.146938	-0.0030667	0.0886253	0.11871	0.0817404	0.0807954	0.0013386	-0.0155279	0	1	0	0	0	0	1	0	0	0	0	0	0	0	0	0	-1	0	0	1	0	0	0	0	3
cg26659569	0.0796876	-0.0130439	0.002504	-0.0164986	0.0177233	-0.0051073	0.0491543	-0.0148963	-0.0258883	-0.0512872	-0.0359295	0.0143356	0.079964	-0.0414075	0.0565657	-0.153132	0.0639603	-0.148352	-0.129972	0.0452555	-0.0579922	0.112838	0.0289767	-0.025737	0	0	0	0	0	0	0	0	0	0	0	0	0	0	0	-1	0	-1	-1	0	0	1	0	0	1
cg26700919	0.0027951	-0.106096	-0.105792	-0.0291283	-0.079144	0.0378883	-0.0458528	-0.0560174	0.0020535	-0.110902	-0.0183574	-0.0132042	0.0305455	0.0369413	-0.0179846	-0.0367617	0.0806084	0.0107009	-0.032489	-0.0150654	-0.0326224	-0.0058384	0.0466367	0.10663	0	-1	-1	0	0	0	0	0	0	-1	0	0	0	0	0	0	0	0	0	0	0	0	0	1	1
cg26736232	0.0211826	0.108604	0.0117651	-0.0275457	-0.0207275	0.0198726	0.107592	0.0354324	-0.0451311	-0.0109058	0.061522	-0.0205358	0.0967651	0.0359511	-0.0061828	-0.0517859	-0.143001	-0.128463	0.0309376	0.0809941	0.0364277	0.0574122	-0.0048347	0.0415123	0	1	0	0	0	0	1	0	0	0	0	0	0	0	0	0	-1	-1	0	0	0	0	0	0	2
cg26829672	0.0264771	0.0361484	0.0766949	-0.108036	-0.0502186	0.0400677	-0.0231263	-0.0265727	0.0100473	-0.0865972	-0.0172244	2.79e-05	-0.0375392	-0.101065	0.0079938	0.0634599	0.0348654	-0.126069	-0.006697	0.136403	-0.0392514	-0.0025489	-0.0269237	-0.0181437	0	0	0	-1	0	0	0	0	0	0	0	0	0	-1	0	0	0	-1	0	1	0	0	0	0	1
cg26971042	-0.0330466	-0.100857	-0.0175669	-0.0146293	-0.0157463	-0.008494	-0.105248	-0.069068	-0.0132998	-0.0467436	-0.0038125	-0.01233	-0.0624457	-0.0327918	-0.0053217	-0.0240904	0.114237	-0.040309	-0.0613394	-0.0377219	-0.104237	-0.0665079	-0.0256633	-0.0139991	0	-1	0	0	0	0	-1	0	0	0	0	0	0	0	0	0	1	0	0	0	-1	0	0	0	1
cg27027055	-0.0065659	-0.0046032	0.0310321	0.0018569	-0.0278945	0.0177629	-0.0078503	0.0060332	0.0051361	-0.103048	-0.0019255	0.0034065	0.0369129	-0.0719012	-0.0477724	0.0352487	-0.0355732	-0.101416	-0.0460175	0.12095	-0.0353265	-0.0297712	-0.0067522	0.106719	0	0	0	0	0	0	0	0	0	-1	0	0	0	0	0	0	0	-1	0	1	0	0	0	1	2
cg27039898	0.0384294	0.0770357	0.0293701	0.0133064	0.114652	-0.0031553	0.0162412	-0.0638376	-0.0058812	0.219259	-0.0011751	0.0431177	-0.0055467	0.0031946	0.0327656	0.0009765	0.0314446	0.0241344	0.0283174	0.0177372	-0.0382991	-0.0014574	-0.115787	-0.111059	0	0	0	0	1	0	0	0	0	1	0	0	0	0	0	0	0	0	0	0	0	0	-1	-1	2
cg27040968	-0.0031019	0.083198	-0.0205371	-0.0225536	0.0211565	-0.0264771	0.105275	0.0549361	-0.0095875	-0.0353221	-0.011126	0.0061647	0.0470424	0.0120697	0.0226531	0.0562959	-0.154929	0.0788099	0.0302694	0.14772	0.102896	0.0867995	0.0233485	0.003271	0	0	0	0	0	0	1	0	0	0	0	0	0	0	0	0	-1	0	0	1	1	0	0	0	3
cg27130012	-0.0112709	-0.116674	-0.0571645	0.0175542	0.0246668	-0.0437797	0.0669031	-0.0711134	0.0038529	0.0170969	0.0337692	0.0360738	0.0082455	0.0179712	-0.0381166	-0.164647	-0.0422177	-0.105382	-0.252456		-0.0549043	-0.0336703	-0.030961	-0.0319999	0	-1	0	0	0	0	0	0	0	0	0	0	0	0	0	-1	0	-1	-1	0	0	0	0	0	0
cg27179352	0.025467	0.0114754	-0.126636	0.0132391	0.0291043	-0.0117479	0.0031932	0.0014562	-0.107995	-0.005518	0.0113451	-0.0096396	-0.131129	-0.0216216	0.0472855	-0.0534063	-0.0188524	-0.154129	-0.0506773	0.0688913	-0.0204384	-0.0099575	-0.0071721	-0.0094809	0	0	-1	0	0	0	0	0	-1	0	0	0	-1	0	0	0	0	-1	0	0	0	0	0	0	0
cg27191184	0.0084256	0.0822326	0.0255888	-0.003544	0.004465	-0.0152118	0.141193	0.0316208	0.0137372	-0.0161594	0.0002265	0.0081005	0.0895906	0.0166679	0.0555668	0.0313707	-0.106737	-0.0385125	0.0224862	0.121374	0.11073	0.0371002	0.0339944	-0.0039511	0	0	0	0	0	0	1	0	0	0	0	0	0	0	0	0	-1	0	0	1	1	0	0	0	3
cg27309564	-0.0712512	-0.0123101	-0.0083606	-0.0010468	0.0614338	0.0113958	0.0597384	0.0112089	-0.0274735	-0.0525074	0.0066358	-0.0089589	0.0219367	0.122643	0.0214469	-0.0277978	0.019251	-0.137361	-0.211559	-0.0777471	0.0393503	0.0976894	0.0221022	-0.132881	0	0	0	0	0	0	0	0	0	0	0	0	0	1	0	0	0	-1	-1	0	0	0	0	-1	1
cg27377289	-0.0571402	-0.129894	0.0046707	-0.0401096	-0.0444333	0.0328569	-0.129119	-0.0406524	0.0117877	-0.13478	0.0063203	-0.025074	-0.0258603	-0.064602	-0.0521431	-0.0167523	-0.0016024	-0.0442407	-0.0341717	0.0335391	-0.0910055	-0.0870235	-0.0051933	0.168332	0	-1	0	0	0	0	-1	0	0	-1	0	0	0	0	0	0	0	0	0	0	0	0	0	1	1
cg27504555	-0.0310267	0.0323108	-0.0792842	-0.0149021	0.0015738	-0.0379737	0.118626	0.0940214	0.0135306	-0.0248046	-0.0142022	0.0075688	0.0158716	-0.0114836	0.0486989	0.0233171	-0.0878482	-0.104792	0.0566227	0.112747	0.102191	0.0587476	0.0233842	0.038297	0	0	0	0	0	0	1	0	0	0	0	0	0	0	0	0	0	-1	0	1	1	0	0	0	3
cg27631877	0.0285496	0.0129306	-0.11058	-0.0215925	0.0137145	0.0131602	0.0343942	-0.0361794	-0.0811929	-0.0563251	0.0763546	0.00753	0.0275224	-0.0227802	0.0210446	-0.0665825	-0.0256693	-0.1086	-0.130785	0.159425	-0.0027061	0.0490753	-0.0134089	0.0060777	0	0	-1	0	0	0	0	0	0	0	0	0	0	0	0	0	0	-1	-1	1	0	0	0	0	1
cg27638509	-0.0276107	0.113625	-0.0212993	-0.0209528	0.001365	0.0612513	0.021069	-0.022799	-0.0090691	-0.061283	0.0394578	-0.066019	-0.0575901	0.0395791	0.0448907	-0.116058	-0.0387924	-0.109757	-0.0972363	0.125144	-0.0786259	-0.0410417	0.0455485	-0.0134509	0	1	0	0	0	0	0	0	0	0	0	0	0	0	0	-1	0	-1	0	1	0	0	0	0	2
ch.20.378824F	0.0798396	0.0370791	-0.0107827	0.0771841	0.0390091	0.0043029	0.124255	0.0695285	-0.0101099	0.0447245	0.0351234	0.0902648	0.153745	0.0783405	0.102358	-0.146995	-0.0711327	-0.0782568	0.0468581	-0.0516739	0.095846	0.0755934	0.0215646	-0.017827	0	0	0	0	0	0	1	0	0	0	0	0	1	0	1	-1	0	0	0	0	0	0	0	0	3
cg00000289	-0.0555002	-0.0222335	0.0481739	-0.0223151	-0.0917528	-0.0819207	0.019331	0.0128708	0.003856	-0.0099686	-0.0544567	-0.0387687	-0.0593728	-0.0321885	0.0214875	-0.0674176	0.0396653	-0.115086	-0.0237342	0.132678	-0.105133	-0.0446879	0.0199412	-0.0149785	0	0	0	0	0	0	0	0	0	0	0	0	0	0	0	0	0	-1	0	1	-1	0	0	0	1
cg00014638	-0.0437528	0.03132	-0.0753941	0.0088243	-0.008941	-0.0612089	0.0498326	-0.0978995	0.0176966	-0.0008221	0.0877498	-0.0635243	-0.0613178	-0.0735857	0.0270009	-0.0060339	-0.0875661	-0.243394	-0.0907379	0.189053	-0.146076	-0.0782607	0.0074635	-0.066142	0	0	0	0	0	0	0	0	0	0	0	0	0	0	0	0	0	-1	0	1	-1	0	0	0	1
cg00027570	-0.015553	-0.0607424	0.056651	-0.0177307	-0.0152596	-0.014017	-0.0098452	-0.0987016	0.0529544	-0.127681	0.0411212	-0.0692421	-0.0017232	-0.0188254	-0.0280975	-0.0365682	0.113847	0.0140469	0.0029024	0.0210352	-0.136834	-0.010443	0.0098968	0.0200207	0	0	0	0	0	0	0	0	0	-1	0	0	0	0	0	0	1	0	0	0	-1	0	0	0	1
cg00041047	-0.0158572	-0.0021242	-0.0867622	0.0367925	-0.0065676	-0.0665872	-0.0214378	0.0991328	0.0751231	-0.0651116	0.0176145	-0.0759957	0.0564745	-0.0482314	0.0007264	-0.0694634	-0.177207	-0.214681	0.121336		0.0223832		-0.0303648	0.0162097	0	0	0	0	0	0	0	0	0	0	0	0	0	0	0	0	-1	-1	1	0	0	0	0	0	1
cg00054352	0.0008761	0.0882915	0.0798084	-0.0058369	-0.0149432	0.0049832	0.107377	0.069175	-0.0086498	-0.019483	0.0216932	0.0189796	0.0805212	0.0263818	-0.0015168	0.0703215	-0.118561	0.041673	0.110685	0.0838368	0.0796895	0.0604025	0.0330597	-0.0008378	0	0	0	0	0	0	1	0	0	0	0	0	0	0	0	0	-1	0	1	0	0	0	0	0	2
cg00054572	0.0100103	-0.0351961	-0.0878324	-0.019771	0.048271	-0.0383168	-0.0792238	-0.1018	-0.0015207	-0.0137022	-0.0516903	0.0107297	-0.073502	-0.0333474	0.0205638	0.0635281	-0.0160684	-0.124188	-0.128432	-0.0163767	-0.0307411	-0.0320273	-0.0956585	0.0033055	0	0	0	0	0	0	0	-1	0	0	0	0	0	0	0	0	0	-1	-1	0	0	0	0	0	0
cg00058449	0.0642275	0.182625	-0.0858986	-0.0452783	0.0423054	0.0032354	0.0195554	-0.0211179	0.0271279	0.0172337	0.0262522	0.0029625	0.0141334	-0.0186693	0.0349195	-0.0183008	-0.0691159	0.114232	-0.0423617	0.135441	0.0530719	0.0193924	0.0217524	-0.071806	0	1	0	0	0	0	0	0	0	0	0	0	0	0	0	0	0	1	0	1	0	0	0	0	3
cg00062072	0.0520135	0.0726703	0.0792976	-0.0448914	0.0602729	-0.0460171	-0.0145859	0.0483919	0.0049511	-0.0120482	-0.0063925	0.0449808	0.0568136	0.0101549	0.0319564	0.0346013	-0.093115	-0.134576	0.0668074	0.152993	0.0757075	0.119385	0.0239364	-0.0067101	0	0	0	0	0	0	0	0	0	0	0	0	0	0	0	0	0	-1	0	1	0	1	0	0	2
cg00066351	-0.0009734	0.106738	-0.0022555	0.0139997	0.0193478	-0.0290352	0.101538	0.0895863	-0.0091044	0.034847	0.0430265	0.0016509	0.0362732	0.0227388	0.0253173	-0.0008379	-0.0839632	-0.0271947	0.0290409	0.131293	0.0846728	0.0688357	0.0225695	0.0088538	0	1	0	0	0	0	1	0	0	0	0	0	0	0	0	0	0	0	0	1	0	0	0	0	3
cg00086426	0.0428806	0.0225061	-0.118138	-0.0326819	-0.0449889	-0.0312448	0.0005173	-0.0026169	0.0317819	-0.129345	-0.0740721	-0.0089054	-0.0918071	-0.0399148	-0.0265886	0.0280763	-0.0241206	-0.113989	0.0093469	0.0362569	-0.0878329	0.0212234	-0.0260132	-0.0456344	0	0	-1	0	0	0	0	0	0	-1	0	0	0	0	0	0	0	-1	0	0	0	0	0	0	0
cg00109776	-0.0308673	0.0128249	-0.121824	0.101584	0.0248048	-0.0095903	0.0782781	-0.0086206	-0.0249523	-0.0338611	0.0037324	0.017167	-0.0418875	-0.0214531	0.0104609	-0.0616008	-0.0243984	-0.154922	-0.0780637	0.0166644	-0.031067	0.012196	-0.0055724	0.0126467	0	0	-1	1	0	0	0	0	0	0	0	0	0	0	0	0	0	-1	0	0	0	0	0	0	1
cg00117018	-0.0323331	-0.00968	0.0073415	0.079725	-0.0284875	-0.0322134	-0.0283999	0.0058788	-0.0298278	-0.022701	-0.000544	0.0247266	-0.0113715	-0.114426	-0.0239265	-0.110639	0.0358839	-0.11878	-0.0545513	0.0228809	-0.0228054	0.0086293	0.0130257	-0.0340935	0	0	0	0	0	0	0	0	0	0	0	0	0	-1	0	-1	0	-1	0	0	0	0	0	0	0
cg00176584	0.106867	-0.0221646	-0.0498391	-0.0416696	0.0192006	0.0795791	-0.0144598	-0.0080443	0.0349247	-0.0366323	0.0552041	-0.0175478	0.0729325	-0.0534805	0.0115739	-0.10206	0.0014896	-0.152422	0.0079093	0.0485067	-0.0072583	-0.0474933	-0.0743736	-0.0400939	1	0	0	0	0	0	0	0	0	0	0	0	0	0	0	-1	0	-1	0	0	0	0	0	0	1
cg00185867	-0.0166298	0.106418	-0.0040986	-0.0205834	0.0185215	-0.0814187	0.0900594	0.0282018	-0.0076475	0.0168272	0.0235837	-0.0021595	0.0553537	0.0174981	0.0466427	-0.0057862	-0.137087	0.0784893	0.0495728	0.11717	0.0836886	0.0577915	-0.0071054	0.0169891	0	1	0	0	0	0	0	0	0	0	0	0	0	0	0	0	-1	0	0	1	0	0	0	0	2
cg00188748	-0.0169489	0.005877	-0.0120194	-0.0194668	0.0111661	0.0116006	0.06457	0.0015941	0.0275866	0.101544	-0.0283558	-0.0024072	-0.0193867	-0.0300701	0.0190113	-0.150049	0.0064911	-0.0344231	-0.0275943	-0.015758	-0.0205259	0.0210232	-0.0423816	-0.113207	0	0	0	0	0	0	0	0	0	1	0	0	0	0	0	-1	0	0	0	0	0	0	0	-1	1
cg00201595	-0.0017805	0.0020487	-0.012359	0.0276948	0.0314149	-0.0110759	-0.0743311	-0.015538	0.0101432	-0.0607769	-0.0338923	-0.0042933	-0.0244346	-0.102141	0.0243637	-0.121668	-0.0449122	-0.103005	-0.0492534	0.09618	-0.038483	-0.0013666	0.0131281	-0.0368786	0	0	0	0	0	0	0	0	0	0	0	0	0	-1	0	-1	0	-1	0	0	0	0	0	0	0
cg00231966	0.0794109	-0.0183911	0.0135899	-0.0488163	0.029507	-0.0312531	-0.0166694	-0.0659361	-0.0959558	0.154839	0.101888	-0.0429701	-0.0326247	0.0129573	0.0435742	-0.15863	-0.0503792	-0.0315588	-0.0049636	-0.0328992	0.0619392	-0.0349435	0.0201301	-0.0265215	0	0	0	0	0	0	0	0	0	1	1	0	0	0	0	-1	0	0	0	0	0	0	0	0	2
cg00270878	0.0080007	0.111975	0.0536416	-0.0169963	-0.0124329	-0.0582158	0.0488383	-0.0045769	-0.0168054	-0.0517848	0.018725	0.0161066	0.0814358	-0.0092581	0.0613601	-0.0430306	-0.126408	0.039114	0.0495312	0.110285	0.0724053	0.0352492	-0.0065683	-0.0085557	0	1	0	0	0	0	0	0	0	0	0	0	0	0	0	0	-1	0	0	1	0	0	0	0	2
cg00280235	-0.0018749	0.0687855	0.0104391	0.122928	0.0072421	-0.0427626	0.0270257	-0.0075522	-0.0438822	0.0964842	-0.0200142	0.0049594	-0.0691973	0.0390617	0.0414831	-0.104511	0.0228899	0.0121637	0.0758251	-0.0578056	0.0046179	-0.0031412	-0.0245971	-0.122924	0	0	0	1	0	0	0	0	0	0	0	0	0	0	0	-1	0	0	0	0	0	0	0	-1	1
cg00293189	-0.032228	0.109171	-0.0344921	0.0222253	0.0298533	-0.0712888	0.116456	0.0614499	0.0297813	-0.0077144	-0.0095336	-0.0017825	0.0052105	0.0148776	-0.002534	0.0106421	-0.101443	0.0335194	0.0463414	0.0784862	0.0901613	0.072498	0.0438785	0.0158124	0	1	0	0	0	0	1	0	0	0	0	0	0	0	0	0	-1	0	0	0	0	0	0	0	2
cg00293981	0.0223943	0.0088008	-0.0732838	-0.0359689	0.0524668	-0.0405485	0.0389005	-0.016699	0.0286564	0.0149104	0.0236874	0.0291579	0.0095682	-0.111484	0.0032944	-0.124929	-0.0247684	-0.134196	-0.0810497	0.0747551	0.0132572	-0.0251584	0.029741	-0.03323	0	0	0	0	0	0	0	0	0	0	0	0	0	-1	0	-1	0	-1	0	0	0	0	0	0	0
cg00344801	-0.0093192	0.0982638	-0.0115643	-0.0086443	0.0172419	-0.0346556	0.113221	0.0655282	0.02971	-0.027222	-0.0119441	-0.0203952	0.0631369	-0.0139294	0.0338276	0.0519776	-0.171904	0.0043042	-0.0094807	0.12102	0.0620982	0.0483123	0.0158219	-0.031979	0	0	0	0	0	0	1	0	0	0	0	0	0	0	0	0	-1	0	0	1	0	0	0	0	2
cg00345270	-0.041125	0.0339748	0.0002894	0.0184818	-0.0359745	-0.0398061	-0.060065	-0.023558	-0.0220104	-0.0334616	-0.0618545	0.0137484	-0.019032	0.0048593	0.0063572	-0.127584	-0.0097966	-0.108361	-0.109884	0.0513394	-0.0201759	-0.0037936	0.0210561	-0.0161649	0	0	0	0	0	0	0	0	0	0	0	0	0	0	0	-1	0	-1	-1	0	0	0	0	0	0
cg00366435	-0.0316796	-0.0331513	0.0396351	-0.0282221	-0.0628701	0.0227265	-0.101001	-0.0752805	-0.0163603	-0.11785	0.0146427	0.0111356	-0.0302422	-0.0251536	-0.024114	0.0482329	0.116328	0.0498328	-0.0726867	0.0015038	-0.0889332	-0.0411347	0.039725	0.0657732	0	0	0	0	0	0	-1	0	0	-1	0	0	0	0	0	0	1	0	0	0	0	0	0	0	1
cg00388871	0.0161027	0.0465141	0.0362103	0.001988	0.0629729	0.0076457	0.0010371	-0.080872	0.0296581	0.110141	0.0230296	-0.0004138	0.0010487	0.0285728	0.0220715	-0.0617328	0.104574	0.0775122	0.0307955	-0.0217156	-0.0434144	-0.000623	-0.0507008	-0.130848	0	0	0	0	0	0	0	0	0	1	0	0	0	0	0	0	1	0	0	0	0	0	0	-1	2
cg00415939	-0.0137309	0.0940444	-0.104172	-0.0110022	0.0206307	-0.0061966	0.0536445	0.0319936	-0.0359299	0.016041	0.0038244	0.0279377	0.0471259	0.0434131	0.0016018	-0.0343439	-0.119683	-0.0428089	0.010549	0.067406	0.0212825	0.120262	-0.0017316	-0.029544	0	0	-1	0	0	0	0	0	0	0	0	0	0	0	0	0	-1	0	0	0	0	1	0	0	1
cg00445959	-0.0419728	-0.040648	0.0075973	-0.0668023	-0.0023304	0.0447839	-0.141861	-0.0867481	-0.0576681	-0.0735516	0.036143	0.0236227	-0.0301203	0.057929	-0.0270857	0.0469786	0.0623919	0.043458	-0.0472024	-0.0711323	-0.133156	-0.128958	-0.0286358	0.0369028	0	0	0	0	0	0	-1	0	0	0	0	0	0	0	0	0	0	0	0	0	-1	-1	0	0	0
cg00446123	-0.0289562	-0.0366272	-0.0611171	0.0004284	-0.0354301	0.0303072	-0.0521482	0.0245554	0.0090769	-0.169732	-0.0126368	-0.0174734	-0.0040836	-0.0286532	-0.024743	-0.00095879	-0.0326532	-0.0640393	-0.0531132	0.103745	-0.0080281	-0.0126948	0.0322122	0.132726	0	0	0	0	0	0	0	0	0	-1	0	0	0	0	0	0	0	0	0	1	0	0	0	1	2
cg00459243	-0.0271312	0.102261	0.0626779	0.0033507	0.0102595	-0.014391	0.11944	0.0353479	0.0068101	0.0338444	-0.0159057	-0.0277287	0.072585	-0.0038291	0.0647456	0.0722159	-0.158145	0.0129752	0.0847081	0.09379	0.0789358	0.0477898	-0.0171362	0.0113742	0	1	0	0	0	0	1	0	0	0	0	0	0	0	0	0	-1	0	0	0	0	0	0	0	2
cg00562011	0.0013344	-0.0154998	0.0108635	-0.0072916	0.0156706	-0.0651552	-0.0024908	-0.0082922	-0.0043068	-0.0830328	0.0056494	0.003052	-0.103019	-0.119027	0.0417532	-0.0385806	-0.0259879	-0.152416	-0.0881581	0.0706619	-0.0873393	-0.089716	-0.0019673	-0.0052163	0	0	0	0	0	0	0	0	0	0	0	0	-1	-1	0	0	0	-1	0	0	0	0	0	0	0
cg00570391	0.0585739	-0.0223061	-0.0108967	-0.0306129	-0.0819692	-0.0120518	0.110099	-0.0551959	0.0010775	-0.0054438	-0.0572994	-0.0324972	0.0416485	-0.0332208	-0.0285811	-0.135717	-0.0466576	-0.106491	-0.0321544	0.0128374	-0.0494213	-0.0338423	0.023733	-0.0073343	0	0	0	0	0	0	1	0	0	0	0	0	0	0	0	-1	0	-1	0	0	0	0	0	0	1
cg00599219	-0.0048965	0.008689	0.111312	0.0310129	-0.0631561	-0.0219902	0.0341064	-0.0433377	-0.0111894	-0.0032323	0.0056151	0.0464704	0.0385365	0.0838123	0.0040288	-0.0314989	-0.0143054	0.053622	0.0904833	-0.0269785	-0.0302854	0.0374443	0.100989	-0.111422	0	0	1	0	0	0	0	0	0	0	0	0	0	0	0	0	0	0	0	0	0	0	1	-1	2
cg00609367	-0.0179982	0.0157808	0.108633	-0.0102695	-0.0320668	0.0252295	0.0458416	-0.0418459	-0.0211842	-0.0346686	-0.0423021	-0.020336	0.0447227	-0.0007176	0.120604	0.101488	-0.0037832	-0.0295402	-0.030292	0.0563922	-0.0129557	0.0115678	-0.0021162	0.0223835	0	0	1	0	0	0	0	0	0	0	0	0	0	0	1	1	0	0	0	0	0	0	0	0	3
cg00620024	-0.0603263	-0.0649426	0.0325762	-0.0211375	0.011593	0.0110824	-0.0892927	-0.0484491	-0.0244052	-0.125373	0.0027876	-0.0253213	8.12e-05	-0.0306976	-0.0081128	0.0063722	0.11698	0.0799156	-0.0551512	-0.0241237	-0.104541	-0.0722526	-0.0067334	0.050589	0	0	0	0	0	0	0	0	0	-1	0	0	0	0	0	0	1	0	0	0	-1	0	0	0	1
cg00661777	-0.0038633	-0.122759	-0.0144475	-0.054262	-0.0181106	0.0097258	0.0565316	0.0450703	0.0115334	-0.133429	0.0014187	0.0233917	0.0431592	-0.0047711	0.0014529	0.0253706	-0.0298529	-0.0487675	0.0134722	0.0144735	0.0687296	0.0383601	0.102778	-0.0646245	0	-1	0	0	0	0	0	0	0	-1	0	0	0	0	0	0	0	0	0	0	0	0	1	0	1
cg00689284	-0.0415975	0.0674802	-0.0990681	-0.0027797	0.0385947	-0.0481245	-0.06179	-0.0212256	0.0617329	-0.0064089	0.0813301	-0.029589	-0.204211	-0.0529271	0.031169	-0.150051	0.0736228	-0.169043	-0.021634	0.0731503	-0.0163965	-0.0224861	0.0095119	-0.0669499	0	0	0	0	0	0	0	0	0	0	0	0	-1	0	0	-1	0	-1	0	0	0	0	0	0	0
cg00729370	-0.0054158	0.0016345	0.0216392	-0.0586127	-0.0131058	-0.0671809	0.0352816	-0.0992402	-0.0183523	0.0334143	-0.066961	0.003851	-0.0242715	-0.0285396	0.0021871	-0.059862	-0.0410234	-0.142338	-0.0836988	0.113273	-0.110699	-0.028154	-0.0077701	-0.0570681	0	0	0	0	0	0	0	0	0	0	0	0	0	0	0	0	0	-1	0	1	-1	0	0	0	1
cg00732845	0.0381607	0.0365206	0.112815	0.0367342	-0.005718	-0.0146516	0.0486844	-0.0544533	-0.0228937	0.0331295	-0.0502962	-0.0046934	0.033988	-0.114634		-0.0718396	0.0075565	0.0046067	-0.0309875	-0.0277581	-0.021691	0.0332535	-0.121956	0.0111871	0	0	1	0	0	0	0	0	0	0	0	0	0	-1	0	0	0	0	0	0	0	0	-1	0	1
cg00734471	-0.031789	0.048881	-0.107669	0.0137148	0.0480698	-0.0393281	0.179086	0.0206362	0.032948	-0.0053431	-0.0307159	-0.0714367	-0.0489298	-0.0346534	0.0433273	-0.0491621	-0.0730903	-0.0986094	-0.0644819	-0.0338359	-0.104316	0.0516618	0.0591606	0.006797	0	0	-1	0	0	0	1	0	0	0	0	0	0	0	0	0	0	0	0	0	-1	0	0	0	1
cg00742649	0.0175959	-0.0239264	0.0242162	-0.0311506	0.0010173	-0.053931	0.0496572	0.0141035	0.0284383	0.0429212	-0.0710395	0.104961	-0.0162291	-0.0451207	-0.0013857	-0.046766	-0.0316655	-0.138136	-0.0210709	0.0368345	0.0333494	0.035492	0.0029574	-0.117743	0	0	0	0	0	0	0	0	0	0	0	1	0	0	0	0	0	-1	0	0	0	0	0	-1	1
cg00771185	0.0198789	0.0057024	-0.0007368	-0.0642446	-0.0118344	-0.0165009	0.0090755	-0.02831	0.0415166	-0.0232972	-0.0322985	-0.0470654	-0.0276943	-0.10348	-0.0141576	0.0798082	-0.0325437	-0.185383	-0.0581687	0.105608	-0.0083918	0.0049422	0.0448943	-0.0640947	0	0	0	0	0	0	0	0	0	0	0	0	0	-1	0	0	0	-1	0	1	0	0	0	0	1
cg00773142	0.0138132	0.0015593	-0.124207	-0.0693956	-0.0194514	-0.0309438	-0.0045571	0.0007399	0.0154611	-0.0780307	-0.0045977	0.0303879	-0.126506	0.0111917	-0.0089626	-0.0483747	0.0169802	-0.0621958	-0.116634	0.0632312	-0.0833369	-0.0061898	0.0026218	0.0003137	0	0	-1	0	0	0	0	0	0	0	0	0	-1	0	0	0	0	0	-1	0	0	0	0	0	0
cg00774300	0.0283343	-0.0308822	0.0034122	0.0057204	0.0071599	-0.116929	-0.0410113	0.0107673	0.0104887	0.0372251	-0.0216565	0.0205634	0.0176017	-0.0627547	-0.0212754	-0.090516	-0.0153667	-0.113573	-0.109162	0.064184	0.0084202	0.0196552	0.018957	-0.0208428	0	0	0	0	0	-1	0	0	0	0	0	0	0	0	0	0	0	-1	-1	0	0	0	0	0	0
cg00789960	0.0360228	0.0146857	-0.113842	-0.0313111	-0.019099	-0.031085	-0.0050748	-0.0288176	-0.0184997	0.106159	-0.0373292	0.0115607	-0.0634768	-0.0146229	-0.005204	-0.0646721	-0.006675	-0.0647467	0.0009913	-0.0173934	-0.0546405	0.0201915	-0.021909	-0.10582	0	0	-1	0	0	0	0	0	0	1	0	0	0	0	0	0	0	0	0	0	0	0	0	-1	1
cg00805360	0.0279429	0.0870321	0.0267303	-0.0281077	0.0224298	0.0308953	0.109065	0.0351998	0.0088067	0.0823497	-0.0226183	0.0117729	0.0308968	0.0024698	0.0513962	0.0659979	-0.130408	-0.0321784	0.0297757	0.140921	0.084183	0.0692526	-0.0292238	-0.0119737	0	0	0	0	0	0	1	0	0	0	0	0	0	0	0	0	-1	0	0	1	0	0	0	0	2
cg00810292	-0.0099439	-0.0524804	0.0166823	-0.0451271	-0.0090396	-0.0054329	-0.089431	-0.0479886	-0.0016734	-0.0847406	-0.0121054	0.0047567	0.0537795	-0.0183209	-0.0103614	-0.102758	0.126664	-0.064286	-0.250375	0.0446472	-0.079005	-0.097457	0.0122596	0.0434384	0	0	0	0	0	0	0	0	0	0	0	0	0	0	0	-1	1	0	-1	0	0	0	0	0	1
cg00820958	-0.050123	-0.0032537	-0.0707615	0.0059824	0.008379	0.0173671	-0.0125087	0.0078947	-0.0314124	0.0120695	-0.05359	-0.0417853	-0.0916485	-0.053854	0.0542566	0.0082897	-0.0032802	-0.208138	-0.113176	0.0550404	-0.14409	-0.0588454	-0.0258758	-0.0388986	0	0	0	0	0	0	0	0	0	0	0	0	0	0	0	0	0	-1	-1	0	-1	0	0	0	0
cg00829063	-0.0140271	0.116343	0.0218348	0.012292	0.0026456	-0.013866	0.0959635	0.0271318	0.0347687	0.0147986	-0.0383834	0.0230037	0.0166242	-0.0378567	0.0171136	0.0497968	-0.163822	-0.0621513	0.0952601	0.140298	0.0666659	0.0668706	0.0261921	-0.0077669	0	1	0	0	0	0	0	0	0	0	0	0	0	0	0	0	-1	0	0	1	0	0	0	0	2
cg00830121	-0.0312015	0.0347434	-0.122956	0.0145735	-0.0301278	0.0104107	0.0061712	-0.0331887	0.0449586	-0.0121568	-0.0365148	-0.0580973	-0.0512256	-0.0780067	0.0233949	0.0802109	-0.0236448	-0.157574	-0.0151856	0.102501	-0.0525172	0.0160026	-0.014218	-0.0348631	0	0	-1	0	0	0	0	0	0	0	0	0	0	0	0	0	0	-1	0	1	0	0	0	0	1
cg00850868	-0.0191326	0.0453249	0.128308	-0.0375199	0.0260391	0.0016035	0.0458829	-0.0036378	-0.0155201	-0.0061646	-0.0123994	0.0242375	0.0275768	-0.0220312	-0.0151717	0.1352	0.0238366	-0.0233977	0.0732156	0.101394	-0.0225498	0.0215185	-0.0160508	0.0371267	0	0	1	0	0	0	0	0	0	0	0	0	0	0	0	1	0	0	0	1	0	0	0	0	3
cg00873517	-0.0847063	0.0168232	-0.0025181	0.0151979	-0.0116002	0.0065504	0.0759568	-0.0411053	-0.0256041	0.107855	-0.0058326	0.0216582	-0.0401302	0.0087531	-0.0134079	-0.0977601	-0.0391355	-0.0651197	-0.0526445	0.0391935	0.108403	0.0772853	0.0209761	-0.106663	0	0	0	0	0	0	0	0	0	1	0	0	0	0	0	0	0	0	0	0	1	0	0	-1	2
cg00882281	0.0263311	-0.0178095	-0.106033	0.0045961	0.0070837	-0.0068835	0.0079191	0.0849785	-0.0063239	-0.0247929	-0.0067877	0.0262514	0.0232839	0.0063179	-0.0068466	0.0068898	-0.0269727	0.106363	-0.0137994	0.0455003	0.128235	0.066653	0.0102829	0.0134075	0	0	-1	0	0	0	0	0	0	0	0	0	0	0	0	0	0	1	0	0	1	0	0	0	2
cg00883212	0.0161866	0.0513627	0.020071	-0.0230103	0.0269363	-0.021375	0.0143931	-0.0116472	0.0144626	0.141035	0.012329	0.0289235	0.0107109	0.007469	0.0308916	-0.104423	0.0293222	0.0534282	0.0067988		0.0056182	0.0217717		-0.107471	0	0	0	0	0	0	0	0	0	1	0	0	0	0	0	-1	0	0	0	0	0	0	0	-1	1
cg00889778	0.112291	-0.0255777	-0.0041867	0.120299	0.037167	0.0181892	0.0170191	-0.0118286	-0.0814363	-0.0278163	-0.0138533	0.0878848	0.0244494	0.0423355	0.0051786	0.135592	0.0168689	-0.0300721	0.0103741	0.0323077	0.0331924	-0.0220837	0.009749	-0.0183145	1	0	0	1	0	0	0	0	0	0	0	0	0	0	0	1	0	0	0	0	0	0	0	0	3
cg00901675	-0.0070653	0.0876781	0.0017129	-0.020599	0.0261919	-0.0251235	0.049285	0.0534014	0.0158029	-0.0432994	0.0049401	-0.0170059	0.0741469	0.0056128	0.028756	0.110522	-0.130073	-0.0608233	0.0419443	0.129172	0.0571622	0.0661326	0.011309	0.0035724	0	0	0	0	0	0	0	0	0	0	0	0	0	0	0	1	-1	0	0	1	0	0	0	0	2
cg00907842	0.0706802	0.0774626	0.0053908	-0.0079189	0.0454116	0.0076952	0.0047474	-0.0630501	0.0102523	0.150642	-0.0074553	0.0299678	-0.048358	0.0255748	-0.0158883	-0.110828	0.0865897	0.0346686	0.0218868	-0.0537092	0.0272642	-0.013832	-0.0189205	-0.183075	0	0	0	0	0	0	0	0	0	1	0	0	0	0	0	-1	0	0	0	0	0	0	0	-1	1
cg00908004	0.0505011	0.115793	0.0064655	-0.0112903	0.0506826	-0.0345724	0.0681015	0.0479634	-0.0166362	-0.000683	0.0034069	0.0128417	0.0448985	0.0394824	0.0256321	0.0570931	-0.122497	0.0145762	0.0666551	0.115302	0.0819923	0.0528272	0.0070597	-0.000956	0	1	0	0	0	0	0	0	0	0	0	0	0	0	0	0	-1	0	0	1	0	0	0	0	2
cg00916659	-0.0215072	0.0978247	0.0210648	-0.0044591	0.101652	-0.0493976	0.082229	0.0663164	-0.0208667	0.120519	0.0046058	0.0299434	0.0670176	0.0449536	0.0025318	0.0102236	-0.0867497	-0.0408778	0.0614059	0.0962684	0.106488	0.0751384	-0.0143019	0.001226	0	0	0	0	1	0	0	0	0	1	0	0	0	0	0	0	0	0	0	0	1	0	0	0	3
cg00919806	-0.019129	0.0074211	-0.0909661	0.0305985	0.0134241	-0.0242856	-0.0405015	0.0119908	0.0070251	-0.0147365	-0.0193097	-0.0280651	-0.0329583	-0.0169778	-0.006669	-0.103155	-0.011693	-0.180496	-0.100037	0.0208303	-0.0716547	-0.0869247	-0.0563439	-0.0702155	0	0	0	0	0	0	0	0	0	0	0	0	0	0	0	-1	0	-1	-1	0	0	0	0	0	0
cg00950381	0.0018385	-0.0414987	0.0411038	0.0173037	-0.0486258	0.0294925	-0.0048898	0.0076909	-0.0369645	0.044776	-0.0106788	-0.0193462	0.106989	0.0098069	0.0130639	0.0428201	0.0228734	-0.107133	0.108925	-0.0167903	0.0055142	-0.0224948	-0.038714	0.0166131	0	0	0	0	0	0	0	0	0	0	0	0	1	0	0	0	0	-1	1	0	0	0	0	0	2
cg00974761	0.0754104	0.106138	0.0154258	0.0310256	-0.0302784	-0.0089092	0.0636416	0.0559825	-0.122864	-0.0327408	0.0347824	0.0346356	-0.0287253	-0.0310612	0.0375981	0.007505	-0.0773868	0.0263662	0.0449224	0.0441389	0.105756	0.0185186	0.0625269	-0.0194685	0	1	0	0	0	0	0	0	-1	0	0	0	0	0	0	0	0	0	0	0	1	0	0	0	2
cg00978415	-0.025481	-0.0615531	-0.182498	0.0226037	0.0442994	0.0074935	0.0246437	0.0143595	0.0046899	-0.0538331	-0.0183689	-0.0343646	-0.0305655	-0.137955	-0.0154149	-0.0724694	0.0355488	-0.232849	-0.0776254	0.0633782	0.0151767	0.0289077	0.0363302	0.015709	0	0	-1	0	0	0	0	0	0	0	0	0	0	-1	0	0	0	-1	0	0	0	0	0	0	0
cg00987699	0.0245451	-0.0131361	-0.0302847	0.0286127	0.0226617	-0.009933	-0.0464419	0.0253781	0.0060591	-0.0752275	0.101488	0.0062433	-0.0542191	-0.034847	0.053217	-0.0735263	-0.0224969	-0.152828	-0.103352	0.0971516	-0.0742784	-0.0355552	-0.0036957	-0.0390299	0	0	0	0	0	0	0	0	0	0	1	0	0	0	0	0	0	-1	-1	0	0	0	0	0	1
cg01010221	-0.010397	0.0052627	0.120854	0.0154272	0.010811	-0.0150555	-0.0403808	-0.0132599	0.0131443	-0.0058057	-0.036758	-0.0260255	-0.0396983	0.0198534	0.0615286	-0.124682	-0.0229726	-0.118273	-0.0679583	0.0617176	-0.0749005	-0.0346415	-0.0148813	-0.0172643	0	0	1	0	0	0	0	0	0	0	0	0	0	0	0	-1	0	-1	0	0	0	0	0	0	1
cg01011757	-0.0311536	0.0759935	-0.0222559	-0.0100624	0.0202379	-0.0223715	0.0796579	0.0649261	0.0068927	0.0056988	-0.0283793	-0.0026613	0.0609852	0.0255971	0.0183978	0.0485099	-0.100091	-0.0053927	0.0083897	0.111078	0.120982	0.0645876	-0.0185623	-0.0039998	0	0	0	0	0	0	0	0	0	0	0	0	0	0	0	0	-1	0	0	1	1	0	0	0	2
cg01022219	0.0437879	0.103598	0.0681607	0.0307813	0.0409281	0.0060644	0.110792	0.0138231	-0.0112608	0.0618186	0.0116816	0.0547339	0.0129555	-0.0060425	0.0496431	-0.0300734	-0.0897519	-0.0384651	0.0235268	0.0807365	0.0496266	0.0532784	0.0058729	-0.174408	0	1	0	0	0	0	1	0	0	0	0	0	0	0	0	0	0	0	0	0	0	0	0	-1	2
cg01050740	0.05008	0.0463801	-0.0763632	0.0614049	-0.0148769	-0.118599	0.0087057	0.0049221	-0.0591271	0.0661571	-0.0117037	-0.0115548	-0.0194496	-0.120332	-0.0419211	0.0039915	0.0730596	-0.10048	0.018681	0.0236328	0.017466	-0.0505188	-0.0081528	0.0218528	0	0	0	0	0	-1	0	0	0	0	0	0	0	-1	0	0	0	-1	0	0	0	0	0	0	0
cg01080713	-0.0484336	0.0054294	0.04031	-0.0323571	-0.0217265	-0.0234254	0.020704	-0.0181717	-0.0081594	-0.13243	0.0236254	-0.007904	0.0240484	0.0051943	-0.0640892	0.0690443	-0.0115546	0.101921	0.0016184	0.104218	0.0064029	-0.0031115	0.0428398	0.0460268	0	0	0	0	0	0	0	0	0	-1	0	0	0	0	0	0	0	1	0	1	0	0	0	0	2
cg01082910	-0.0551234	0.0462681	0.0101248	-0.0734539	-0.0016428	0.0423318	0.0928373	-0.0395666	0.0379161	-0.0201629	0.0129336	0.0061459	0.0452736	-0.101291	0.0282229	0.0528879	-0.0070352	-0.22022	-0.0086893	0.158045	-0.0593508	-0.0117517	0.075722	0.0099402	0	0	0	0	0	0	0	0	0	0	0	0	0	-1	0	0	0	-1	0	1	0	0	0	0	1
cg01107178	0.0255966	0.0266678	0.0283617	-0.0252764	0.0034622	0.0058367	0.113619	0.0028302	-0.0018135	-0.0206125	0.0042579	-0.0449148	0.0605472	-0.011012	0.0036711	-0.0535098	-0.10109	0.032976	0.0050261	0.101557	0.0675862	0.00727	0.0227353	-0.0306782	0	0	0	0	0	0	1	0	0	0	0	0	0	0	0	0	-1	0	0	1	0	0	0	0	2
cg01123946	-0.026328	-0.0588566	0.0049848	0.0013857	-0.030193	0.0065184	-0.0469482	-0.0690376	0.0135715	-0.100432	0.0337392	-0.0202155	-0.0566964	-0.0531325	-0.0080753	0.0510645	0.110425	-0.0223749	-0.0305717	0.0437519	-0.119076	-0.0604925	0.0188309	0.0435761	0	0	0	0	0	0	0	0	0	-1	0	0	0	0	0	0	1	0	0	0	-1	0	0	0	1
cg01132568	0.0116784	0.10066	-0.0027903	-0.0203704	0.020346	-0.0088682	0.101519	0.0899812	-0.004851	0.0165218	0.000105	0.0149024	0.0356816	0.0333111	0.01686	0.0261986	-0.0962709	0.0775051	0.0556909	0.0802875	0.120984	0.0538473	0.027982	0.0154561	0	1	0	0	0	0	1	0	0	0	0	0	0	0	0	0	0	0	0	0	1	0	0	0	3
cg01170124	-0.0475408	-0.0442011	0.0626659	0.0182294	-0.0294173	-0.0206037	-0.0439583	0.0056843	-0.0197642	-0.129369	-0.005926	-0.0291795	0.0332881	-0.0136548	-0.012779	0.102856	0.0036868	-0.012636	-0.0646509	0.0449481	-0.0278224	-0.0310843	0.0198718	0.116059	0	0	0	0	0	0	0	0	0	-1	0	0	0	0	0	1	0	0	0	0	0	0	0	1	2
cg01171456	-0.0198416	-0.0236321	-0.15593	-0.0030231	-0.0154928	-0.0365818	0.0223476	0.0225547	0.009783	-0.0420179	-0.0317983	-0.0299167	-0.0348063	-0.0857905	0.0331056	-0.125499	0.0331219	-0.126878	-0.0743081	0.0461678	-0.0118859	0.0025271	0.0537922	-0.0631933	0	0	-1	0	0	0	0	0	0	0	0	0	0	0	0	-1	0	-1	0	0	0	0	0	0	0
cg01188314	-0.0220703	-0.0105381	0.0864571	-0.0275274	-0.0111206	0.043601	-0.0030933	-0.0618532	0.0076743	-0.185238	-0.0509515	-0.0862134	-0.0032721	-0.0866915	-0.0174274	-0.0738066	0.0477569	-0.055647	-0.195041	-0.0258852	0.0020909	-0.115327	-0.0063064	-0.0218417	0	0	0	0	0	0	0	0	0	-1	0	0	0	0	0	0	0	0	-1	0	0	-1	0	0	0
cg01199952	-0.0807229	-0.054786	0.0577984	-0.0175506	0.0052191	-0.052293	0.0587707	-0.0091431	0.0091565	-0.0074647	0.0410978	0.0350064	-0.0006553	-0.0608839	0.0263764	-0.0332661	0.0868208	-0.13561	-0.114081	0.140836	-0.0359097	0.0197471	-0.0635926	-0.0175519	0	0	0	0	0	0	0	0	0	0	0	0	0	0	0	0	0	-1	-1	1	0	0	0	0	1
cg01226278	0.0208228	0.0417843	-0.0772224	-0.0583985	0.0092133	0.0266148	0.0346511	-0.0622489	0.0154889	-0.0615546	-0.031852	0.0443531	0.0212576	-0.155654	0.0051843	-0.0354083	-0.0075888	-0.170708	-0.0149703	0.109864	-0.0293703	-0.0549097	0.0632073	-0.044591	0	0	0	0	0	0	0	0	0	0	0	0	0	-1	0	0	0	-1	0	1	0	0	0	0	1
cg01265860	0.0496992	-0.0431979	0.0131834	0.0393046	-0.0347292	0.0821889	0.0894671	-0.0437311	-0.0012471	0.0650443	-0.0328203	0.0924056	-0.0157168	-0.0801461	0.0601195	-0.0347909	0.0521224	-0.265712	-0.140917	0.0545498	-0.0971075	-0.0746531	0.0701546	-0.100288	0	0	0	0	0	0	0	0	0	0	0	0	0	0	0	0	0	-1	-1	0	0	0	0	-1	0
cg01266264	0.0534391	-0.004409	-0.022429	0.0356979	0.0156416	0.0303088	-0.0050049	0.0122187	0.0152398	-0.0374818	0.0136615	-0.0525138	-0.028596	-0.0321121	0.0009939	-0.0446531	0.0332362	-0.235467	-0.106026	0.176524	-0.0123247	-0.0077967	0.0297247	-0.0478326	0	0	0	0	0	0	0	0	0	0	0	0	0	0	0	0	0	-1	-1	1	0	0	0	0	1
cg01336162	0.0431613	0.107629	0.0138457	-0.0094458	0.0034554	-0.0140826	0.0664815	0.0261504	-0.018013	-0.0139623	0.029997	0.0078555	0.0686925	0.0483463	-0.0055814	0.0187899	-0.136907	0.0678777	0.0635171	0.085383	0.129949	0.0930852	0.0201547	0.0211474	0	1	0	0	0	0	0	0	0	0	0	0	0	0	0	0	-1	0	0	0	1	0	0	0	2
cg01363334	0.0645719	-0.0145709	-0.0416807	0.001405	-0.0002225	-0.01258	-0.0090425	0.0955901	0.0174953	9.58e-05	-0.0069752	0.0311787	-0.0135458	-0.0639514	0.0099532	-0.099048	0.0050462	-0.184503	-0.114731	0.0431916	-0.130868	-0.0139418	-0.0108525	-0.0054736	0	0	0	0	0	0	0	0	0	0	0	0	0	0	0	0	0	-1	-1	0	-1	0	0	0	0
cg01377475	-0.0172484	0.0034027	-0.0359452	-0.0442047	-0.0481105	-0.036178	-0.115573	-0.0042779	-0.0066445	-0.0431385	-0.0736371	0.033413	-0.0336224	-0.0099181	0.079801	-0.0085857	-0.0062413	-0.175034	-0.123765	0.0691895	-0.0589946	-0.0544644	0.0140305	-0.0373209	0	0	0	0	0	0	-1	0	0	0	0	0	0	0	0	0	0	-1	-1	0	0	0	0	0	0
cg01381829	-0.0491162	-0.0492984	-0.0024719	-0.0619237	-0.0462514	0.038356	-0.0637495	-0.0793024	0.0232676	-0.10762	0.0562729	-0.040497	0.0137521	-0.0166521	-0.0393785	0.0499968	0.114911	-0.035656	-0.0577319	-0.0146251	-0.109956	-0.0252553	0.0217532	0.0396179	0	0	0	0	0	0	0	0	0	-1	0	0	0	0	0	0	1	0	0	0	-1	0	0	0	1
cg01385882	0.0463572	0.0027212	-0.0183236	-0.0394475	-0.025075	-0.112313	0.0993834	-0.0175259	0.0356074	-6.78e-05	0.054844	-0.004285	0.0030022	-0.136419	-0.0385587	-0.0575685	0.0195794	-0.115189	-0.076935	0.0566554	-0.0108737	-0.0129923	-0.0137111	-0.0436615	0	0	0	0	0	-1	0	0	0	0	0	0	0	-1	0	0	0	-1	0	0	0	0	0	0	0
cg01417394	0.0296973	0.0329335	-0.192308	0.0968105	0.0131285	0.0199683	0.0013932	0.0873281	0.0056509	-0.0363256	-0.0601162	0.0027201	-0.0686064	-0.123824	-0.0143708	0.0014224	0.0101044	-0.195117	0.0393821	0.0272793	-0.0300707	-0.0134566	-0.0194318	0.0487787	0	0	-1	0	0	0	0	0	0	0	0	0	0	-1	0	0	0	-1	0	0	0	0	0	0	0
cg01419577	0.0373873	-0.0071517	-0.0193023	0.0093737	0.0448544	0.0013215	0.0105338	-0.0341595	0.423747	0.0457135	-0.0401097	0.0410672	-0.0375009	-0.0017761	-0.0664467	0.0294957	0.0553696	0.0171705	-0.0656343	0.414289	-0.0429518	-0.0398878	-0.0014807	-0.11207	0	0	0	0	0	0	0	0	1	0	0	0	0	0	0	0	0	0	0	1	0	0	0	-1	2
cg01448863	0.0449472	0.0373531	0.0220538	0.0086734	0.102476	0.0226882	0.0590306	-0.0522868	-0.0221004	0.147511	0.0157391	0.0280209	9.15e-05	0.0389706	0.0058573	-0.0133112	0.083052	0.0236631	0.0097616	0.0047723	0.0334139	-0.0134663	-0.021187	-0.113272	0	0	0	0	1	0	0	0	0	1	0	0	0	0	0	0	0	0	0	0	0	0	0	-1	2
cg01452115	-0.0114077	-0.0314098	-0.102686	-0.0346918	0.0026646	-0.11059	0.0313526	-0.0051446	0.0342592	-0.0432797	-0.0067449	0.0284968	-0.0148019	0.0324371	0.001399	0.013616	0.0120966	-0.0826621	-0.0347269	0.100056	-0.0145512	0.0018857	-0.0304309	-0.0235678	0	0	-1	0	0	-1	0	0	0	0	0	0	0	0	0	0	0	0	0	1	0	0	0	0	1
cg01500140	-0.0070213	0.0863962	-0.0175082	-0.0239935	0.0013538	0.0246937	0.114298	0.0765431	-0.002019	-0.036171	-0.0110901	-0.0129809	0.020151	-0.0042877	0.043821	0.0605646	-0.130967	-0.0219549	0.0603873	0.122496	0.0488184	0.0646568	0.0506611	-0.0082313	0	0	0	0	0	0	1	0	0	0	0	0	0	0	0	0	-1	0	0	1	0	0	0	0	2
cg01512840	0.0440749	-0.0174473	-0.0004363	-0.0276954	0.0263647	-0.0026467	-0.0618608	-0.0637517	-0.010977	0.0311935	-0.0146212	0.0298942	-0.0187145	-0.0154901	0.0571445	-0.183997	0.0594765	-0.0971592	-0.113611	-0.0207109	0.0275745	-0.104668	-0.0529659	-0.0817319	0	0	0	0	0	0	0	0	0	0	0	0	0	0	0	-1	0	0	-1	0	0	-1	0	0	0
cg01522249	0.0381407	0.03134	-0.0621316	-0.0012148	0.0002848	0.0136782	0.019155	-0.0742274	0.0310994	0.018413	-0.0291509	0.0237208	0.0368773	-0.0546428	0.0059537	-0.116159	0.0465707	-0.13786	-0.129579	0.0657204	-0.000164	0.0395663	0.0014479	-0.0390521	0	0	0	0	0	0	0	0	0	0	0	0	0	0	0	-1	0	-1	-1	0	0	0	0	0	0
cg01537645	-0.0402264	-0.0023461	-0.0056563	-0.0344128	0.036965	0.0289355	-0.0098256	-0.0204948	0.049829	-0.0853192	0.0016518	-0.0103341	-0.0069851	-0.0564843	0.0232102	0.0432314	0.0137336	-0.182097	-0.128331	0.16186	-0.0589515	-0.0646945	0.0208329	-0.0128211	0	0	0	0	0	0	0	0	0	0	0	0	0	0	0	0	0	-1	-1	1	0	0	0	0	1
cg01564333	-0.108987	0.0044154	-0.134149	-0.0560273	-0.0658205	0.0584395	-0.0372942	0.0131619	-0.0453487	-0.0041814	-0.0333786	0.0348861	-0.0258424	-0.0683543	0.0617883	0.0152531	-0.0219335	-0.137107	0.0058264	0.0031217	-0.0349545	-0.0130714	0.0135334	-0.0489499	-1	0	-1	0	0	0	0	0	0	0	0	0	0	0	0	0	0	-1	0	0	0	0	0	0	0
cg01566155	-0.111992	-0.0257189	-0.0066104	-0.0075756	-0.0205987	0.0130228	0.0487192	-0.0350624	-0.013267	-0.0345276	-0.0298914	-0.0063737	0.0208966	-0.0157324	-0.0316605	0.106617	0.0364038	-0.11314	0.0074289	0.0576847	0.0108804	0.0229799	-0.0497545	0.0061929	-1	0	0	0	0	0	0	0	0	0	0	0	0	0	0	1	0	-1	0	0	0	0	0	0	1
cg01580574	0.0395532	-0.0018107	-0.0300408	-3.7e-05	-0.0894013	0.0138284	-0.030829	-0.0457701	-0.0173359	-0.059936	-0.0074384	0.0290721	-0.0500213	-0.141714	0.0454894	-0.223977	0.0126345	-0.212423	-0.0637179	0.0827756	-0.0044462	-0.0329607	0.0225373	0.0548042	0	0	0	0	0	0	0	0	0	0	0	0	0	-1	0	-1	0	-1	0	0	0	0	0	0	0
cg01632240	0.0267083	0.0463003	0.0186644	-0.020498	0.102959	-0.0061131	-0.0041432	-0.0264587	0.0033219	0.193486	-0.013609	0.0334993	-0.0249418	-0.0176474	-0.0249778	0.0352465	0.004532	0.0265778	0.014653	0.0007703	0.0176099	0.0171727	-0.152323	-0.0450531	0	0	0	0	1	0	0	0	0	1	0	0	0	0	0	0	0	0	0	0	0	0	-1	0	2
cg01645676	0.0007979	0.0118141	-0.11751	0.0464182	0.0012243	0.0151311	-0.0833839	-0.0769711	0.0065042	-0.0368498	-0.049764	0.0441434	-0.0694981	-0.0395329	0.0419575	-0.0379462	0.0174802	-0.202826	-0.0220238	0.109295	-0.0205029	-0.0510395	-0.0212028	-0.02732	0	0	-1	0	0	0	0	0	0	0	0	0	0	0	0	0	0	-1	0	1	0	0	0	0	1
cg01656750	0.008795	0.117816	-0.0125254	0.0141812	0.0322747	-0.0080861	0.109766	0.0243962	0.0317694	0.0252662	-0.0070402	0.0371783	0.0299099	0.0218323	-0.0068507	-0.0479074	-0.0836121	0.0045144	-0.0009184	0.105765	0.0624142	0.0818414	0.0659979	-0.0244596	0	1	0	0	0	0	1	0	0	0	0	0	0	0	0	0	0	0	0	1	0	0	0	0	3
cg01668907	-0.0870912	0.0535778	-0.143268	-0.0148565	-0.0111766	0.0923623	0.0312266	-0.0092811	0.0603423	0.019944	0.0234206	0.035466	-0.0331651	-0.0112339	-0.0438322	-0.0424146	0.0288603	-0.134381	-0.057269	0.118862	-0.0706827	-0.0710601	0.0398146	-0.0028499	0	0	-1	0	0	0	0	0	0	0	0	0	0	0	0	0	0	-1	0	1	0	0	0	0	1
cg01697989	0.0197157	0.0436666	0.0443594	-0.0797011	-0.0353383	0.0409207	0.0369065	-0.0292541	-0.0268971	-0.0350975	-0.0284121	0.0292481	0.0503437	-0.0183888	0.0055606	-0.0662554	0.005701	-0.125473	-0.108106	0.145307	-0.0383367	-0.0202146	-0.0037024	0.0040441	0	0	0	0	0	0	0	0	0	0	0	0	0	0	0	0	0	-1	-1	1	0	0	0	0	1
cg01801643	-0.0394581	0.0501437	0.0247209	-0.007961	-0.0027663	0.0011089	0.0237036	0.0099727	0.0007079	-0.077187	-0.0202661	-0.0189472	0.0270347	0.0038029	-0.0635774	0.107023	-0.0614546	0.0738535	0.0023639	0.127483	0.0035887	-0.0033569	0.0439651	0.100218	0	0	0	0	0	0	0	0	0	0	0	0	0	0	0	1	0	0	0	1	0	0	0	1	3
cg01808969	0.0250946	0.140706	0.0186118	-0.0165049	0.0355103	-0.0405594	0.0767226	0.0597822	-0.0055922	-0.0239168	0.0167423	-0.0017243	0.052567	0.0135813	0.0130759	0.0488782	-0.104999	0.0312613	0.0702792	0.06423	0.124844	0.0766695	0.0440128	0.0325634	0	1	0	0	0	0	0	0	0	0	0	0	0	0	0	0	-1	0	0	0	1	0	0	0	2
cg01810623	0.0027487	-0.0470388	0.0009256	-0.0105808	-0.028718	0.0099718	0.0371454	-0.0187196	0.0109889	-0.0053239	0.0677054	0.105873	-0.0150824	-0.0113213	-0.0301932	0.0043346	0.0131514	-0.190569	-0.0615243	0.0629367	-0.123916	-0.0228769	-0.0272771	-0.015066	0	0	0	0	0	0	0	0	0	0	0	1	0	0	0	0	0	-1	0	0	-1	0	0	0	1
cg01832672	-0.023128	-0.0657503	0.0099787	-0.0305218	-0.0484261	0.0059066	-0.119367	-0.0175116	-0.047601	-0.0997992	-0.0573995	-0.0580774	-0.0091949	-0.0037667	-0.0225604	0.116205	0.0804887	0.0651288	-0.07652	-0.0663953	-0.133868	-0.0856402	0.0049275	0.0606902	0	0	0	0	0	0	-1	0	0	0	0	0	0	0	0	1	0	0	0	0	-1	0	0	0	1
cg01852095	0.0158037	0.0093559	0.101601	-0.0096796	-0.0176762	-0.0249524	0.0128052	-0.0321643	0.0021289	0.0110352	-0.0328434	0.0084101	0.0133324	-0.0590908	0.0413244	-0.0184418	0.0125282	-0.143532	-0.0565411	0.11443	-0.0535496	-0.062935	-0.0003924	-0.023657	0	0	1	0	0	0	0	0	0	0	0	0	0	0	0	0	0	-1	0	1	0	0	0	0	2
cg01858583	-0.0242228	-0.0415409	0.118226	0.102124	0.0028233	-0.048504	-0.0001424	0.018168	0.0439067	0.0182717	-0.0295293	0.0227537	0.0057692	-0.0048232	0.038982	-0.114797	-0.0627377	-0.0559853	0.0362883	-0.0200258	-0.0291068	0.0865872	-0.0145997	0.0090548	0	0	1	1	0	0	0	0	0	0	0	0	0	0	0	-1	0	0	0	0	0	0	0	0	2
cg01891736	-0.0070355	0.117789	0.0532783	-0.0220071	0.0304203	-0.006588	0.0394883	0.0017933	-0.0170169	-0.044529	0.0607188	-0.0216466	0.0200286	-0.0223182	0.0203795	0.113271	-0.0502543	0.0344711	-0.0065611	0.103885	-0.000898	0.0458494	-0.0069661	0.0018576	0	1	0	0	0	0	0	0	0	0	0	0	0	0	0	1	0	0	0	1	0	0	0	0	3
cg01896432	-0.0421119	-0.0169458	-0.0014905	-0.0094413	0.0200984	-0.0089981	-0.027187	-0.0204472	0.0029991	-0.0485215	-0.0538437	-0.0592059	0.0048598	-0.109387	0.0320425	-0.0664313	-0.0282151	-0.341198	-0.0754107	0.124703	-0.0277477	0.0108938	-0.0009046	-0.0719484	0	0	0	0	0	0	0	0	0	0	0	0	0	-1	0	0	0	-1	0	1	0	0	0	0	1
cg01921212	0.0315014	0.009714	0.0403031	0.0004693	0.0223777	-0.0512646	0.0315247	0.0225722	-0.0166948	0.0733021	-0.0312244	-0.0012839	0.0440976	0.0085634	-0.0478509	-0.256359	0.0590048	-0.172695	-0.147876	0.0127795	0.0112131	0.0079372	0.0197032	0.0357493	0	0	0	0	0	0	0	0	0	0	0	0	0	0	0	-1	0	-1	-1	0	0	0	0	0	0
cg01933079	0.0213058	0.0127655	-0.0685379	-0.107413	-0.0197559	0.0641656	-0.0001927	-0.0267828	0.024368	-0.0355782	-0.0161342	-0.0325116	-0.0395852	-0.0638217	-0.0092957	-0.0717394	0.0261709	-0.119683	-0.0784062	0.106511	-0.091969	-0.0289328	-0.0322251	-0.0029501	0	0	0	-1	0	0	0	0	0	0	0	0	0	0	0	0	0	-1	0	1	0	0	0	0	1
cg01962471	-0.0014601	0.0796033	-0.0120539	-0.0355419	-0.0056207	-0.0233524	0.0783518	0.0502463	0.0069248	0.0147177	-0.0086879	0.0069509	0.0379264	0.0223541	0.0348137	0.0259225	-0.102766	0.013833	0.0341611	0.104242	0.10167	0.0262819	0.0131236	0.0016882	0	0	0	0	0	0	0	0	0	0	0	0	0	0	0	0	-1	0	0	1	1	0	0	0	2
cg01982833	0.0151376	0.0171937	0.0255212	-0.0550179	0.0412728	0.0081775	0.0156195	-0.0067468	-0.0089418	0.118853	-2.04e-05	0.0283661	-0.0109895	0.0020764	0.0214071	-0.108206	-0.0003002	0.0175277	0.0280463	-0.0444806	-0.0034323	0.0388792	-0.0525643	-0.100586	0	0	0	0	0	0	0	0	0	1	0	0	0	0	0	-1	0	0	0	0	0	0	0	-1	1
cg01990910	0.0581636	0.108274	-0.0067343	-0.0228103	0.0134563	-0.022341	0.0774524	0.0172127	0.0200868	0.105653	0.0012148	-0.0065831	-0.0369179	0.0076877	0.0660958	-0.0548036	-0.0552523	-0.0183169	0.0365954	0.040071	0.0259875	0.0466297	0.0058557	-0.105022	0	1	0	0	0	0	0	0	0	1	0	0	0	0	0	0	0	0	0	0	0	0	0	-1	2
cg02010185	0.118768	0.0332141	0.124141	-0.0708046	-0.0261892	-0.0069109	0.0505678	0.0103893	0.0029099	0.0547251	-0.0176903	-0.0121689	0.0518719	0.157948	0.0140842	0.0144668	-0.0219577	0.0268878	0.0233656	-0.0220919	-0.00947	-0.0350627	0.0176394	-0.0169975	1	0	1	0	0	0	0	0	0	0	0	0	0	1	0	0	0	0	0	0	0	0	0	0	3
cg02018291	0.047199	0.111702	0.0275454	-0.0034808	0.0093248	-0.0281842	0.101973	0.0185929	0.0251101	0.0306856	0.0136427	0.0399887	0.0086144	0.0468089	0.0263647	-0.0239339	-0.0722412	-0.0031225	-0.0082095	0.080411	0.0615358	0.0476047	0.0559277	-0.107173	0	1	0	0	0	0	1	0	0	0	0	0	0	0	0	0	0	0	0	0	0	0	0	-1	2
cg02030958	-0.0085443	0.0228906	0.040053	-0.0044852	-0.0014811	-0.0175165	0.108292	0.0495694	-0.0022011	-0.018256	0.0192069	0.0341028	0.091142	-0.0293708	0.058172	0.0438653	-0.102308	-0.0307531	0.0211668	0.102451	0.0421828	0.0325437	0.0460246	0.0035891	0	0	0	0	0	0	1	0	0	0	0	0	0	0	0	0	-1	0	0	1	0	0	0	0	2
cg02033582	0.0770087	0.0334125	-0.0186688	0.0246476	0.116522	-0.0345905	0.0263269	0.0201204	-0.0467229	0.045599	0.0293447	0.0237388	0.0056548	-0.0078899	0.0060918	-0.125304	0.0434616	-0.0650568	-0.0123876	-0.0255457	0.0691167	-0.0313722	0.0149474	-0.122776	0	0	0	0	1	0	0	0	0	0	0	0	0	0	0	-1	0	0	0	0	0	0	0	-1	1
cg02041484	0.0369062	0.0490351	-0.0223786	0.0047476	0.0151939	-0.0378034	0.0555851	0.0106357	0.0055668	0.119666	0.0067988	0.0066389	-0.0076338	0.104973	0.0162052	-0.103402	0.0116243	0.0491376	0.0127684	0.0017758	0.0699146	0.0679127	0.0026364	-0.0915307	0	0	0	0	0	0	0	0	0	1	0	0	0	1	0	-1	0	0	0	0	0	0	0	0	2
cg02065148	0.013773	0.137093	0.0178733	-0.030597	0.015609	-0.0209395	0.0962093	0.0452687	-0.013537	-0.0101725	0.0352144	0.0007033	0.0157701	0.0015399	0.0402021	0.0434655	-0.16539	-0.0473526	0.0619305	0.139999	0.0474152	0.0445989	0.0096464	-0.0464218	0	1	0	0	0	0	0	0	0	0	0	0	0	0	0	0	-1	0	0	1	0	0	0	0	2
cg02072495	0.012419	0.0320402	-0.0266216	0.0314591	-0.0013667	-0.0135359	0.108251	0.0668712	-0.0087977	0.0373882	-0.0278034	0.0279406	0.0037788	0.0311437	0.0215459	-0.0444833	-0.0600971	-0.116217	0.0085285	0.0279207	0.101993	0.0254935	0.0602992	-0.0759531	0	0	0	0	0	0	1	0	0	0	0	0	0	0	0	0	0	-1	0	0	1	0	0	0	2
cg02072515	-0.0731403	-0.0159278	-0.134275	-0.0179117	-0.0073098	0.0164114	-0.0817071	-0.0290767	-0.0007181	-0.029204	0.0215109	-0.0207385	0.038204	-0.006742	0.0265573	0.0205788	0.0353161	-0.236619	0.0333618	0.102479	-0.0465837	-0.0041499	0.0252915	-0.0164541	0	0	-1	0	0	0	0	0	0	0	0	0	0	0	0	0	0	-1	0	1	0	0	0	0	1
cg02073054	-0.0278834	0.0167395	0.0117837	-0.0117383	-0.0092238	0.0370652	-0.0110049	0.0112086	-0.0210772	0.0332965	-0.0911834	0.0446371	-0.0711736	-0.163434	0.0868303	-0.0537103	-0.044476	-0.347178	-0.125373	-0.0101002	-0.0269865	-0.0700134	-0.0007692	-0.0326419	0	0	0	0	0	0	0	0	0	0	0	0	0	-1	0	0	0	-1	-1	0	0	0	0	0	0
cg02105211	-0.0063297	-0.0048147	-0.0352842	-0.021032	0.0640273	-0.037516	0.0346544	-0.049453	-0.0079701	0.103326	-0.0502879	0.0728786	0.0128044	0.0464791	0.0484332	-0.170125	0.0265626	-0.0379284	0.0143987	-0.040629	-0.0367011	0.036171	-0.067657	-0.109917	0	0	0	0	0	0	0	0	0	1	0	0	0	0	0	-1	0	0	0	0	0	0	0	-1	1
cg02155405	0.042117	0.115412	-0.136181	0.0525564	0.0513382	-0.0271932	0.0271237	-0.0080596	0.0307606	-0.0360653	-0.0424529	0.019486	-0.0894142	-0.0445245	0.0138858	0.0062748	0.0113914	-0.0331165	-0.0862705	0.10641	-0.0997763	-0.0292927	-0.0227091	-0.0571479	0	1	-1	0	0	0	0	0	0	0	0	0	0	0	0	0	0	0	0	1	0	0	0	0	2
cg02163885	0.0398476	0.0995137	-0.0681279	0.0644248	0.0851884	-0.0794388	0.135655	0.018976	-0.0300926	0.0618221	-0.0454397	0.0561271	-0.0084302	0.0629133	0.0456107	-0.0516971	-0.0004814	-0.152082	0.0244499	0.0543783	0.0102439	-0.0321146	0.0809108	-0.108236	0	0	0	0	0	0	1	0	0	0	0	0	0	0	0	0	0	-1	0	0	0	0	0	-1	1
cg02180424	0.0071016	-0.0038269	-0.0715687	0.0265429	0.0714798	0.0680145	-0.045029	0.0053063	-0.0073548	-0.0203954	-0.0317261	0.0422038	-0.0329025	0.0573186	0.0008814	-0.230575	0.0181843	-0.0134983	-0.120741	0.0046034	0.0177206	-0.10246	-0.0110101	-0.0509414	0	0	0	0	0	0	0	0	0	0	0	0	0	0	0	-1	0	0	-1	0	0	-1	0	0	0
cg02190353	0.003501	0.104227	0.0027338	0.038108	0.053134	-0.0213796	0.00489	-0.0276683	-0.0384668	0.108702	0.0032604	0.0153841	-0.0582726	0.0279653	0.0176986	-0.0761012	0.0098392	-0.0171261	0.0021937	-0.0003575	-0.0030607	0.0172974	-0.0321959	-0.127836	0	1	0	0	0	0	0	0	0	1	0	0	0	0	0	0	0	0	0	0	0	0	0	-1	2
cg02193956	0.0130502	-5.71e-05	-0.0940858	0.0119984	0.0597562	0.0569286	0.0316648	-0.0126619	0.0334157	0.117928	-0.0261595	0.0239747	-0.0621308	0.04256	0.01893	-0.112176	0.0743923	0.0270636	0.0001549	-0.0123688	-0.0196705	-0.0184467	-0.0352332	-0.133804	0	0	0	0	0	0	0	0	0	1	0	0	0	0	0	-1	0	0	0	0	0	0	0	-1	1
cg02195105	-0.00417	0.096248	-0.0297984	-0.0142551	0.0336058	-0.0036534	0.129885	0.0090043	0.0074474	0.008815	0.0299083	0.0261389	0.01205	-0.0080333	0.0405121	-0.0056146	-0.104974	-0.0165593	0.0509466	0.117764	0.0437948	0.0848235	0.016229	-0.0190547	0	0	0	0	0	0	1	0	0	0	0	0	0	0	0	0	-1	0	0	1	0	0	0	0	2
cg02196256	0.0325194	0.104	-0.0425276	-0.105872	0.0200137	0.0224589	0.0884852	0.0393732	0.02169	0.0710179	-0.0930315	0.0087212	-0.0277811	0.0710757	-0.0069508	-0.0752351	-0.0979946	0.0025431	-0.0224784	0.0662974	0.0816548	0.0915447	-0.0019172	-0.146566	0	1	0	-1	0	0	0	0	0	0	0	0	0	0	0	0	0	0	0	0	0	0	0	-1	1
cg02196805	-0.0299037	0.0912189	0.039634	-0.0458895	-0.003325	0.0041753	0.100994	0.0269931	-0.0064517	0.0044248	0.0044189	0.0002265	0.0503561	0.019862	0.0398903	0.0473985	-0.11314	-0.0384141	0.0272032	0.136211	0.0398938	0.0330542	0.0370446	0.0276614	0	0	0	0	0	0	1	0	0	0	0	0	0	0	0	0	-1	0	0	1	0	0	0	0	2
cg02226079	0.0354302	-0.0086504	-0.157682	-0.0392619	-0.0384929		0.0933896	0.0986947	0.0456971	0.086912	-0.01774	0.0218117	-0.0732541	0.0067036	0.0535065	0.104128	-0.0519207	-0.123702	0.0283795	0.0291446	0.0358643	0.0096454	0.024207	0.0365598	0	0	-1	0	0	0	0	0	0	0	0	0	0	0	0	1	0	-1	0	0	0	0	0	0	1
cg02240622	0.0670008	0.0626401	-0.0230161	-0.0021951	0.0316668	-0.0177391	0.0378977	-0.0378818	-0.0062319	0.107359	0.0100413	0.0484618	-0.0301265	0.0200154	0.0288441	-0.0664624	0.0413233	0.101771	0.0087249	-0.038121	-0.0087599	0.00171	-0.0437796	-0.143806	0	0	0	0	0	0	0	0	0	1	0	0	0	0	0	0	0	1	0	0	0	0	0	-1	2
cg02265379	-0.0102118	-0.0307273	0.0304353	-0.0190585	0.0027593	-0.0104968	-0.0091147	-0.0191302	0.02237	-0.0880077	0.0025719	0.0007779	-0.0249412	-0.106547	0.0262359	-0.009432	-0.0014891	-0.185168	-0.106408	0.0813886	-0.0980657	-0.0203004	0.0347496	-0.0250007	0	0	0	0	0	0	0	0	0	0	0	0	0	-1	0	0	0	-1	-1	0	0	0	0	0	0
cg02269496	0.0194936	0.0478329	-0.0410101	-0.0276849	0.0139753	0.0123789	-0.0403653	-0.0180378	0.114589	-0.0001517	-0.0134179	0.02702	-0.0058722	-0.0821121	0.0467915	-0.0806335	0.0168758	-0.222969	-0.126631	0.0653016	-0.0046888	-0.0285933	0.0609101	-0.0446023	0	0	0	0	0	0	0	0	1	0	0	0	0	0	0	0	0	-1	-1	0	0	0	0	0	1
cg02279108	-0.0057798	0.0633696	0.021899	0.0129714	0.127498	0.0031913	0.0123719	-0.0104841	-0.0114993	0.211039	0.0037907	0.0360247	-0.0094043	-0.0160101	0.0505154	0.0267557	0.0169035	-0.0090072	0.0245733	0.0223184	-0.0039376	0.0475209	-0.146393	-0.0232115	0	0	0	0	1	0	0	0	0	1	0	0	0	0	0	0	0	0	0	0	0	0	-1	0	2
cg02288017	0.0179633	-0.0636731	0.0741182	0.0694651	-0.0354532	0.0340359	-0.0820763	-0.0016522	0.0051084	0.0788542	-0.0275288	-0.0839309	-0.0066714	0.129966	0.0386635	-0.128296	-0.0813701	-0.0143959	0.0341284	-0.118847	-0.0140676	-0.0264054	-0.0498691	-0.0041868	0	0	0	0	0	0	0	0	0	0	0	0	0	1	0	-1	0	0	0	-1	0	0	0	0	1
cg02319986	0.0129358	0.0525527	0.0470503	-0.0043137	0.0824992	0.0194022	0.0053452	-0.0368391	-0.0219084	0.147948	-0.0259787	0.0144671	0.0200052	0.0423329	-0.0070424	0.0477335	0.0162409	-0.0188602	-0.0036383	-0.0049006	-0.0226854	-0.0073165	-0.134265	-0.115335	0	0	0	0	0	0	0	0	0	1	0	0	0	0	0	0	0	0	0	0	0	0	-1	-1	1
cg02335251	0.0084256	-0.0167736	0.011053	-0.0578844	0.0775179	0.0048236	0.0579569	0.0276371	-0.0075074	0.0366763	0.0639911	0.0645091	0.0544763	-0.0215639	0.0322174	-0.128557	-0.0112474	0.0142251	-0.103218	0.0165522	0.0049558	0.0153417	-0.055447	-0.101791	0	0	0	0	0	0	0	0	0	0	0	0	0	0	0	-1	0	0	-1	0	0	0	0	-1	0
cg02352281	0.0776207	0.0242263	-0.0109935	0.0107307	0.0631343	0.0301774	0.0748157	-0.0318735	0.0059962	0.101289	0.0347222	0.0133287	-0.0329922	-0.0063222	0.0028703	-0.156914	0.0560634	0.0589619	0.104933	-0.0582791	0.0434048	-0.0658058	0.0020967	-0.0550726	0	0	0	0	0	0	0	0	0	1	0	0	0	0	0	-1	0	0	1	0	0	0	0	0	2
cg02382517	-0.0210198	-0.0178472	-0.104813	0.0022619	-0.008088	0.0034289	-0.0412856	-0.0118175	-0.0635441	-0.0390377	0.0006739	0.0196894	0.0469487	-0.0556775	0.001394	0.0339964	0.10583	-0.191346	-0.0426872	0.0645794	0.010571	-0.0167447	0.0191628	-0.0210817	0	0	-1	0	0	0	0	0	0	0	0	0	0	0	0	0	1	-1	0	0	0	0	0	0	1
cg02393640	-0.01463	-0.0073382	0.0479724	-0.0344957	-0.023664	0.0187429	0.119922	0.0332929	-0.0400484	0.093947	-0.0419369	0.0515279	0.0205754	0.0087078	0.0144362	-0.0849051	-0.12994	-0.108208	-0.0069153	0.000855	0.0644306	0.0053668	0.0234283	-0.059321	0	0	0	0	0	0	1	0	0	0	0	0	0	0	0	0	-1	-1	0	0	0	0	0	0	1
cg02406828	-0.0017119	0.0277516	-0.0443395	-0.0371439	-0.0410781	0.025379	0.0369817	0.0065469	0.0433455	-0.112597	0.105817	0.014071	-0.0572137	0.0349159	-0.006046	-0.0564534	-0.0606267	-0.0548972	-0.111769	0.0235029	0.0234818	-0.0270432	-0.0156324	-0.0343321	0	0	0	0	0	0	0	0	0	-1	1	0	0	0	0	0	0	0	-1	0	0	0	0	0	1
cg02410830	0.0240879	-0.0402222	-0.108697	-0.0435862	-0.0114358	0.0504998	-0.0223057	-0.0051566	0.0611846	-0.0575737	0.0445513	0.010476	0.0130897	-0.0127096	0.0633799	-0.029828		-0.102585	-0.0165679	0.0738576	-0.128633	0.0118581	-0.0465836	-0.0114954	0	0	-1	0	0	0	0	0	0	0	0	0	0	0	0	0	0	-1	0	0	-1	0	0	0	0
cg02452460	0.0205807	0.0017028	-0.106474	-0.0401599	-0.0214921	0.0468138	-0.0332789	-0.0027108	0.0001996	-0.0243182	0.0155084	-0.0388217	-0.0403852	-0.0266021	-0.0194106	-0.108153	0.03766	-0.128502	0.0067604	0.0186945	-0.0163362	0.0233073	0.0333538	0.0245585	0	0	-1	0	0	0	0	0	0	0	0	0	0	0	0	-1	0	-1	0	0	0	0	0	0	0
cg02463844	0.0526578	0.0368642	0.0421076	-0.0350556	0.0286948	0.0282084	0.0451148	-0.0300918	-0.0016392	0.106197	-0.0107905	0.0739057	0.0356524	-0.0065628	0.0448772	-0.0445979	0.0554818	-0.105713	0.0152045	0.0146986	-0.0033937	-0.010735	0.0104823	-0.120378	0	0	0	0	0	0	0	0	0	1	0	0	0	0	0	0	0	-1	0	0	0	0	0	-1	1
cg02491398	0.0823393	-0.0857807	-0.0248009	0.0311396	-0.0091947	0.0207772	-0.130361	-0.0090283	0.0382798	0.0098675	0.0501012	0.0107761	-0.0234202	-0.114184	0.0189667	-0.080592	-0.0075046	-0.182578	-0.0200631	0.0714325	-0.0448391	-0.0239643	-0.0242488	-0.0224347	0	0	0	0	0	0	-1	0	0	0	0	0	0	-1	0	0	0	-1	0	0	0	0	0	0	0
cg02509204	0.0053499	0.0048008	-0.0116777	0.0117893	0.0532095	-0.0008247	-0.0659846	-0.0085354	-0.0587724	0.0298003	0.033397	-0.0064095	-0.11938	-0.0091011	0.0108316	-0.146052	0.0233678	-0.110822	-0.0644116	0.0502049	-0.0084783	-0.0257293	0.0323693	-0.042632	0	0	0	0	0	0	0	0	0	0	0	0	-1	0	0	-1	0	-1	0	0	0	0	0	0	0
cg02544571	-0.0348937	-0.0132779	0.0413848	-0.0004584	0.0104831	0.0214921	0.166175	-0.0780743	-0.0260889	-0.0050975	0.0128734	-0.0469276	0.0670738	-0.0745144	-0.0403119	-0.078516	-0.0119098	-0.121918	-0.0678103	0.103994	-0.008726	-0.0225584	0.008792	-0.0323466	0	0	0	0	0	0	1	0	0	0	0	0	0	0	0	0	0	-1	0	1	0	0	0	0	2
cg02559410	-0.0750874	0.0169474	-0.0102246	0.0755709	-0.0290307	0.0227994	-0.0066631	0.0189073	-0.002605	-0.0290553	-0.0064857	0.0023762	-0.0157217	-0.124279	0.015047	-0.0865723	-0.0260111	-0.203342	0.008807	0.105647	-0.0367014	-0.0148007	-0.0657661	-0.0573193	0	0	0	0	0	0	0	0	0	0	0	0	0	-1	0	0	0	-1	0	1	0	0	0	0	1
cg02569718	0.0624324	0.0389227	-0.0197312	-0.010095	-0.0411361	-0.0445759	0.143661	0.0541967	-0.0315861	-0.0261697	0.0731919	-0.0193412	0.0327173	-0.0407716	0.007654	0.0116819	-0.139434	-0.0670046	0.0654249	0.165656	0.0157542	-0.0144965	0.0153686	0.0107722	0	0	0	0	0	0	1	0	0	0	0	0	0	0	0	0	-1	0	0	1	0	0	0	0	2
cg02611618	0.0067104	0.0141712	0.0084604	0.118818	-0.0520861	-0.0097435	0.0203482	0.0485236	-0.0132246	0.0482052	-0.0568849	-0.0269286	-0.0115146	0.126567	0.0218333	0.0362616	-0.074853	0.135704	0.0275155	-0.0261192	0.0395139	-0.0177502	-0.0302621	0.0570185	0	0	0	1	0	0	0	0	0	0	0	0	0	1	0	0	0	1	0	0	0	0	0	0	3
cg02642298	0.0281663	-0.0521559	0.0230927	-0.0376744	0.0167083	0.0135112	-0.0529142	0.0187527	0.0232798	-0.0280012	0.0487798	0.0040848	-0.0187069	-0.0742481	0.130055	-0.105929	-0.0549035	-0.098538	-0.0286232	0.041885	-0.118147	0.0020002	0.0482985	-0.040249	0	0	0	0	0	0	0	0	0	0	0	0	0	0	1	-1	0	0	0	0	-1	0	0	0	1
cg02652202	0.035565	0.0410154	-0.156691	-0.0182174	-0.0725392	0.0693795	-0.0337308	-0.0774384	0.0447972	-0.079597	-0.008547	0.0507396	-0.0367291	-0.0497051	-0.0065931	-0.0224443	-0.0384349	-0.198543	-0.151281	0.08383	0.004483	-0.0428593	-0.0112757	0.0528911	0	0	-1	0	0	0	0	0	0	0	0	0	0	0	0	0	0	-1	-1	0	0	0	0	0	0
cg02663317	-0.0811427	0.0085314	-0.107373	-0.0023512	0.0229595	-0.0411815	-0.0494496	0.0112037	-0.0048518	0.0165558	0.010439	-0.0373437	-0.0308802	-0.086874	0.025194	-0.0015909	0.0320457	-0.19815	0.0325929	0.11906	-0.0337607	-0.0426622	-0.0240784	-0.0079372	0	0	-1	0	0	0	0	0	0	0	0	0	0	0	0	0	0	-1	0	1	0	0	0	0	1
cg02663352	-0.0038249	0.0677189	-0.0197038	-0.0150961	0.0059019	-0.0025681	0.123473	0.0981793	-0.0091816	0.0229563	-0.0082251	0.0155537	0.0473307	0.0820351	0.033929	0.0177026	-0.147667	-0.0002346	0.0600195	0.0894784	0.115926	0.061351	0.0345743	0.0385015	0	0	0	0	0	0	1	0	0	0	0	0	0	0	0	0	-1	0	0	0	1	0	0	0	2
cg02677635	0.0382382	0.0881495	-0.0074463	-0.005038	0.0276142	-0.0265756	0.0416949	-0.0260137	0.0138979	0.127606	-0.0339061	0.0784575	0.0210631	0.0591762	0.0444211	-0.102116	0.074672	0.059413	0.0051532		0.0022242	0.0100105	-0.0089106	-0.114652	0	0	0	0	0	0	0	0	0	1	0	0	0	0	0	-1	0	0	0	0	0	0	0	-1	1
cg02687543	0.03168	0.0079834	-0.10617	-0.0934064	-0.0053927	0.0062865	-0.0657247	-0.0121397	0.0071191	-0.102513	0.0127211	-0.0168951	-0.0387921	0.0087204	0.0423194	0.0003422	-0.055241	-0.124458	-0.0046916	0.0162309	-0.0297688	-0.0253237	-0.001734	-0.030075	0	0	-1	0	0	0	0	0	0	-1	0	0	0	0	0	0	0	-1	0	0	0	0	0	0	0
cg02700491	0.0001354	-0.0550169	-0.0515102	0.0158049	0.0075411	-0.0131317	0.100617	0.0571252	-0.0183406	0.0565173	-0.0484608	-0.0255745	0.0548091	0.0291326	0.0285193	-0.125936	-0.116115	-0.0526758	0.0656885	0.040767	0.0183105	0.0383945	0.0110552	-0.0882059	0	0	0	0	0	0	1	0	0	0	0	0	0	0	0	-1	-1	0	0	0	0	0	0	0	1
cg02710015	0.0589249	-0.0401305	-0.026497	-0.0120584	0.0179196	0.0301754	-0.0543931	-0.12546	0.0215101	-0.003492	0.0302275	-0.0542627	-0.0754491	0.0363937	-0.0299285	-0.0083332	0.0898724	0.150365	-0.0138891	-0.0834161	-0.128176	-0.0592418	-0.0278006	-0.0403901	0	0	0	0	0	0	0	-1	0	0	0	0	0	0	0	0	0	1	0	0	-1	0	0	0	1
cg02728651	0.0413391	0.0057504	0.007222	-0.0023979	-0.0277323	0.115204	-0.0307391	-0.0177138	-0.0322478	-0.0524768	0.0056295	0.0821657	-0.0849594	0.000737		-0.0176298	0.0533681	-0.117317	-0.106632	0.0532059	-0.078684	-0.0032979	0.0101344	0.0563751	0	0	0	0	0	1	0	0	0	0	0	0	0	0	0	0	0	-1	-1	0	0	0	0	0	1
cg02782634	-0.0035118	-0.0467258	-0.0843379	0.0250141	-0.0764287	0.0091662	0.022196	0.0055994	-0.0089127	0.0247021	-0.0309497	-0.013815	0.101018	-0.0216981	-0.0295828	-0.0036228	-0.013655	-0.0514823	0.0017224	0.104041	0.011479	-0.0325557	0.103956	-0.06319	0	0	0	0	0	0	0	0	0	0	0	0	1	0	0	0	0	0	0	1	0	0	1	0	3
cg02795981	0.0111894	0.0857927	0.0004097	-0.042612	0.0054795	0.0020538	0.068317	0.0619082	-0.0047901	-0.0088629	0.0103816	0.0162596	0.0979575	-0.0278928	0.0362779	0.044325	-0.119675	-0.0783221	0.0079188	0.110038	0.101246	0.0263257	0.0424836	0.072434	0	0	0	0	0	0	0	0	0	0	0	0	0	0	0	0	-1	0	0	1	1	0	0	0	2
cg02826078	0.0779327	-0.0232555	-0.039883	-0.0754755	-0.0595783	0.0270987	0.0398079	0.0280369	0.046123	0.0202178	0.0225677	0.0146761	0.131439	-0.083162	0.0307037	-0.110284	-0.0504104	-0.0279732	-0.101249	0.0790068	0.0194893	0.0232309	-0.0809065	-0.0107381	0	0	0	0	0	0	0	0	0	0	0	0	1	0	0	-1	0	0	-1	0	0	0	0	0	1
cg02831521	0.0162776	-0.0647608	0.043183	0.0250356	0.0484982	-0.0574799	0.0132694	-0.0527575	-0.0938161	0.0396305	0.0239983	-0.167702	-0.066252	-0.0054111	0.102708	-0.0976717	0.0358118	-0.0652329	-0.050421	0.106701	0.0009078	0.0293019	-0.0093221	0.0372587	0	0	0	0	0	0	0	0	0	0	0	-1	0	0	1	0	0	0	0	1	0	0	0	0	2
cg02856420	0.0564497	0.0652314	0.102017	0.0094054	0.0005969	0.0509838	0.0097916	0.0261391	0.0150934	0.134698	0.0159491	0.0277994	-0.0502867	-0.0279449	0.0057521	-0.149309	-0.057154	-0.0921693	-0.0223699	0.0921205	-0.014348	0.0082489	-0.0244783	-0.084441	0	0	1	0	0	0	0	0	0	1	0	0	0	0	0	-1	0	0	0	0	0	0	0	0	2
cg02857557	0.10132	0.0444172	-0.0249018	-0.0481934	0.0249122	-0.0221487	0.0292819	-0.0519198	0.0441599	0.034581	0.005132	0.0438961	0.0156435	0.0110961	-0.009111	0.0199583	-0.0051345	-0.111162	0.00434	0.106633	-0.0121354	-0.0190461	-0.0206984	-0.0453315	1	0	0	0	0	0	0	0	0	0	0	0	0	0	0	0	0	-1	0	1	0	0	0	0	2
cg02888513	-0.0264151	0.0660943	0.000246	0.0280055	-0.0039851	0.100577	0.0405384	-0.0502511	0.021339	-0.0483088	-0.0501907	0.0073596	-0.0474271	-0.0458581	0.0677609	-0.119437	0.0158849	-0.316727	0.0114413	0.0975409	-0.0698716	-0.0225462	0.0090004	-0.006664	0	0	0	0	0	1	0	0	0	0	0	0	0	0	0	-1	0	-1	0	0	0	0	0	0	1
cg02889973	0.124636	0.084002	0.0083098	0.0021714	0.0246963	0.0103035	0.0413944	-0.0303543	-0.0007456	0.175422	-0.0329714	0.0059511	-0.0359784	0.0327316	0.0409098	-0.0530024	0.0127377	-0.0165783	-0.014366	-0.0227031	-0.0202714	0.0273727	-0.0176974	-0.120461	1	0	0	0	0	0	0	0	0	1	0	0	0	0	0	0	0	0	0	0	0	0	0	-1	2
cg02898019	0.0514904	0.024335	0.0546015	-0.0271122	0.0093084	-0.0003647	-0.0345744	-0.0749481	0.0053119	-0.0753159	-0.0035019	0.059958	-0.0148034	-0.0595196	0.103643	0.0061794	-0.0224129	-0.251434	-0.0664096	0.0418233	-0.0485817	-0.0542069	0.0160501	-0.116312	0	0	0	0	0	0	0	0	0	0	0	0	0	0	1	0	0	-1	0	0	0	0	0	-1	1
cg02898665	-0.0056525	-0.0198039	0.0233083	-0.0928356	-0.0080908	-0.0304996	-0.0030509	-0.0073959	0.0053969	-0.0452762	0.0314827	-0.0460516	-0.0197297	-0.118845	0.0243331	0.0119894	-0.0319171	-0.122246	-0.0493043	0.115288	-0.0543453	0.0089375	-0.0131092	-0.0336902	0	0	0	0	0	0	0	0	0	0	0	0	0	-1	0	0	0	-1	0	1	0	0	0	0	1
cg02898904	-0.0265284	-0.0376173	-0.0308122	0.0042744	-0.0076768	0.0151127	-0.0439509	0.0120623	0.0112525	-0.0249589	-0.120119	0.0188288	-0.0551123	-0.038419	-0.0239035	-0.10681	-0.0307473	-0.106194	0.0223702	0.0221751	-0.0640867	-4.96e-05	-0.0079646	-0.0138197	0	0	0	0	0	0	0	0	0	0	-1	0	0	0	0	-1	0	-1	0	0	0	0	0	0	0
cg02902412	-0.0071017	0.10898	0.0031185	0.0142729	-0.010513	-0.0426278	0.156662	0.0711879	-0.0230608	-0.0117647	0.0249194	-0.0206391	0.0889512	0.0186161	0.0186872	-0.0018008	-0.143252	0.0521452	-0.0099249	0.0925447	0.0675512	0.0324938	0.062939	0.0031674	0	1	0	0	0	0	1	0	0	0	0	0	0	0	0	0	-1	0	0	0	0	0	0	0	2
cg02903983	0.0321627	-0.002235	0.096013	-0.0606318	-0.0646517	0.0652453	-0.0300402	-0.0375692	-0.0271682	-0.0850979	-0.0241957	0.0411656	-0.0932626	-0.0482148	-0.0187207	-0.162716	-0.0193171	-0.22335	-0.139023	0.0725811	-0.0663717	-0.0311145	-0.0494655	0.0723827	0	0	0	0	0	0	0	0	0	0	0	0	0	0	0	-1	0	-1	-1	0	0	0	0	0	0
cg02918593	-0.0079417	0.0648915	0.0554116	-0.0008296	-0.0060128	0.0066019	0.109398	0.0612063	-0.003968	0.0025177	0.0009985	0.0165348	0.086904	0.0222657	-0.0089801	0.0295089	-0.128858	-0.0126422	0.0572435	0.107234	0.0722226	0.079376	0.0203712	0.0103359	0	0	0	0	0	0	1	0	0	0	0	0	0	0	0	0	-1	0	0	1	0	0	0	0	2
cg02922776	0.0291172	0.0591123	-0.0077056	-0.0339059	0.0268957	0.0589507	0.0251254	0.0514244	-0.043347	0.149584	-0.0301715	0.0820277	0.10757	-0.0152951	-0.0375313	-0.0348715	-0.0505347	-0.0390591	0.0362823	-0.0469961	-0.0094183	-0.0092041	-0.0523737	-0.127012	0	0	0	0	0	0	0	0	0	1	0	0	1	0	0	0	0	0	0	0	0	0	0	-1	2
cg02958515	0.0879462	0.0183472	-0.111687	0.0009419	-0.0252058	-0.0276437	-0.0547432	-0.0524184	0.0004812	-0.014104	-0.0567722	-0.0089227	-0.0325928	-0.0339504	-0.0358764	-0.114052	0.0195583	-0.135527	-0.0185001	0.0295332	-0.094344	0.0173452	0.0086702	0.027773	0	0	-1	0	0	0	0	0	0	0	0	0	0	0	0	-1	0	-1	0	0	0	0	0	0	0
cg02961808	0.0199228	-0.0034765	0.0199778	-0.0034969	0.0552183	-0.0346212	-0.0440595	0.0009008	-0.0021731	0.0238076	0.0147721	-0.0312192	-0.0129243	-0.120464	0.034248	-0.07606	0.018758	-0.175228	-0.0526595	0.129032	-0.0505925	-0.0342786	0.0016775	0.0181549	0	0	0	0	0	0	0	0	0	0	0	0	0	-1	0	0	0	-1	0	1	0	0	0	0	1
cg03044684	-0.0023179	-0.0165614	0.014779	-0.0059588	0.0548006	0.0500483	-0.110072	-0.0393086	0.0197174	0.0428785	0.0426594	-0.0726473	0.0345921	-0.0221491	-0.0115187	0.0101828	0.0084799	-0.127652	-0.262184						0	0	0	0	0	0	-1	0	0	0	0	0	0	0	0	0	0	-1	-1	0	0	0	0	0	0
cg03055021	-0.0084228	0.131477	-0.0189734	-0.0142088	-0.0332566	-0.0076186	0.0987653	0.0425786	0.0223526	-0.0044664	0.0232196	-0.0196624	0.0517146	0.0201519	0.0529225	0.0465146	-0.142811	0.013253	0.0275684	0.123255	0.0488914	0.0760636	0.0186341	0.0075073	0	1	0	0	0	0	0	0	0	0	0	0	0	0	0	0	-1	0	0	1	0	0	0	0	2
cg03070856	0.0370575	0.0825087	-0.0558436	0.0054023	-0.0094754	-0.0157047	0.12424	0.0397424	0.011751	-0.0222296	0.0205109	0.0148599	0.0701867	0.0382767	0.0866791	-0.126937	-0.157407	0.0209996	0.0329739	0.0691998	0.0939467	0.068048	0.0499312	-0.0637983	0	0	0	0	0	0	1	0	0	0	0	0	0	0	0	-1	-1	0	0	0	0	0	0	0	1
cg03077969	0.0035035	-0.0062678	-0.0185011	-0.017717	0.00263	-0.0330768	-0.0586124	-0.0154799	-0.0336916	-0.0182827	-0.0285206	-0.0065125	-0.119192	-0.00505	0.0280906	0.051828	-0.0190701	-0.122815	-0.0557004	0.129453	0.004399	-0.0496834	-0.0058953	0.0023167	0	0	0	0	0	0	0	0	0	0	0	0	-1	0	0	0	0	-1	0	1	0	0	0	0	1
cg03081118	-0.0354223	-0.0332308	-0.0142513	-0.0293842	0.0122587	0.0628817	-0.0764152	-0.051045	0.0562958	-0.0247812	-0.0743456	0.0163557	-0.103605	0.0103806	0.0235746	-0.0269632	-0.0120384	-0.209025	0.0067979	0.123134	-0.0189815	0.0635514	-0.0414252	0.0405868	0	0	0	0	0	0	0	0	0	0	0	0	-1	0	0	0	0	-1	0	1	0	0	0	0	1
cg03094121	-0.011655	0.103865	-0.0236734	-0.0015706	-0.0170526	-0.018149	0.119559	0.0500818	0.0049763	-0.0044316	0.0214008	0.0450402	0.0429836	0.0849025	0.0375879	0.0250057	-0.0610719	-0.0072443	0.012468	0.0848507	0.102911	0.0357628	0.0367194	0.0017118	0	1	0	0	0	0	1	0	0	0	0	0	0	0	0	0	0	0	0	0	1	0	0	0	3
cg03095288	0.0109709	-0.0032175	0.0137925	0.0123391	-0.042195	0.0126245	0.0150004	-0.0031765	-0.0056253	-0.070884	-0.005868	0.0143285	-0.0424478	-0.0259599	0.0114815	-0.224437	0.0480769	-0.132774	-0.15246	0.0307099	0.0016834	-0.0345061	0.0423746	0.0325437	0	0	0	0	0	0	0	0	0	0	0	0	0	0	0	-1	0	-1	-1	0	0	0	0	0	0
cg03138206	-0.0235682	-0.037646	-0.121915	-0.0058256	-0.087678	-0.001978	-0.0414175	-0.0292644	0.0057718	-0.0007826	0.01034	-0.016896	0.0275937	-0.0277787	0.0479588	-0.11152	-0.0085552	-0.157895	-0.0335475	0.0411074	-0.0555382	-0.0250545	-0.0051237	-0.0015006	0	0	-1	0	0	0	0	0	0	0	0	0	0	0	0	-1	0	-1	0	0	0	0	0	0	0
cg03146219	0.0148829	0.0400324	-0.0071089	0.0022307	0.113548	0.0203999	0.0270086	0.0038365	-0.0090736	0.218994	-0.0074847	-0.0102077	-0.006945	-0.0218901	-0.0079799	0.0236997	0.0091237	0.0059073	-0.0056153	0.0375493	-0.0298887	0.0063173	-0.150334	-0.029425	0	0	0	0	1	0	0	0	0	1	0	0	0	0	0	0	0	0	0	0	0	0	-1	0	2
cg03149320	-0.0133539	0.014268	-0.025221	-0.0440323	-0.0257998	-0.0174008	-0.0676687	-0.0144818	-0.0329936	-0.0032155	0.017928	-0.0632274	0.0221024	-0.0156293	0.0228082	-0.171964	-0.0013777	-0.243171	-0.0403641	0.173193	-0.047989	-0.012014	-0.0042016	-0.0737763	0	0	0	0	0	0	0	0	0	0	0	0	0	0	0	-1	0	-1	0	1	0	0	0	0	1
cg03170665	0.079825	0.0059085	-0.128461	-0.113089	-0.0101569	0.0416305	0.002688	-0.0083502	-0.055049	-0.0954381	-0.0304979	-0.0285861	-0.0910884	-0.147733	0.0242867	0.06163	-0.0162347	-0.0766579	-0.0918431	-0.0105619	0.0309443	-0.0030936	0.0856734	-0.0701219	0	0	-1	-1	0	0	0	0	0	0	0	0	0	-1	0	0	0	0	0	0	0	0	0	0	0
cg03174521	0.0657914	0.109957	0.0992308	0.014741	0.0255429	0.0333836	0.02561	-0.0486374	0.0060647	0.103172	0.0133998	0.0357126	0.0029342	0.0291919	0.0169837	-0.0343284	0.0059101	-0.0232247	0.0240327	-0.0267276	0.0368573	0.0012859	-0.0126968	-0.15341	0	1	0	0	0	0	0	0	0	1	0	0	0	0	0	0	0	0	0	0	0	0	0	-1	2
cg03210210	0.0788706	0.0136453	-0.028437	-0.0771117	0.0103061	0.0366591	0.055215	-0.0224096	0.0142852	-0.0951884	0.0127618	0.0880345	-0.0109104	-0.0136854	-0.0707309	-0.138557	0.0499946	-0.244577	-0.0707643	0.0814189	-0.0193092	-0.0112258	0.0323675	0.137919	0	0	0	0	0	0	0	0	0	0	0	0	0	0	0	-1	0	-1	0	0	0	0	0	1	1
cg03240301	0.0445586	0.0250949	0.0225921	-0.0113486	0.0228416	-0.0104243	0.0388941	0.021777	-0.024353	0.100573	-0.0155508	-0.0061999	0.0512125	0.0817683	-0.0015189	-0.124613	-0.026519	-0.0197386	0.0006419	0.0335858	0.0815477	0.0207684	-0.0599452	-0.110252	0	0	0	0	0	0	0	0	0	1	0	0	0	0	0	-1	0	0	0	0	0	0	0	-1	1
cg03249630	0.0621434	0.0611422	-0.0254187	0.0283597	0.0968688	0.0248893	0.113436	0.001567	0.0026133	0.121429	-0.0098189	0.0948162	0.0086528	0.0335702	-0.0003686	-0.0806796	0.0326283	0.0413808	0.0047254	-0.0603146	0.0240735	0.0684813	-0.0122173	-0.13878	0	0	0	0	0	0	1	0	0	1	0	0	0	0	0	0	0	0	0	0	0	0	0	-1	2
cg03259207	0.0009954	-0.0291166	0.0186453	-0.0250449	-0.0596042	-0.0235862	-0.0279693	-0.0911199	-0.0207196	0.0145269	0.0356	-0.0237293	-0.0279406	-0.0423541	-0.0148325	-0.0108755	-0.0305417	-0.228435	-0.114522	0.107412	-0.0180246		-0.010334	-0.0183053	0	0	0	0	0	0	0	0	0	0	0	0	0	0	0	0	0	-1	-1	1	0	0	0	0	1
cg03266297	0.0155251	-0.009296	-0.0684596	0.0290005	-0.0515692	0.027906	-0.013256	-0.002205	-0.0315288	-0.0131549	-0.121329	-0.0115453	0.0383057	-0.0482216	0.0435941	-0.0582825	-0.0030294	-0.120271	-0.120042	0.037117	-0.0233811	-0.0491814	0.0250583	0.0029189	0	0	0	0	0	0	0	0	0	0	-1	0	0	0	0	0	0	-1	-1	0	0	0	0	0	0
cg03313172	-0.0383506	-0.0658377	-0.104783	-0.0983624	0.123509	0.0488792	-0.037405	-0.0131345	-0.0320085	-0.044067	-0.0093734	-0.0253543	-0.0141335	0.0324384	0.0434957	-0.105257	0.0239469	0.0061834	-0.0430862	0.0084997	0.0084603	-0.0128119	0.040825	0.0129832	0	0	-1	0	1	0	0	0	0	0	0	0	0	0	0	-1	0	0	0	0	0	0	0	0	1
cg03341064	0.133693	-0.0018202	-0.0073483	0.0080532	-0.0258911	0.005478	0.0903478	0.0275259	0.0128165	0.0688225	0.021502	0.064122	0.0002669	-0.0107315	0.0297304	-0.02014	-0.0226402	-0.0879885	-0.13071	0.11402	-0.011992	-0.0439954	-0.0198574	-0.0217537	1	0	0	0	0	0	0	0	0	0	0	0	0	0	0	0	0	0	-1	1	0	0	0	0	2
cg03348161	0.0842982	0.0623491	0.0635955	0.0096036	0.0294727	-0.0016029	0.0002777	-0.0255774	-0.0140781	0.138759	-0.0057547	0.0471605	-0.000536	0.0099856	0.0457829	-0.10193	0.0290549	0.0721072	0.0305327	-0.0286799	-0.0034312	0.0082317	-0.0310143	-0.121834	0	0	0	0	0	0	0	0	0	1	0	0	0	0	0	-1	0	0	0	0	0	0	0	-1	1
cg03388043	-0.0275363	-0.0470361	0.0441691	0.0286012	-0.0194344	0.0209314		-0.10541	-0.002503	-0.113627	0.0105395	-0.0156163	-0.0318385	-0.0619166	0.0228699	0.0491345	0.0693865	-0.0540686	-0.0932922	0.0213846	-0.118003	-0.0631792	0.0328751	-0.0040557	0	0	0	0	0	0	0	-1	0	-1	0	0	0	0	0	0	0	0	0	0	-1	0	0	0	0
cg03419646	0.0159744	0.0904973	0.0418173	-0.026207	0.00485	-0.0300173	0.1144	0.0594006	-0.0311707	-0.0289915	0.0066082	-0.0029061	0.0356816	-0.0052933	0.0320287	0.0173909	-0.118031	-0.0087474	0.0203945	0.106032	0.0434025	0.0637455	0.0572735	-0.0011755	0	0	0	0	0	0	1	0	0	0	0	0	0	0	0	0	-1	0	0	1	0	0	0	0	2
cg03425348	-0.0222382	0.0292947	0.0015917	0.0249467	-0.0316878	0.0846698	-0.10721	-0.0418529	0.0380675	-0.117679	0.0516567	-0.0058208	0.0805457	-0.027273	0.0146976	-0.0829546	0.0756455	-0.0338299	-0.121583	0.068765	-0.0751643	0.0519729	0.0022804	-0.068008	0	0	0	0	0	0	-1	0	0	-1	0	0	0	0	0	0	0	0	-1	0	0	0	0	0	0
cg03440799	-0.0258258	0.0164337	0.0319394	0.0840027	0.104561	0.0141788	-0.0087474	-0.0094518	-0.0135768	0.147387	0.009414	-0.0048112	0.0202342	-0.017722	0.0548023	0.0225458	0.0127611	0.0137439	0.0188632	-0.0455969	0.0136949	-0.0158206	-0.147235	-0.0702003	0	0	0	0	1	0	0	0	0	1	0	0	0	0	0	0	0	0	0	0	0	0	-1	0	2
cg03449513	0.0237529	0.0175854	0.15124	-0.017833	-0.0330341	-0.0149663	0.0729491	-0.0935431	-0.0307392	-0.0327232	-0.0520575	-0.0242988	0.0738849	-0.0478986	0.0203016	-0.0052309	0.0042279	-0.169029	-0.012143	0.124182	-0.0744997	-0.0062582	-0.0257963	-0.0222021	0	0	1	0	0	0	0	0	0	0	0	0	0	0	0	0	0	-1	0	1	0	0	0	0	2
cg03450794	0.0563972	0.093445	-0.121491	0.0083976	0.0299682	-0.006762	-0.0447039	0.0158177	-0.0024725	-0.0784985	0.131918	-0.0073018	0.0284402	0.0135702	-0.0316271	-0.0897344	-0.0535047	-0.2251	-0.026612	0.0474427	0.0230963	-0.0110036	-0.0198961	-0.0197557	0	0	-1	0	0	0	0	0	0	0	1	0	0	0	0	0	0	-1	0	0	0	0	0	0	1
cg03455284	0.0259734	-0.0350061	-0.125513	0.006076	0.0157461	0.0444915	-0.0221325	-0.0134667	-0.0152124	0.0152247	0.0124943	0.0540261	-0.0792842	-0.146205	0.0577537	-0.0307898	0.083645	-0.163699	-0.0166636	0.082765	-0.0270883	-0.0337941	0.010977	-0.0397483	0	0	-1	0	0	0	0	0	0	0	0	0	0	-1	0	0	0	-1	0	0	0	0	0	0	0
cg03466093	-0.0030481	-0.0494945	-0.0298441	0.0351562	0.0060576	0.0555927	-0.0411866	0.02653	0.0465071	-0.0443041	0.0173048	0.0032782	-0.120745	-0.0613971	0.005818	-0.118231	0.0601021	-0.0824344	-0.240497	0.0472952	0.0152013	-0.0077376	0.0179573	-0.0221944	0	0	0	0	0	0	0	0	0	0	0	0	-1	0	0	-1	0	0	-1	0	0	0	0	0	0
cg03466998	0.0058455	0.005959	0.030208	0.0129483	0.0073009	-0.004898	0.0127026	-0.0163603	-0.0124863	0.11696	-0.02018	0.0294444	-0.0682517	-0.0316698	-0.0049247	0.01913	0.0580861	-0.124828	0.0624338	-0.08238	0.0098583	-0.0264768	-0.0287842	-0.122693	0	0	0	0	0	0	0	0	0	1	0	0	0	0	0	0	0	-1	0	0	0	0	0	-1	1
cg03493211	-0.0052123	0.0529881	0.0045809	-0.0134574	0.119686	0.0099891	0.001185	0.011362	-0.0148121	0.178531	0.0047029	0.0131272	-0.0003978	-0.003362	-0.006412	0.0076863	0.0127863	0.011558	0.0161167	0.0088551	-0.0029463	0.0008361	-0.122722	-0.0262615	0	0	0	0	1	0	0	0	0	1	0	0	0	0	0	0	0	0	0	0	0	0	-1	0	2
cg03507593	0.0281667	0.0730809	0.0826221	-0.0221932	0.0136196	-0.0172065	0.113013	0.0213179	0.0012843	0.0008225	0.0006671	0.0083806	0.0546527	0.0289597	0.0617299	-0.0234958	-0.116163	-0.0209049	0.0400274	0.108964	0.0951873	0.0230837	0.0709487	-0.0457217	0	0	0	0	0	0	1	0	0	0	0	0	0	0	0	0	-1	0	0	1	0	0	0	0	2
cg03515927	-0.0239461	0.0974822	0.0085758	-0.0054581	0.0312205	-0.0055164	0.120011	0.0832226	-0.022185	-0.0020073	0.0317464	0.0228379	0.033562	-0.04319	0.0490693	0.0469556	-0.118117	-0.0392173	0.0440034	0.110226	0.0975938	0.0289497	-0.0147905	-0.0069984	0	0	0	0	0	0	1	0	0	0	0	0	0	0	0	0	-1	0	0	1	0	0	0	0	2
cg03553781	0.00116	0.0249491	-0.0722416	-0.0233924	0.0339134	-0.0221693	-0.0927561	0.019556	-0.0549469	-0.0631198	0.031221	-0.0114943	-0.0732692	0.0078648	0.0349956	-0.105312	0.0028741	-0.182675	-0.107823	0.058744	-0.026119	-0.0105094	0.0318564	0.043531	0	0	0	0	0	0	0	0	0	0	0	0	0	0	0	-1	0	-1	-1	0	0	0	0	0	0
cg03554089	0.0254848	-0.0234205	-0.0777955	0.0145878	-0.0296425	-0.0376321	-0.118389	-0.0383374	0.0042773	-0.0331372	-0.0120619	-0.0268101	0.0145167	-0.0316339	-0.0137395	-0.118877	-6.89e-05	-0.139678	-0.0806269	-0.0009668	-0.0191101	-0.0501321	-0.010848	-0.0282315	0	0	0	0	0	0	-1	0	0	0	0	0	0	0	0	-1	0	-1	0	0	0	0	0	0	0
cg03578013	0.0095642	0.0657596	-0.048567	0.117971	0.0454353	0.106119	-0.0025036	-0.0257342	0.0052211	-0.0181501	-0.0148047	-0.0026124	-0.0016381	-0.0930974	0.0256652	-0.0120557	0.0152481	-0.162582	-0.0393092	0.0539068	-0.0138976	0.0493329	-0.0560139	0.0063484	0	0	0	1	0	1	0	0	0	0	0	0	0	0	0	0	0	-1	0	0	0	0	0	0	2
cg03593014	0.0075941	-0.0506133	0.0288804	0.0020758	0.0371103	0.0250718	0.0599648	0.040772	0.0135674	0.141943	0.0047542	0.0133088	0.0061459	0.0048405	-0.0517297	-0.115178	0.0122575	-0.121045	0.02992	-0.042232	0.0657854	0.0460581	-0.0078636	-0.045415	0	0	0	0	0	0	0	0	0	1	0	0	0	0	0	-1	0	-1	0	0	0	0	0	0	1
cg03629907	-0.102549	0.0843954	-0.0256726	-0.114476	-0.0186856	-0.0401917	-0.0237677	-0.043689	-0.0372806	-0.0535751	0.0035737	-0.0397533	-7.1e-05	-0.0187152	0.0330988	-0.0504498	0.0166599	-0.169955	-0.0232601	0.0956558	-0.0511623	-0.0016684	0.0261526	-0.0480837	-1	0	0	-1	0	0	0	0	0	0	0	0	0	0	0	0	0	-1	0	0	0	0	0	0	0
cg03649284	-0.0054464	-0.0572084	-0.0390531	-0.0126422	-0.0376775	0.07447	-0.038433	-0.0408258	0.0457849	-0.102682	0.0163049	-0.124728	-0.0010683	-0.0116209	-0.0422826	0.0609168	0.0550458	0.046631	-0.0191022	-0.0243264	-0.103819	-0.029872	0.0104405	-0.017479	0	0	0	0	0	0	0	0	0	-1	0	-1	0	0	0	0	0	0	0	0	-1	0	0	0	0
cg03667488	-0.0260218	-0.0242874	-0.106909	0.0287709	-0.0629145	0.078102	0.0652754	-0.0543568	0.0115229	-0.0152247	0.0260671	-0.046343	0.0025165	-0.0521804	0.0395138	-0.0577858	-0.0078904	-0.209646	-0.108938	0.0679571	-0.0264073	-0.0574206	0.0549117	0.0248677	0	0	-1	0	0	0	0	0	0	0	0	0	0	0	0	0	0	-1	-1	0	0	0	0	0	0
cg03668078	0.0093005	0.0133486	0.11903	-0.0455408	-0.020003	0.0427656	-0.009641	-0.0442729	0.0182733	-0.0033693	0.0236087	0.0384124	0.0901352	-0.0244467	0.0391105	0.0138064	9.45e-05	-0.193218	-0.0713537	0.119896	-0.0497018	-0.022383	-0.0168152	-0.0217002	0	0	1	0	0	0	0	0	0	0	0	0	0	0	0	0	0	-1	0	1	0	0	0	0	2
cg03708221	-0.0070893	0.0962568	-0.0079382	-0.0090968	0.0620297	-0.0100861	0.131812	0.0684606	0.0182345	-0.0327895	0.0183453	-0.0055285	0.0558236	0.0481675	0.0487257	0.0252599	-0.100009	0.0437699	0.0100439	0.104085	0.067343	0.045619	0.0183744	0.0677845	0	0	0	0	0	0	1	0	0	0	0	0	0	0	0	0	-1	0	0	1	0	0	0	0	2
cg03769939	-0.0056887	0.0757278	0.0349896	0.0183475	0.012053	0.0301465	0.127977	0.0505818	0.0116795	0.0109067	0.0035383	-0.0130008	0.0669818	-0.0396334	-0.0054771	-0.0136387	-0.108377	0.0225269	-0.0005676	0.132957	0.0342725	0.0629193	0.0451548	0.0369977	0	0	0	0	0	0	1	0	0	0	0	0	0	0	0	0	-1	0	0	1	0	0	0	0	2
cg03803177	0.013232	0.0744154	0.0353342	0.0150263	0.110251	-0.048885	0.0718045	0.003953	-0.0744665	0.140701	-0.0059363	0.0475124	0.01559	-0.0104856	0.0242389	-0.0601189	-0.0293897	0.0796504	-0.224334	0.0493115	-0.0094747	0.0884179	0.0470993	-0.0061462	0	0	0	0	1	0	0	0	0	1	0	0	0	0	0	0	0	0	-1	0	0	0	0	0	2
cg03832059	-0.0463888	-0.0086846	-0.108015	0.0239283	0.0103699	-0.0033355	-0.0579614	-0.0117537	0.0087816	-0.0430035	0.0187627	-0.0306609	-0.0207448	-0.054252	0.0157778	-0.0949699	0.0008077	-0.115733	-0.12275	0.0351081	-0.0263422	-0.022103	0.0126411	-0.0048232	0	0	-1	0	0	0	0	0	0	0	0	0	0	0	0	0	0	-1	-1	0	0	0	0	0	0
cg03846111	0.0074724	0.0790695	-0.132467	0.0002143	0.018761	0.0311301	-0.0230041	0.0575245	-0.0443404	0.0562862	-0.0112007	-0.003034	-0.121448	0.0514827	-0.0215476	-0.0847393	-0.0009549	-0.0320599	-0.112099	0.0456585	0.0323696	0.0128317	0.002467	-0.0045456	0	0	-1	0	0	0	0	0	0	0	0	0	-1	0	0	0	0	0	-1	0	0	0	0	0	0
cg03847896	-0.0503516	-0.0444355	-0.249481	0.0191168	0.0722232	0.0652739	0.0047616	0.0328963	0.0144077	-0.0412417	0.0264506	-0.0323888	-0.0037734	0.0490392	-0.0024976	-0.0361954	0.0963831	-0.128268	0.0599942	0.105031	-0.0974303	-0.0350927	0.0265157	-0.0184604	0	0	-1	0	0	0	0	0	0	0	0	0	0	0	0	0	0	-1	0	1	0	0	0	0	1
cg03883331	-0.0356313	-0.0635843	0.0347044	-0.0223885	-0.0452591	0.004789	-0.113741	-0.0361949	-0.0064411	-0.116153	-0.0134352	-0.0172735	0.0127959	-0.0112688	-0.0085102	0.104231	0.0726443	0.0834419	0.0360508	-0.0204913	-0.0369272	-0.0313731	0.039684	0.0469887	0	0	0	0	0	0	-1	0	0	-1	0	0	0	0	0	1	0	0	0	0	0	0	0	0	1
cg03886681	0.052871	0.067247	0.0478729	0.0005316	0.0213122	0.0292571	0.104322	0.0843142	-0.0050236	0.0281422	0.0054915	0.0027792	0.0679925	-0.0125139	0.0142372	0.0091111	-0.141907	0.0403921	0.045296	0.0755467	0.0813008	0.132501	0.0202793	0.0405927	0	0	0	0	0	0	1	0	0	0	0	0	0	0	0	0	-1	0	0	0	0	1	0	0	2
cg03891962	0.0335037	0.113196	-0.0022317	-0.0023992	-0.025757	-0.0363066	0.145435	0.0592267	0.0265707	-0.0170331	-0.0042745	-0.0171563	0.0435555	0.0267574	0.0302195	0.030739	-0.102144	0.0211917	0.0128915	0.0800706	0.0398455	0.0821977	0.033225	-0.0236457	0	1	0	0	0	0	1	0	0	0	0	0	0	0	0	0	-1	0	0	0	0	0	0	0	2
cg03896694	0.0336126	0.0107516	-0.0182124	-0.0194186	0.0144345	-0.024589	-0.0321608	-0.0645812	-0.0071359	0.028424	-0.019925	0.0191393	0.0021864	-0.0594687	0.0091012	-0.0353008	-0.0399436	-0.110851	-0.188003	0.175473	-0.0344193	-0.0478041	-0.0821722	-0.0656163	0	0	0	0	0	0	0	0	0	0	0	0	0	0	0	0	0	-1	-1	1	0	0	0	0	1
cg03897392	0.0207019	-0.0086887	-0.0675592	-0.0021265	-0.0012184	-0.032358	-0.108789	-0.009947	0.0212362	-0.0174416	0.0292308	0.0446144	-0.0371337	-0.010051		-0.0685401	-0.0231286	-0.0160612	-0.131962	0.0699767	-0.0555857	-0.0332332	0.0130902	-0.105039	0	0	0	0	0	0	-1	0	0	0	0	0	0	0	0	0	0	0	-1	0	0	0	0	-1	0
cg03915055	0.11507	-0.121449	0.141306	0.0352799	0.0199727	-0.0453959	0.0989536	0.0165967	0.0751242	0.0119917	0.0131992	0.0625462	-0.0307114	0.0265741	-0.0531069	0.0313659	0.0650381	0.0461062	0.0118724	0.0497802	0.039643	-0.0324246	-0.019609	-0.0354059	1	-1	1	0	0	0	0	0	0	0	0	0	0	0	0	0	0	0	0	0	0	0	0	0	2
cg03922175	-0.0031149	0.0338136	-0.0782693	-0.0221161	0.0389983	0.0363454	0.0168272	-0.050842	0.0410127	-0.0229377	0.0036562	0.0041712	-0.0223039	-0.0243891	-0.0021406	-0.142679	-0.0459698	-0.167205	-0.074655	0.120753	-0.0202812	-0.0098314	0.043315	-0.0167202	0	0	0	0	0	0	0	0	0	0	0	0	0	0	0	-1	0	-1	0	1	0	0	0	0	1
cg03926751	0.041591	0.0911671	-0.0253949	0.0038124	0.041761	-0.0128746	0.0600676	-0.0214077	-0.0038512	0.111866	0.0184855	0.0400924	0.009828	0.0581746	-0.0063338	-0.0438902	0.0223458	0.132914	0.03612	-0.0019031	0.0313375	0.0153967	-0.026954	-0.113534	0	0	0	0	0	0	0	0	0	1	0	0	0	0	0	0	0	1	0	0	0	0	0	-1	2
cg03927970	-0.112394	-0.0224353	-0.0205149	0.0155657	0.0361883	-0.0105489	0.0671575	-0.0033363	-0.0253413	-0.0730802	-0.0072812	0.0327839	0.0253597	-0.0586254	-0.0105358	0.0182605	-0.0065987	-0.168239	-0.0127601	0.111617	-0.0399419	-0.0335093	0.0516273	-0.0212198	-1	0	0	0	0	0	0	0	0	0	0	0	0	0	0	0	0	-1	0	1	0	0	0	0	1
cg03951724	0.004447	0.0039649	-0.102953	0.0247475	0.0300481	0.0026766	-0.0207294	0.0663961	-0.0062766	0.0001326	0.039869	0.0025441	-0.0068647	0.0125912	-0.0013534	-0.138643	0.0052799	0.0086316	-0.105187	0.0080392	0.0023689	-0.0547347	0.0168198	-0.0098306	0	0	-1	0	0	0	0	0	0	0	0	0	0	0	0	-1	0	0	-1	0	0	0	0	0	0
cg03956353	0.009112	0.111095	-0.021074	-0.0190542	0.017656	-0.0012849	0.0978766	0.0327979	0.0227526	0.0011499	0.007686	-0.0037451	0.0306805	-0.0243309	0.0430869	0.0573287	-0.152539	-0.0029111	0.0186988	0.110058	0.0557964	0.0444528	0.0354528	-0.0235206	0	1	0	0	0	0	0	0	0	0	0	0	0	0	0	0	-1	0	0	1	0	0	0	0	2
cg03967627	0.0497665	0.108281	-0.0114711	0.0221599	0.0454082	-0.0279187	0.0655597	-0.0041332	-0.0023182	0.0667964	0.0109178	0.0352674	0.0333693	0.0357731	0.035886	-0.122068	-0.0307878	-0.0775652	0.0163182	0.0499247	0.0637787	0.0651965	-0.0108842	-0.121235	0	1	0	0	0	0	0	0	0	0	0	0	0	0	0	-1	0	0	0	0	0	0	0	-1	1
cg03980035	0.0667671	0.0004321	-0.128079	-0.0551568	-0.0303197	-0.0042822	-0.0123634	-0.0368855	-0.0439166	-0.0221059	0.0557781	-0.0196471	-0.124016	-0.0330357	-0.031506	-0.0547047	0.0340185	-0.109185	-0.025373	0.0423895	-0.0796207	0.0312701	-0.07227	0.0054735	0	0	-1	0	0	0	0	0	0	0	0	0	-1	0	0	0	0	-1	0	0	0	0	0	0	0
cg03982150	0.0111098	-0.012021	-0.110933	-0.0074682	-0.0248802	-0.0165246	-0.159457	0.0105407	0.0389919	0.0070706	-0.0160278	-0.0648096	-0.0345311	-0.0194103	-0.0039476	-0.0010892	0.0533169	-0.0628245	0.0155024	0.145016	-0.0577724	0.0847321	0.0226512	-0.0047452	0	0	-1	0	0	0	-1	0	0	0	0	0	0	0	0	0	0	0	0	1	0	0	0	0	1
cg03984405	-0.111426	-0.0408584	0.0056109	0.0938604	-0.0423432	-0.0053826	0.0411283	-0.0211596	-0.0726836	0.0130634	0.0073659	0.096343	-0.115932	0.0306281	0.0246834	0.0772872	-0.011731	-0.142638	-0.0673688	-0.0220248	-0.0183197	0.0049352	-0.0307353	-0.0392926	-1	0	0	0	0	0	0	0	0	0	0	0	-1	0	0	0	0	-1	0	0	0	0	0	0	0
cg03996151	0.0693967	0.0721865	-0.0966459	-0.0611115	0.0199129	-0.0047682	0.123895	0.0290038	-0.0553194	0.123388	-0.0130036	-0.0133066	0.0946085	0.022672	-0.042544	-0.11893	-0.0472898	0.0263553	-0.0227548	0.0402442	0.0675511	0.0109872	0.0325659	-0.0109717	0	0	0	0	0	0	1	0	0	1	0	0	0	0	0	-1	0	0	0	0	0	0	0	0	2
cg04005843	-0.0046522	-0.0064599	0.0987564	-0.0280819	0.0183741	0.0094334	0.048781	-0.0332985	-0.0158372	-0.0005632	-0.0392795	0.0271115	0.027216	-0.100582	0.003861	-0.0185175	0.0369074	-0.163792	-0.0084926	0.112957	-0.0135787	0.0316816	-0.0021758	0.0152033	0	0	0	0	0	0	0	0	0	0	0	0	0	-1	0	0	0	-1	0	1	0	0	0	0	1
cg04005943	0.0290969	0.0903174	-0.0193757	0.0067786	0.0089394	0.067249	0.0491559	0.0697157	0.0582265	0.122395	0.0307763	0.0611048	-0.0012908	0.128723	0.0459959	-0.056809	-0.0241346	-0.0290975	-0.0464686	-0.0068866	0.0161696	0.0621163	-0.0019079	-0.130188	0	0	0	0	0	0	0	0	0	1	0	0	0	1	0	0	0	0	0	0	0	0	0	-1	2
cg04012600	-0.0484641	-0.0385051	0.0020153	-0.0195198	-0.0112805	-0.0047728	-0.0089412	0.0841363	-0.0135216	0.0059152	0.071703	0.0074986	0.0098819	-0.104797	0.0180825	0.0157372	-0.0125587	-0.114356	-0.122385	-0.0191934	-0.0014365	0.0289189	-0.0800683	0.0440503	0	0	0	0	0	0	0	0	0	0	0	0	0	-1	0	0	0	-1	-1	0	0	0	0	0	0
cg04056757	-0.0226706	-0.0992033	-0.0209965	-0.0082397	0.0227033	0.0060864	-0.14021	-0.105938	-0.0362586	-0.089746	0.0405761	0.0017	0.0218553	0.0109515	0.0509695	-0.0107051	0.058519	0.0145061	-0.0365159	0.0193959	-0.111574	-0.0234245	0.0365651	0.0798382	0	0	0	0	0	0	-1	-1	0	0	0	0	0	0	0	0	0	0	0	0	-1	0	0	0	0
cg04059647	0.01269	-0.0557307	-0.11283	-0.0115846	0.0531875	-0.0553081	0.0378475	-0.0590722	0.0183082	-0.0506273	-0.016215	-0.0659742	-0.0509969	-0.0808139	0.0852596	-0.0230679	0.0053996	-0.159362	-0.0651371	0.0631416	-0.108214	-0.0325574	-0.0331376	-0.0163855	0	0	-1	0	0	0	0	0	0	0	0	0	0	0	0	0	0	-1	0	0	-1	0	0	0	0
cg04072771	0.0292198	0.109054	0.0076921	0.0007498	0.0507077	-0.005715	0.105781	0.0043213	-0.0291407	0.0656954	-0.0039124	0.0121695	-0.0085345	-0.0022322	0.0372734	-0.0245368	-0.0761121	0.0218003	0.0418044	0.0530126	0.0613127	0.0289785	-0.00133	-0.120321	0	1	0	0	0	0	1	0	0	0	0	0	0	0	0	0	0	0	0	0	0	0	0	-1	2
cg04085571	0.005983	0.0377639	0.107765	-0.0005639	-0.0182624	-0.0116621	0.0574203	0.0067428	-0.017357	0.0320251	-0.0207686	0.0217105	0.0531688	-0.0177316	0.0304609	-0.116629	-0.0374681	-0.117296	0.0103042	0.0773836	0.0381309	0.0073179	0.0282694	0.0034803	0	0	1	0	0	0	0	0	0	0	0	0	0	0	0	-1	0	-1	0	0	0	0	0	0	1
cg04104695	-0.0177687	0.113314	0.0114984	0.0325836	0.0321142	-0.0076919	0.067788	0.0572281	0.0129302	-0.0003071	0.0173713	0.0404946	0.0360176	-0.0103383	0.0445414	0.0463254	-0.152082	-0.0101499	0.0330603	0.112744	0.039375	0.0581351	0.006045	-0.0285622	0	1	0	0	0	0	0	0	0	0	0	0	0	0	0	0	-1	0	0	1	0	0	0	0	2
cg04158878	0.0199307	0.105092	-0.0089595	-0.0333619	-0.0214577	0.0093178	0.0985722	0.0239782	0.022326	-0.0071793	-0.0082631	0.0028056	0.0523793	0.0051255	-0.0026666	-0.0003156	-0.127975	-0.0271889	0.011469	0.0597971	0.105359	0.0337097	0.0603722	-0.0290414	0	1	0	0	0	0	0	0	0	0	0	0	0	0	0	0	-1	0	0	0	1	0	0	0	2
cg04168675	-0.0108001	-0.0533338	0.0924337	-0.0060352	-0.115922	0.0111913	-0.0525641	-0.0240043	-0.0198927	-0.0625473	-0.0407223	-0.0293357	0.0528858	-0.0587922	0.0056741	-0.0688003	0.0827605	-0.100388	-0.0523448	0.0502592	-0.123042	-0.0749136	-0.0189578	0.0405566	0	0	0	0	-1	0	0	0	0	0	0	0	0	0	0	0	0	-1	0	0	-1	0	0	0	0
cg04179740	-0.0099373	-0.0808175	0.0445616	-0.0291816	-0.0157551	0.0126064	-0.059627	-0.116342	-0.0164002	0.0359808	-0.0405334	-0.0267797	-0.0678204	-0.015637	-0.024003	-0.0707354	0.155426	0.0041551	-0.0345539	-0.0396178	-0.115186	-0.0701153	-0.0561788	-0.0973773	0	0	0	0	0	0	0	-1	0	0	0	0	0	0	0	0	1	0	0	0	-1	0	0	0	1
cg04180462	-0.0142788	0.0318064	-6.32e-05	-0.0135949	0.105667	-0.0007019	0.0299262	-0.0155482	-0.0015349	0.162851	-0.00407	-0.0103477	-0.0147313	0.0168643	0.0257399	0.0113256	0.0343212	0.0198267	-0.0073783	0.0096415	-0.0049353	-0.0079313	-0.141087	-0.0350529	0	0	0	0	1	0	0	0	0	1	0	0	0	0	0	0	0	0	0	0	0	0	-1	0	2
cg04205664	-0.0455328	-0.0220828	0.0569095	0.0374222	-0.0025877	0.0201727	0.0408039	-0.0008232	0.0224606	-0.0162981	0.0144287	0.0495445	0.013161	-0.0373892	0.0043438	-0.0165516	-0.0505057	-0.107563	-0.0238962	0.0778239	-0.103624	-0.0203485	-0.0251164	-0.104025	0	0	0	0	0	0	0	0	0	0	0	0	0	0	0	0	0	-1	0	0	-1	0	0	-1	0
cg04231085	0.0048612	0.0830662	0.0579287	0.0006357	0.122251	0.0394851	0.044498	-0.0561585	-0.0085995	0.194951	-0.0262924	0.0489141	0.0065023	0.0058542	0.022677	0.0153048	0.0217447	0.0270423	0.0361676	0.0141669	-0.0005808	0.013116	-0.0858085	-0.101687	0	0	0	0	1	0	0	0	0	1	0	0	0	0	0	0	0	0	0	0	0	0	0	-1	2
cg04248937	0.0090527	-0.001047	-0.101139	0.0390898	-0.0434921	0.0159658	0.0367266	0.0036032	0.0036087	0.0163986	-0.0006241	-0.0345343	-0.0362879	-0.0113907	-0.0256793	-0.0626855	-0.0005542	-0.190099	0.0209322	0.11477	-0.0041202	-0.0506096	-0.0130378	-0.0022106	0	0	-1	0	0	0	0	0	0	0	0	0	0	0	0	0	0	-1	0	1	0	0	0	0	1
cg04251911	0.0267338	0.0374445	-0.0701843	-0.0570588	0.0419488	-0.0141027	0.105729	-0.0100963	0.0148426	-0.0795164	0.0333576	0.0104904	-0.0180379	-0.0790623	-0.101215	-0.0711848	0.0055571	-0.110406	-0.0843863	0.0477754	-0.0174137	-0.0260587	0.0175385	-0.0227303	0	0	0	0	0	0	1	0	0	0	0	0	0	0	-1	0	0	-1	0	0	0	0	0	0	1
cg04254681	-0.0223104	-9.56e-05	-0.069156	-0.0345325	0.0050101	0.0059364	-0.0340805	-0.0245889	0.0573855	-0.0192326	-0.0008357	-0.0306072	-0.111092	-0.0226082	0.0062111	-0.156028	0.0503254	-0.102751	-0.0654406	0.0091558	0.0155987	-0.0150594	-0.0055652	-0.0023874	0	0	0	0	0	0	0	0	0	0	0	0	-1	0	0	-1	0	-1	0	0	0	0	0	0	0
cg04264070	-0.0212503	-0.0443035	-0.0215957	0.0726601	-0.0347665	-0.0323266	0.0259316	-0.0275234	-0.0023181	0.0474069	-0.126234	0.0096807	-0.0258084	-0.116585	0.0191784	0.0393904		0.0123629	0.136444	0.0469493	-0.0612117	-0.0836809	-0.0787272	-0.0239499	0	0	0	0	0	0	0	0	0	0	-1	0	0	-1	0	0	0	0	1	0	0	0	0	0	1
cg04266607	-0.0118973	0.0519979	0.0004528	-0.0655005	-0.0607371	0.0110651	0.0551129	0.0745313	0.0128763	0.0296606	0.0161593	-0.0224958	0.0381324	0.0252687	0.0488256	-0.0295813	-0.184195	-0.118705	0.049564	0.163006	0.0575635	0.0544941	0.0205164	0.0437221	0	0	0	0	0	0	0	0	0	0	0	0	0	0	0	0	-1	-1	0	1	0	0	0	0	1
cg04294190	0.0075574	0.0216305	0.106644	-0.0361878	-0.0334124	0.0237188	0.0092964	-0.0511666	0.0135342	-0.0714268	0.0067751	-0.004056	0.0120534	-0.105212	0.0448067	0.066343	-0.0783849	-0.153931	-0.0552546	0.0757852	-0.0961923	-0.0056661	-0.037876	-0.0265272	0	0	1	0	0	0	0	0	0	0	0	0	0	-1	0	0	0	-1	0	0	0	0	0	0	1
cg04300553	0.0200464	0.0110492	0.0301591	0.0390833	-0.0540058	-0.0263408	-0.0449534	-0.0752935	0.0320744	-0.0506314	0.0111447	0.0652896	-0.0524428	-0.0550402	0.0816804	-0.034515	-0.105309	-0.151394	-0.0020541	0.0968193	-0.100806	0.0263438	0.0173954	-0.057114	0	0	0	0	0	0	0	0	0	0	0	0	0	0	0	0	-1	-1	0	0	-1	0	0	0	0
cg04319873	0.0364507	-0.0280127	0.0040171	-0.0206722	0.0028096	-0.0381966	-0.011782	0.0281336	0.0160177	-0.019783	-0.0104694	0.0026325	-0.0321453	-0.0507491	0.101642	-0.100287	0.0201513	-0.0614637	-0.107634	0.0478332	-0.0383134	-0.0120973	0.0164504	-0.0214582	0	0	0	0	0	0	0	0	0	0	0	0	0	0	1	-1	0	0	-1	0	0	0	0	0	1
cg04347414	-0.006896	-0.0358701	-0.032978	0.0129097	0.000292	0.031042	-0.105654	-0.0845519	-0.0103292	-0.147429	0.0081156	-0.0364843	0.0020781	-0.0212233	-0.0542847	-0.0812899	0.0870847	-0.0893796	-0.0310439	0.0371135	-0.114092	-0.0713596	0.0111468	0.0339863	0	0	0	0	0	0	-1	0	0	-1	0	0	0	0	0	0	0	0	0	0	-1	0	0	0	0
cg04350215	0.0358485	0.0162982	-0.0172181	0.0150009	0.0407341	0.0174092	0.0334179	0.0341235	-0.00955642	0.108321	-0.0294471	0.0310915	-0.0309906	0.0667903	-0.0034194	-0.110018	0.0764006	0.0240388	-0.008759	-0.0206941	0.001963	0.0010762	0.0306346	-0.128919	0	0	0	0	0	0	0	0	0	1	0	0	0	0	0	-1	0	0	0	0	0	0	0	-1	1
cg04373359	0.0076918	-0.0040286	-0.0011226	0.0018221	0.0131779	-0.0187915	0.26346	-0.071389	-0.0138779	0.238463	-0.0190629	0.0224065	0.252698	-0.0198986	0.0154442	-0.0360225	-0.0078371	0.0241435	-0.0416978	0.0151884	-0.0251171	-0.024875	-0.0152119	-0.008104	0	0	0	0	0	0	1	0	0	1	0	0	1	0	0	0	0	0	0	0	0	0	0	0	3
cg04373966	-0.0497571	0.0011834	-0.10413	0.0684264	-0.0316169	-0.005648	-0.103605	0.0071225	0.0009857	-0.0524505	-0.0186174	0.0162473	-0.014023	-0.0325314	-0.0155538	-0.0648582	-0.0129965	-0.1226	-0.0860494	0.0943727	-0.0437627	0.0287372	0.0429136	-0.0063549	0	0	-1	0	0	0	-1	0	0	0	0	0	0	0	0	0	0	-1	0	0	0	0	0	0	0
cg04380939	0.0139223	-0.0346472	-0.0643714	0.0259543	0.0017117	-0.0034904	-0.0010514	0.0025001	-0.0014512	-0.0225993	0.0196103	-0.0736471	-0.0686415	-0.037562	-0.0138278	-0.044849	0.0105275	-0.107941	-0.0008278	0.118466	-0.120255	-0.0190971	0.0928518	-0.0849051	0	0	0	0	0	0	0	0	0	0	0	0	0	0	0	0	0	-1	0	1	-1	0	0	0	1
cg04397884	0.0373358	0.0423303	0.0213929	-0.0085068	0.0264653	-0.0437287	0.0106246	-0.0108857	-0.0146095	0.102331	0.0611715	0.0534278	-0.0164023	0.0523475	0.0367556	-0.120334	0.0279685	-0.0167451	0.0121955	0.0193595	0.0735627	0.021421	-0.005166	-0.102214	0	0	0	0	0	0	0	0	0	1	0	0	0	0	0	-1	0	0	0	0	0	0	0	-1	1
cg04400496	-0.0197207	-0.0081182	0.0408144	-0.0304946	0.0051393	0.0059232	0.0189861	-0.0075651	-0.0130722	-0.0272467	0.0069957	0.007768	0.0371927	-0.110649	0.0752569	0.0439322	-0.012348	-0.219801	0.0067755	0.10367	-0.0752799	0.0043916	-0.0099525	-0.0251012	0	0	0	0	0	0	0	0	0	0	0	0	0	-1	0	0	0	-1	0	1	0	0	0	0	1
cg04404982	-0.0973051	-0.165708	-0.063333	-0.0320647	0.013436	0.0224254	-0.0937207	-0.0094417	-0.0125726	-0.121609	-0.0530603	-0.0670665	0.0143575	0.0134935	-0.0036285	-0.032033	0.022458	-0.142964	0.0250062	0.0719133	-0.0508444	-0.014216	-0.0097192	0.0833118	0	-1	0	0	0	0	0	0	0	-1	0	0	0	0	0	0	0	-1	0	0	0	0	0	0	0
cg04425551	0.0062526	0.0833247	0.012808	-0.0183443	0.0868564	0.0292139	0.0208429	-0.057176	0.0020226	0.220192	-0.0202472	0.0371976	-0.0191737	-0.043731	-0.0240766	0.0106575	0.0452691	0.0286304	0.0334034	-0.0154785	0.0007597	-0.0157226	-0.123545	-0.104755	0	0	0	0	0	0	0	0	0	1	0	0	0	0	0	0	0	0	0	0	0	0	-1	-1	1
cg04452195	0.0251449	0.0316496	-0.0411553	-0.0412876	0.0322592	0.0005916	-0.0430886	-0.0115622	0.0243512	0.124654	0.0171769	0.0296866	0.0281716	-0.008142	-0.050943	-0.110819	0.0158219	-0.0835664	0.0141653	0.0579637	0.0263254	-0.0011945	-0.0219918	-0.11238	0	0	0	0	0	0	0	0	0	1	0	0	0	0	0	-1	0	0	0	0	0	0	0	-1	1
cg04478251	0.0720258	0.11022	0.036029	0.012933	0.0692132	0.0105548	0.08584	-0.0423364	0.0223413	0.132843	0.0443686	0.0494774	-0.0513359	0.0288519	0.0726417	-0.0381873	0.0600036	-0.0736814	-0.0179496	-0.0149489	0.0096941	-0.0023787	-0.0448448	-0.232789	0	1	0	0	0	0	0	0	0	1	0	0	0	0	0	0	0	0	0	0	0	0	0	-1	2
cg04482712	0.0045646	0.0976948	0.0061081	-0.0208631	0.0344186	0.0093345	0.102471	0.0682421	0.0314989	-0.0102807	0.0008873	0.0013738	0.0238732	0.0051238	0.0174394	0.0294803	-0.135068	0.0034102	-0.0130206	0.120838	0.0814304	0.0518043	0.0448814	-0.0097035	0	0	0	0	0	0	1	0	0	0	0	0	0	0	0	0	-1	0	0	1	0	0	0	0	2
cg04493247	0.0507525	0.0617399	0.0464094	0.0071177	0.0174217	0.0013983	0.0544197	-0.0530198	0.0069848	0.111002	-0.0325069	0.0306518	0.0166851	0.0500157	0.0060735	0.007567	0.0187299	0.0651877	0.128751	-0.074129	0.0047878	0.0669657	-0.0238799	-0.124533	0	0	0	0	0	0	0	0	0	1	0	0	0	0	0	0	0	0	1	0	0	0	0	-1	2
cg04504217	-0.013103	0.0564717	-0.0592484	0.0142671	-0.028732	-0.0140783	0.113986	-0.0005145	0.0214826	-0.0033125	-0.0141831	0.0387561	0.0597426	-0.0090605	0.0092821	-0.121427	0.153464	-0.0673358	-0.0244831	0.0333818	0.0191833	0.048303	-0.0700879	-0.0361934	0	0	0	0	0	0	1	0	0	0	0	0	0	0	0	-1	1	0	0	0	0	0	0	0	2
cg04511182	0.0135103	-0.0100873	0.140485	-0.0003745	-0.0521298	0.0231022	0.0292886	0.0001521	0.0208672	-0.0626256	-0.037715	-0.0181305	0.0155833	-0.0050051	0.0367938	0.0407715	0.0668415	-0.216758	0.0050152	0.220876	-0.0828631	-0.0460982	0.0057627	-0.0486461	0	0	1	0	0	0	0	0	0	0	0	0	0	0	0	0	0	-1	0	1	0	0	0	0	2
cg04533751	0.0225437	0.004288	0.111015	-0.0160821	-0.0271405	-0.008489	0.0385483	-0.0383671	-0.0212605	-0.0397653	-0.0265082	-0.0040674	0.0379839	-0.0875866	-0.0094931	0.0133262	0.0498971	-0.139049	-0.0411758	0.108904	-0.0599803	0.0262763	-0.0443076	-0.0099004	0	0	1	0	0	0	0	0	0	0	0	0	0	0	0	0	0	-1	0	1	0	0	0	0	2
cg04561120	0.101471	0.0274556	-0.0433645	0.0141798	0.0543474	0.0153425	0.0149283	-0.0696908	0.0068206	0.0961071	-0.0069981	0.0047489	-0.098159	-0.119126	-0.0023532	-0.0952786	0.0169968	-0.163109	-0.0461916	0.0472555	0.061097	0.0109764	0.0030702	-0.097286	1	0	0	0	0	0	0	0	0	0	0	0	0	-1	0	0	0	-1	0	0	0	0	0	0	1
cg04572930	0.016784	0.0904319	0.161072	0.0094638	0.101922	0.01062	0.0652804	-0.015023	0.0006305	0.0556851	0.0322625	-0.0087776	-0.0523782	-0.0901361	0.036167	-0.037232	-0.0249452	-0.0801105	0.0338153	0.03522	-0.0008679	-0.0055569	-0.121757	-0.0651028	0	0	1	0	1	0	0	0	0	0	0	0	0	0	0	0	0	0	0	0	0	0	-1	0	2
cg04586403	-0.0427661	0.0110211	0.100551	-0.0548539	0.0128195	-0.0072572	-0.0119492	-0.0509281	-0.0129974	-0.0478308	0.0289803	-0.0238989	0.0111706	0.0497572	0.0039097	0.101836	-0.0394175	-0.078114	0.0319172	0.0635057	-0.103369	0.0579814	-0.0656023	0.0122986	0	0	1	0	0	0	0	0	0	0	0	0	0	0	0	1	0	0	0	0	-1	0	0	0	2
cg04638014	-0.0237623	0.0053547	-0.0151001	-0.0212387	0.0314667	-0.0447591	0.005417	-0.0220431	-0.0076433	0.115623	-0.0149248	-0.0030938	-0.0487741	0.0381853	0.057875	-0.10622	-0.0312647	-0.0523974	0.0341641	-0.0176838	0.027315	0.0255433	0.0109259	-0.10803	0	0	0	0	0	0	0	0	0	1	0	0	0	0	0	-1	0	0	0	0	0	0	0	-1	1
cg04642165	0.011437	-0.0289651	-0.0214592	-0.0166489	-0.0213453	0.0240763	-0.0381367	0.0095589	-0.0213987	0.10007	0.0018519	-0.013663	-0.0574962	0.0044767	0.0397931	-0.131112	0.037636	-0.038053	-0.0695223	0.0091372	-0.0046603	-0.0378983	-0.102141	-0.0628043	0	0	0	0	0	0	0	0	0	1	0	0	0	0	0	-1	0	0	0	0	0	0	-1	0	1
cg04664309	-0.0008397	0.129231	0.0423727	-0.0259135	0.0110224	-0.0102594	0.0825722	0.0805742	0.0144863	0.0072744	0.027141	-0.0138481	0.03374	0.0853551	0.0263123	0.0272217	-0.105666	0.0231612	0.0539438	0.0747473	0.104719	0.0656495	0.0488952	-0.0037955	0	1	0	0	0	0	0	0	0	0	0	0	0	0	0	0	-1	0	0	0	1	0	0	0	2
cg04680393	-0.015936	-0.0097241	0.0874115	-0.0213275	-0.0304541	-0.0020785	0.0304828	-0.0242836	-0.0159627	0.0171183	-0.0111385	0.0094241	0.0652662	-0.0950395	0.0115918	0.0162335	0.0002466	-0.284321	-0.0630811	0.135741	-0.115996	-0.0123929	0.0324806	-0.0539095	0	0	0	0	0	0	0	0	0	0	0	0	0	0	0	0	0	-1	0	1	-1	0	0	0	1
cg04738169	0.159569	-0.0041137	-0.0165488	-0.0529157	-0.0305975	0.0108364	0.033054	-0.0207245	-0.0061828	-0.0121756	-0.0230077	0.0050932	0.0264957	-0.0579221	0.0130289	0.0122743	0.0381647	-0.11434	0.0452149	0.112192	0.0257351	-0.0132028	0.008552	0.0577224	1	0	0	0	0	0	0	0	0	0	0	0	0	0	0	0	0	-1	0	1	0	0	0	0	2
cg04765857	-0.0154086	-0.0037757	-0.0033816	-0.0171843	0.0186808	0.0118011	-0.001241	0.0114823	-0.0187816	-0.0010013	0.0735239	0.0336534	-0.0526039	0.0055373	0.003731	-0.115995	0.0487765	-0.170033	-0.201233	0.0753926	-0.0807586	0.0180792	-0.0303965	-0.0452735	0	0	0	0	0	0	0	0	0	0	0	0	0	0	0	-1	0	-1	-1	0	0	0	0	0	0
cg04780572	-0.212658	0.0193556	0.0154215	-0.00750602	0.0294361	-0.0176933	0.173498	0.00282577	0.0224496	0.0240664	0.0337488	-0.0216309	0.125508	-0.0320813	0.0124811	-0.00085554	0.0102725	-0.00137046	-0.0341714	0.00173045	-0.0379194	-0.0133891	-0.0154648	-0.0036142	-1	0	0	0	0	0	1	0	0	0	0	0	1	0	0	0	0	0	0	0	0	0	0	0	2
cg04781796	-0.0064198	-0.109164	0.127348	0.0150618	-0.0055882	-0.0068675	-0.0240261	0.0045293	-0.0127772	-0.0078331	0.0067792	-0.030233	0.042519	-0.0468137	0.0587863	0.0217139	-0.0393662	-0.122897	0.0478449	0.0376164	-0.023775	0.0211662	-0.0401449	0.0698628	0	-1	1	0	0	0	0	0	0	0	0	0	0	0	0	0	0	-1	0	0	0	0	0	0	1
cg04793667	-0.0717781	-0.0531584	0.0669595	0.043111	-0.0016034	-0.0159414	0.0669255	-0.0076305	0.0127037	0.0174786	-0.122225	-0.0042543	0.0140769	-0.0012961	0.0040106	-0.0304867	-0.0382447	-0.101751	-0.120171	0.0290091	-0.0165399	-0.0019108	0.0024218	-0.0376907	0	0	0	0	0	0	0	0	0	0	-1	0	0	0	0	0	0	-1	-1	0	0	0	0	0	0
cg04795044	-0.0093086	0.0751013	-0.0054514	0.0111083	0.0302548	-0.0539465	0.106951	-0.0038247	-0.0235707	-0.0124803	0.0378361	0.0092045	0.0273586	0.0042061	0.0159483	-0.0088901	-0.123459	0.0469999	0.0395654	0.1493	0.0358161	0.0516836	0.0532096	-0.0110194	0	0	0	0	0	0	1	0	0	0	0	0	0	0	0	0	-1	0	0	1	0	0	0	0	2
cg04805181	-0.00030197	0.0231082	-0.0871263	-0.0286255	0.0283161	-0.0209253	0.0234648	0.0212257	0.0004465	0.0785216	0.0105971	0.0021108	-0.0218013	0.0043389	-0.0069445	-0.0824208	-0.00463985	-0.16517	-0.100445	0.0619966	0.004275	0.0264437	-0.0069708	-0.105013	0	0	0	0	0	0	0	0	0	0	0	0	0	0	0	0	0	-1	-1	0	0	0	0	-1	0
cg04816311	0.0620637	-0.0350523	0.0502792	0.0301838	0.0017047	0.0285003	0.0741784	-0.0032216	0.0043619	0.141436	-0.0779182	-0.0339578	0.0080607	0.011066	0.0408121	-0.0210088	0.0223592	-0.138028	0.0444976	-0.0529904	0.0404812	0.058249	-0.0270488	-0.129873	0	0	0	0	0	0	0	0	0	1	0	0	0	0	0	0	0	-1	0	0	0	0	0	-1	1
cg04871472	0.0590762	0.0401406	-0.0112232	0.0228352	0.0572067	0.0091449	0.05898	-0.0338406	0.0115047	0.144073	-0.0268365	0.0133371	-0.0621213	0.0384226	0.0067244	-0.0696259	0.0682064	0.102459	0.0176287	-0.0439881	0.0200192	-0.0097273	-0.0146811	-0.124644	0	0	0	0	0	0	0	0	0	1	0	0	0	0	0	0	0	1	0	0	0	0	0	-1	2
cg04874074	-0.104237	-0.0450827	-0.0163261	-0.0823436	0.0372697	-0.0292771	-0.0417458	-0.0611848	-0.0577688	0.0449925	-0.122174	0.051639	-0.0254991	-0.0179808	0.0387932	0.0103461	0.0281822	-0.131787	-0.037034	0.0332515	-0.0485022	-0.0715622	0.0325628	-0.0085256	-1	0	0	0	0	0	0	0	0	0	-1	0	0	0	0	0	0	-1	0	0	0	0	0	0	0
cg04898765	0.0373558	0.0625886	0.0148613	0.0091563	0.0291495	0.0100127	0.0169428	-0.0388566	0.107739	0.0483635	-0.0357089	0.0009472	-0.0022487	-0.0881864	0.0294155	-0.0328557	0.0197478	-0.178613	-0.0239537	0.105841	-0.0171242	-0.0279373	-0.0436211	0.0111173	0	0	0	0	0	0	0	0	1	0	0	0	0	0	0	0	0	-1	0	1	0	0	0	0	2
cg04908106	0.011507	-0.017709	-0.12396	-0.0169678	-0.0402206	0.042938	-0.0089969	-0.0131766	0.0321067	-0.0433688	-0.0252357	0.0273971	-0.0007658	-0.126206	0.0847127	-0.112142	-0.0079131	-0.0003103	-0.0125965	0.0442827	-0.0218498	-0.0124052	0.0219077	-0.0540452	0	0	-1	0	0	0	0	0	0	0	0	0	0	-1	0	-1	0	0	0	0	0	0	0	0	0
cg04911518	-0.0919146	-0.137441	-0.0164466	-0.0500077	0.0985318	-0.0679934	-0.0740953	-0.0480347	0.0334821	0.0409578	0.023502	-0.0092514	0.0228755	-0.0616378	-0.0169468	-0.0035712	-0.0260087	-0.128369	-0.0593298	0.10562	-0.0278997	-0.0281145	0.0135491	-0.0055637	0	-1	0	0	0	0	0	0	0	0	0	0	0	0	0	0	0	-1	0	1	0	0	0	0	1
cg04914946	0.0888576	0.0462961	-0.0724679	0.0239351	-0.0039555	0.028154	-0.0072784	-0.0643294	0.0750005	0.0743735	-0.0932576	0.0656634	0.0290954		-0.0005917	0.0146935	0.0110149	-0.158206	-0.061247	-0.0579686	-0.0169756	-0.16571	-0.0332571	-0.114398	0	0	0	0	0	0	0	0	0	0	0	0	0	0	0	0	0	-1	0	0	0	-1	0	-1	0
cg04942791	-0.0691822	-0.0446103	-0.102294	-0.0384433	0.0497629	0.0700247	-0.108032	0.0605127	0.0209456	0.0555721	0.0337657	0.0120039	-0.0329004	0.0252484	0.0139211	-0.0885984	0.007383	-0.116051	0.0367188	-0.0429577	0.0039411	-0.0090218	-0.0085949	-0.0007226	0	0	-1	0	0	0	-1	0	0	0	0	0	0	0	0	0	0	-1	0	0	0	0	0	0	0
cg04953935	-0.0589711	0.0437445	0.0050012	-0.0177801	-0.041115	0.107703	-0.0278905	0.0359135	-0.0322413	-0.0497022	-0.056057	0.025172	0.0749639	0.0048614	0.0419303	-0.0277333	-0.0020723	-0.10798	0.11659	0.0302695	-0.0048379	0.0442924	0.0007163	0.0085775	0	0	0	0	0	1	0	0	0	0	0	0	0	0	0	0	0	-1	1	0	0	0	0	0	2
cg04955573	-0.0250068	0.136463	0.0406056	-0.0066363	0.0387723	-0.0286024	0.0609573	0.0292388	-0.0245899	0.100676	-0.0044285	-0.0108601	0.0548516	-0.0104447	0.0171308	0.0254354	-0.143365	0.0138824	-0.0144027	0.0496788	0.0701935	0.0793177	-0.0603201	-0.0396363	0	1	0	0	0	0	0	0	0	1	0	0	0	0	0	0	-1	0	0	0	0	0	0	0	2
cg04957307	-0.0044388	-0.0458267	-0.0510483	-0.081272	-0.0204943	0.0540883	-0.112638	-0.0381032	0.0047657	-0.125087	-0.0784449	-0.0132831	-0.0298938	0.0469105	-0.0109454	0.0376129	0.0524477	-0.0044886	0.0239923	-0.0298315	-0.132065	-0.0449527	0.0306217	0.0576173	0	0	0	0	0	0	-1	0	0	-1	0	0	0	0	0	0	0	0	0	0	-1	0	0	0	0
cg04967578	0.0694774	0.0236194	-0.0144231	0.0163673	-0.005042	0.0056908	0.075249	-0.0046901	-0.0398867	0.132421	-0.0531999	0.0224979	0.0036209	-0.0145372	0.0480516	-0.0017392	-0.0494634	-0.0168122	0.0409417	0.101778	-0.0026329	0.0372264	-0.0206006	-0.13626	0	0	0	0	0	0	0	0	0	1	0	0	0	0	0	0	0	0	0	1	0	0	0	-1	2
cg05000275	0.0570698	-0.0381414	-0.0320669	0.0126701	-0.0323141	-0.0280497	-0.0171921	0.0052447	0.0071366	-3.17e-05	0.0214478	-0.120112	-0.0466149	-0.0524564	-0.0105024	-0.112038	0.0389246	-0.0685589	-0.129676	0.0458635	0.0085004	-0.0071906	-0.0260077	-0.0263415	0	0	0	0	0	0	0	0	0	0	0	-1	0	0	0	-1	0	0	-1	0	0	0	0	0	0
cg05065948	0.0258311	0.0379304	-0.0070929	0.0112137	0.0234015	-0.0095299	0.012976	-0.0544322	-0.0207574	0.101104	0.0031073	0.0229146	0.0016394	0.010263	-0.0082614	-0.0665229	0.0392225	0.111313	0.0104929	0.0036389	0.0120564	0.0219359	0.0054939	-0.136424	0	0	0	0	0	0	0	0	0	1	0	0	0	0	0	0	0	1	0	0	0	0	0	-1	2
cg05070250	-0.0489283	-0.129363	0.0254763	-0.0106757	-0.0172058	0.0157121	-0.0601064	-0.0342041	-0.0095531	-0.0751993	-0.0541284	-0.0071075	-0.0541234	-0.0540064	-0.0579458	0.0209997	0.0434509	-0.0703997	0.0162046	-0.0329932	-0.110372	-0.0044653	0.0139624	0.12741	0	-1	0	0	0	0	0	0	0	0	0	0	0	0	0	0	0	0	0	0	-1	0	0	1	1
cg05073904	0.0226107	0.0002239	-0.173397	0.0175711	-0.0073145	0.050603	-0.0239714	-0.0053785	0.0013594	-0.0223102	0.0412157	-0.0678844	-0.0287146	-0.0683589	0.0286344	0.0723325	0.0382795	-0.173921	0.0125614	0.122925	-0.0448141	-0.0587913	0.0268203	-0.0443687	0	0	-1	0	0	0	0	0	0	0	0	0	0	0	0	0	0	-1	0	1	0	0	0	0	1
cg05091491	-0.0278151	-0.0479978	-0.124364	-0.0193604	-0.0107248	-0.0610012	0.0525583	-0.0135592	0.0606969	0.0050819	-0.012112	-0.0724895	0.0142381	-0.14738	0.0500614	-0.0219812	-0.0313035	-0.110477	-0.0799396	0.0776404	-0.0513028	-0.0619604	-0.0285247	-0.0005978	0	0	-1	0	0	0	0	0	0	0	0	0	0	-1	0	0	0	-1	0	0	0	0	0	0	0
cg05095466	0.0268993	-0.0204819	0.0912242	-0.0408965	0.0052882	0.0334103	-0.0759485	0.0188	-0.0379779	0.0122408	-0.114058	-0.0019441	-0.0688961	-0.0023823	0.0701206	-0.145599	0.0458671	-0.123638	-0.0238185	0.0190122	-0.042458	0.0141302	-0.0323159	-0.0373442	0	0	0	0	0	0	0	0	0	0	-1	0	0	0	0	-1	0	-1	0	0	0	0	0	0	0
cg05101231	-0.024272	0.0583149	-0.161177	0.095502	-0.0107198	-0.026885	0.0001081	0.0312894	-0.0024562	-0.0144253	0.0777828	0.0410886	0.0082462	-0.0521744	0.0101348	-0.0332596	0.0114656	-0.115956	-0.0670322	0.12815	-0.0250608	-0.02927	-0.0371421	-0.0103744	0	0	-1	0	0	0	0	0	0	0	0	0	0	0	0	0	0	-1	0	1	0	0	0	0	1
cg05105529	-0.0513459	0.0296878	-0.0399436	0.0069277	-0.0166783	-0.0238623	0.0454084	0.0264569	-0.011068	-0.0815717	-0.0062468	-0.0056806	-0.100496	-0.0054782	0.0008515	0.0284721	-0.0317833	-0.13351	0.037843	0.103502	-0.0457707	-0.0143529	-0.0167719	-0.0157129	0	0	0	0	0	0	0	0	0	0	0	0	-1	0	0	0	0	-1	0	1	0	0	0	0	1
cg05129479	0.0088458	-0.0243096	-0.0037231	-0.002588	0.0187854	-0.016826	0.0118462	-0.0212199	-0.0137993	-0.0102139	0.0115313	-0.0350769	-0.0142482	-0.0216277	0.0018326	-0.107974	0.0316546	-0.103968	-0.107251	0.0867853	-0.0209106	0.0042885	-0.0364055	-0.0050958	0	0	0	0	0	0	0	0	0	0	0	0	0	0	0	-1	0	-1	-1	0	0	0	0	0	0
cg05155450	0.0102206	0.122853	-0.0050692	-0.0099171	0.0134617	0.0076499	0.119404	0.0274135	0.0055105	0.0046255	0.0226951	0.0251387	-0.0256351	0.0062923	0.0278859	-0.0042723	-0.106817	0.0355623	0.0089921	0.0718088	0.0759301	0.050933	0.0295781	0.003018	0	1	0	0	0	0	1	0	0	0	0	0	0	0	0	0	-1	0	0	0	0	0	0	0	2
cg05162858	0.0539826	0.0887964	0.0452388	-0.0016346	0.0342056	0.0012004	0.0407953	0.0352479	0.0069889	0.118341	-0.0063265	0.008378	-0.0185006	0.0594371	0.0165931	-0.121869	0.0134754	0.0129221	0.0111584	-0.0444441	0.0178819	0.0172943	-0.0203756	-0.11505	0	0	0	0	0	0	0	0	0	1	0	0	0	0	0	-1	0	0	0	0	0	0	0	-1	1
cg05210606	-0.0062949	0.0555623	0.0157624	-0.0017707	-0.0437311	0.0441465	0.111451	-0.0246303	-0.0107083	0.104971	-0.0110889	-0.0348851	0.0052269	-0.0439416	0.0590906	-0.106714	0.0196242	0.0041867	0.0653968	-0.0124634	-0.0395711	-0.0671855	0.0019515	0.0413326	0	0	0	0	0	0	1	0	0	1	0	0	0	0	0	-1	0	0	0	0	0	0	0	0	2
cg05216211	-0.0220117	-0.0340184	-0.0895459	0.0268721	0.0169514	-0.016303	0.0098335	0.001039	0.0085506	-0.0286834	-0.0131359	-0.01169	-0.120086	-0.0177845	-0.0470101	-0.0640939	-0.0185958	-0.106517	-0.110349	0.0376109	-0.0378058	-0.0441608	-0.018314	-0.0349979	0	0	0	0	0	0	0	0	0	0	0	0	-1	0	0	0	0	-1	-1	0	0	0	0	0	0
cg05252264	0.0855168	0.0138528	-0.002271	0.010276	0.0030655	-0.0239848	0.0315325	-0.0434762	-0.0280894	0.155375	0.0003033	0.0488352	-0.015214	0.052705	0.0164573	-0.0755553	0.11072	0.0753692	0.0076282	-0.0294786	0.0302874	-0.0091148	-3.97e-05	-0.113453	0	0	0	0	0	0	0	0	0	1	0	0	0	0	0	0	1	0	0	0	0	0	0	-1	2
cg05253716	-0.0416996	0.14252	0.0084057	-0.0175554	0.0432478	-0.0258521	0.130957	0.0513336	-0.03204	-0.0206306	0.02185	0.0032837	0.05826	0.061266	0.0685505	0.0580673	-0.164775	0.043075	0.0211806	0.0871828	0.0790459	0.0590072	-0.0059697	-0.0192521	0	1	0	0	0	0	1	0	0	0	0	0	0	0	0	0	-1	0	0	0	0	0	0	0	2
cg05288127	0.0064389	-0.0541401	-0.168302	-0.0135469	-0.0437892	-0.0109556	-0.0277011	-0.0175052	0.0104672	-0.0435479	0.0161797	-0.0239006	-0.024733	0.0078725	0.0066056	-0.111354	-0.0223006	-0.139025	-0.0896046	0.0092753	0.026756	0.00189	0.0379171	-0.0102569	0	0	-1	0	0	0	0	0	0	0	0	0	0	0	0	-1	0	-1	0	0	0	0	0	0	0
cg05293490	0.0108101	-0.0103595	0.0600983	-0.0408053	0.0236696	-0.0622673	0.0831292	0.0108063	0.03171	-0.0111735	-0.0064353	-0.0237658	-0.0100758	-0.0118496	0.0176195	0.0418832	0.102767	-0.118449	0.188593	0.068841	-0.0871384	-0.0685133	-0.0200013	-0.0196504	0	0	0	0	0	0	0	0	0	0	0	0	0	0	0	0	1	-1	1	0	0	0	0	0	2
cg05304929	0.0432741	-0.0118446	-0.120044	-0.0070536	-0.0063197	-0.0346481	-0.0350389	0.0176018	0.0272647	-0.0433479	0.0144738	-0.0407592	-0.0934609	-0.0650168	0.0508223	0.0484257	0.0363943	-0.195382	-0.0357745	0.116868	-0.0022509	-0.0454567	0.0624923	-0.0172102	0	0	-1	0	0	0	0	0	0	0	0	0	0	0	0	0	0	-1	0	1	0	0	0	0	1
cg05307752	0.0189202	0.0330266	-0.0246076	0.0659203	0.0649086	0.0187281	0.0671121	0.0264401	0.0011034	0.119663	-0.0110223	0.103617	0.0601733	0.10038	-0.0049778	-0.0422328	0.0241859	-0.0625421	-0.064979	-0.0476359	0.0623113	0.025404	-0.0239801	-0.0300645	0	0	0	0	0	0	0	0	0	1	0	1	0	1	0	0	0	0	0	0	0	0	0	0	3
cg05335876	-0.0221033	0.0100103	-0.136161	0.060427	-0.0811297	-0.0008669	-0.0286609	0.0210472	-0.0081313	-0.031363	0.0050537	-0.0509724	-0.0838235	-0.171626	0.015949	-0.0323008	-0.0171508	-0.19769	-0.0439887	0.0346642	-0.0043394	-0.0021625	-0.0007726	0.0160439	0	0	-1	0	0	0	0	0	0	0	0	0	0	-1	0	0	0	-1	0	0	0	0	0	0	0
cg05338066	0.0466098	0.0414613	0.123852	-0.0985047	-0.0414637	-0.0206852	-0.0027362	0.100007	0.0226999	-0.0418936	-0.0424166	-0.0055804	0.00202	0.0204241	0.0095536	-0.0026709	0.0429798	-0.0745516	0.0606633	0.126409	-0.0564497	-0.0326588	0.0170654	0.0228679	0	0	1	0	0	0	0	1	0	0	0	0	0	0	0	0	0	0	0	1	0	0	0	0	3
cg05347965	-0.0346122	-0.0250862	0.113016	0.0340459	-0.0976438	0.0592591	-0.102567	-0.0874909	-0.0460336	-0.102872	0.0389812	-0.0134848	-0.0272792	-0.0174472	-0.0627563	0.0133841	-0.0002627	-0.035201	0.0433229	0.0406182	-0.0738285	-0.0595684	0.0327633	0.0355001	0	0	1	0	0	0	-1	0	0	-1	0	0	0	0	0	0	0	0	0	0	0	0	0	0	1
cg05350293	-0.0051209	0.0493536	0.106323	-0.0016791	0.0116123	0.0154408	0.0367257	-0.0631659	0.0129396	0.0317373	0.0120453	0.0076442	0.100315	-0.0389973	0.0740245		-0.0452275	-0.15701	0.0806455	0.0735094	-0.0373961		-0.0527066	-0.0582144	0	0	1	0	0	0	0	0	0	0	0	0	1	0	0	0	0	-1	0	0	0	0	0	0	2
cg05375333	-0.012185	-0.0511701	-0.0096539	0.0139551	-0.0277869	0.064656	0.026821	-0.0013372	-0.0478797	0.0332633	0.017495	0.0500622	0.0267906	0.147774	-0.052161	-0.135673	0.0506989	0.111547	-0.0121646	-0.078909	0.0571943	0.0297127	-0.027763	0.0252136	0	0	0	0	0	0	0	0	0	0	0	0	0	1	0	-1	0	1	0	0	0	0	0	0	2
cg05393777	0.0048369	0.015574	-0.0228691	0.0695734	-0.0304844	-0.0549648	0.0066432	-0.0056222	0.0143009	-0.111479	-0.0543466	0.0354777	-0.0217021	-0.0577196	0.0063076	0.0175861	-0.0231243	-0.182091	-0.0168817	0.109612	-0.030246	-0.0585541	0.0276949	0.0455756	0	0	0	0	0	0	0	0	0	-1	0	0	0	0	0	0	0	-1	0	1	0	0	0	0	1
cg05398036	0.0200321	0.0442511	0.0380441	-0.0061341	-0.0026875	0.0132763	-0.0152079	0.0373734	-0.003328	0.128962	-0.0360532	0.0406179	-0.0044827	0.027203	0.0192244	-0.162808	0.0672613	0.0129041	-0.0028298	-0.028235	0.0321803	-0.0486867	0.0605714	-0.113212	0	0	0	0	0	0	0	0	0	1	0	0	0	0	0	-1	0	0	0	0	0	0	0	-1	1
cg05415936	-0.0373953	-0.0046469	0.0152595	-0.0080314	-0.0065614	-0.0136701	0.0501568	0.0202324	-0.0190568	-0.0450583	0.0441144	-0.0608449	-0.019314	-0.0109037	-0.015316	0.0616701	-0.111517	0.0001544	-0.0167336	0.108238	0.0798198	0.0555411	0.0494062	0.131248	0	0	0	0	0	0	0	0	0	0	0	0	0	0	0	0	-1	0	0	1	0	0	0	1	2
cg05418915	0.0533566	-0.0248465	-0.0216239	-0.0009122	0.0022547	0.0647954	0.0440575	0.0289918	0.0082271	0.101991	-0.0578607	0.0247728	0.0302222	0.0465169	0.0013301	-0.101974	0.0121941	-0.120279	-0.0220483	-0.0022396	0.0133605	-0.0110148	0.0131581	-0.0941635	0	0	0	0	0	0	0	0	0	1	0	0	0	0	0	-1	0	-1	0	0	0	0	0	0	1
cg05423291	0.0068469	0.117606	-0.0176117	0.0507058	0.0429296	0.0087821	0.0555249	0.0643627	-0.0331902	-0.0655283	0.0570492	-0.0117276	-0.0154187	0.042807	0.0616154	-0.0044758	-0.15313	-0.0099214	-0.0458963	0.202349	0.0423497	0.0655868	0.0327636	-0.0069422	0	1	0	0	0	0	0	0	0	0	0	0	0	0	0	0	-1	0	0	1	0	0	0	0	2
cg05551068	0.0558899	-0.0331307	-0.0876962	-0.038501	0.0224813	0.0235934	-0.0710776	0.104631	0.0108805	0.0163524	0.0950436	-0.0242544	0.0457891	0.0602233	0.0612332	0.090959	-0.0381342	0.143711	0.0229734	0.127517	0.0320024	0.0237797	-0.0658217	-0.0495446	0	0	0	0	0	0	0	1	0	0	0	0	0	0	0	0	0	1	0	1	0	0	0	0	3
cg05571448	0.016396	-0.0227144	-0.000824	-0.128076	0.0457316	-0.0322862	0.048502	0.0176304	0.0024525	-0.0084492	0.0532484	-0.0749389	0.0135782	0.0092206	0.0151105	-0.0056493	-0.127183	-0.0322121	-0.0140127	0.100065	0.0455079	0.0060696	-0.0205281	-0.012046	0	0	0	-1	0	0	0	0	0	0	0	0	0	0	0	0	-1	0	0	1	0	0	0	0	1
cg05575639	-0.0373497	0.068663	-0.0134282	0.0057869	0.0144627	0.0048452	-0.100153	-0.0240283	0.0260403	0.0842809	-0.122592	0.0202973	-0.0037804	-0.0359963	0.0155279	0.0397491	-0.0097591	-0.0347661	0.0668943	-0.0255181	-0.0456041	0.0340772	-0.120869	0.0182942	0	0	0	0	0	0	-1	0	0	0	-1	0	0	0	0	0	0	0	0	0	0	0	-1	0	0
cg05585911	0.0063164	0.111411	0.0140347	-0.0306431	0.003599	-3.9e-05	0.0708254	0.0336359	0.0040684	-0.0135482	-0.0011252	-0.0143277	0.0005567	0.0152503	0.0326434	-0.003753	-0.104364	0.0076254	0.0337473	0.0394193	0.113463	0.0513009	0.015805	-0.0180655	0	1	0	0	0	0	0	0	0	0	0	0	0	0	0	0	-1	0	0	0	1	0	0	0	2
cg05590818	0.0421882	-0.0084626	-0.0265492	-0.0236025	-0.105212	0.0497264	-0.0595959	-0.127747	-0.0138594	-0.0119818	-0.0058976	-0.0440774	-0.066765	-0.0246615	-0.0362903	-0.023997	0.114023	0.0703109	-0.0568251	-0.0164803	-0.073742	-0.0194803	-0.0440198	-0.0077797	0	0	0	0	-1	0	0	-1	0	0	0	0	0	0	0	0	1	0	0	0	0	0	0	0	1
cg05592581	0.0540606	-0.0196768	0.0098296	0.0139365	-0.100726	0.0075848	0.0076863	0.0362548	-0.030132	-0.0871766	-0.0109134	0.0689171	-0.0222981	-0.0502242	0.0804418	-0.0787415	0.0188487	-0.0945772	-0.0910755	0.147235	-0.103597	-0.0356828	-0.0014308	-0.0466107	0	0	0	0	-1	0	0	0	0	0	0	0	0	0	0	0	0	0	0	1	-1	0	0	0	1
cg05593759	-0.0285673	0.103134	0.0315614	-0.0094131	-0.0073152	-0.0293349	0.0947889	0.0692966	-0.0313797	-0.0005217	-0.0349741	0.0099753	0.0064357	0.0321234	0.0087595	0.0676156	-0.12921	0.0091615	0.0376474	0.105006	0.0903293	0.068294	0.0772319	0.0097078	0	1	0	0	0	0	0	0	0	0	0	0	0	0	0	0	-1	0	0	1	0	0	0	0	2
cg05600496	0.0460502	0.100088	0.0250482	-0.022396	-0.0238984	-0.0004725	0.075459	0.082726	0.0369772	0.097779	0.0198046	0.060671	0.0496228	0.0080387	0.0271314	-0.0530563	-0.1196	-0.0216138	0.0443209	0.0893725	0.100702	0.0462686	-0.0145336	-0.0724104	0	1	0	0	0	0	0	0	0	0	0	0	0	0	0	0	-1	0	0	0	1	0	0	0	2
cg05618934	0.0070635	-0.0113969	0.0509776	-0.0382261	0.0529225	0.0125873	0.0375606	-0.0143588	-0.0136029	-0.0226663	0.0159291	0.0016296	0.0483141	-0.0261863	0.027394	-0.1116	0.0027472	-0.153964	-0.114378	0.0936706	0.0185758	0.0156557	-0.0438724	-0.0411696	0	0	0	0	0	0	0	0	0	0	0	0	0	0	0	-1	0	-1	-1	0	0	0	0	0	0
cg05627557	0.0129265	0.0551622	0.0296528	-0.0303865	0.100587	-0.0047328	0.0256731	0.0045918	-0.0048191	0.204723	0.0061229	-0.0098261	-0.0059227	-0.004297	-0.0075128	0.0226502	0.0409103	0.0343309	0.0097735	0.0211458	-0.0081873	0.0039559	-0.148092	-0.0605892	0	0	0	0	1	0	0	0	0	1	0	0	0	0	0	0	0	0	0	0	0	0	-1	0	2
cg05643988	0.0351232	0.112803	-0.0334329	-0.0520316	-0.013201	-0.0210635	0.104112	0.0312429	-0.0085813	0.0096402	0.0068013	0.0169382	0.0331406	0.0422038	-0.0066364	0.019748	-0.100585	-0.0034639	0.0502168	0.0861362	0.0464391	0.0415872	-0.0192042	0.0010211	0	1	0	0	0	0	1	0	0	0	0	0	0	0	0	0	-1	0	0	0	0	0	0	0	2
cg05716821	0.0075145	-0.0096179	-0.109788	-0.067631	-0.0087991	-0.0250205	0.0233048	-0.0689477	-0.008935	-0.100989	0.0146203	-0.0370977	-0.0698709	-0.0017235	0.0151147	-0.050165	-0.0044771	-0.102227	-0.0523189	0.0691179	-0.0836545	0.0514232	0.0018945	-0.0186882	0	0	-1	0	0	0	0	0	0	-1	0	0	0	0	0	0	0	-1	0	0	0	0	0	0	0
cg05721199	0.0068643	-0.0069363	-0.137475	-0.0303311	-0.008437	0.0112505	0.0685153	-0.0437822	-0.0072002	-0.0260358	-0.0494518	-0.0885989	0.0032737	-0.0420547	0.0094926	0.0326946	-0.0518912	-0.199282	-0.0164069	0.106196	-0.096321	-0.0483969	-0.0034902	-0.0126211	0	0	-1	0	0	0	0	0	0	0	0	0	0	0	0	0	0	-1	0	1	0	0	0	0	1
cg05735850	0.0198407	0.0159123	0.118827	-0.0267929	-0.0854477	-0.0349344	0.0169224	-0.0316848	-0.0091464	-0.0716475	-0.0205491	0.0408588	0.0138508	-0.0649014	0.0068502	0.032013	-0.039039	-0.148038	-0.0238637	0.117799	-0.0708618	-0.0095636	0.0125274	-0.0039026	0	0	1	0	0	0	0	0	0	0	0	0	0	0	0	0	0	-1	0	1	0	0	0	0	2
cg05784856	-0.0178034	0.0582544	-0.0512319	-0.0055392	0.0570769	0.115679	0.0140959	-0.0444125	-0.0287959	-0.0449453	0.0427415	-0.0146212	-0.0275712	-0.0527429	0.0315637	0.0149151	0.0163403	-0.17342	0.0051658	0.131471	-0.0339938	0.0405144	-0.0007233	-0.034883	0	0	0	0	0	1	0	0	0	0	0	0	0	0	0	0	0	-1	0	1	0	0	0	0	2
cg05785753	0.0138893	0.0719747	0.006539	0.0016597	0.140822	-0.0434394	-0.0008522	-0.0056402	0.006271	0.218525	0.0056742	0.0138834	3.26e-05	-0.0379798	0.0192963	0.0234124	-0.0282265	0.0051018	0.0430711	0.0037069	-0.0513881	0.00403	-0.120374	-0.0243517	0	0	0	0	1	0	0	0	0	1	0	0	0	0	0	0	0	0	0	0	0	0	-1	0	2
cg05799811	-0.0109172	0.0325772	0.0062674	-0.0559411	-0.0415704	-0.0244604	-0.0188954	-0.0319287	-0.0195975	-0.133353	0.0346022	-0.0134645	0.0126841	-0.04218	-0.0055896	0.0296132	-0.0199047	0.0307321	-0.111747	0.118641	-0.022698	-0.0007113	0.0408525	0.043886	0	0	0	0	0	0	0	0	0	-1	0	0	0	0	0	0	0	0	-1	1	0	0	0	0	1
cg05888181	0.107934	0.0114054	-0.0009488	-0.0137852	0.0378037	0.0025303	0.0426561	-0.0659264	-0.0117385	0.0947631	-0.0050794	0.0495135	-0.0453378	0.0250241	-0.0255651	-0.130955	-0.0162375	-0.0464756	0.0077026	-0.0917349	0.0216252	0.0130659	-0.0602682	-0.132099	1	0	0	0	0	0	0	0	0	0	0	0	0	0	0	-1	0	0	0	0	0	0	0	-1	1
cg05928849	0.0214164	0.0387061	-0.0166474	0.0051721	0.0178813	0.0172221	0.0311943	-0.0266497	-0.0271787	0.131708	-0.0262506	0.0096574	-0.0316623	0.0456345	0.0252435	-0.0579673	0.0319952	0.112932	0.0303004	-0.0451738	0.0074688	-0.0014786	-0.0180257	-0.104104	0	0	0	0	0	0	0	0	0	1	0	0	0	0	0	0	0	1	0	0	0	0	0	-1	2
cg05983405	0.004923	0.129755	0.0281458	0.0169866	0.0183037	-0.0100618	0.0967273	0.034326	0.0283131	-0.0290658	0.0009173	-0.0182725	0.0534135	-0.0604871	0.0484165	0.0473532	-0.111054	-0.0347476	-0.0160656	0.130891	0.0490485	0.0733766	0.0421634	-0.0124746	0	1	0	0	0	0	0	0	0	0	0	0	0	0	0	0	-1	0	0	1	0	0	0	0	2
cg05986288	0.0363193	0.117644	-0.0674425	0.0146038	-0.0040991	-0.0416723	0.0176881	-0.0454129	-0.0102303	0.0062554	-0.0209412	0.03013	-0.0169484	0.0621726	0.0214436	-0.0086597	0.107585	0.0019593	0.0575415	0.030353	0.0230126	-0.0366248	0.0354224	-0.145855	0	1	0	0	0	0	0	0	0	0	0	0	0	0	0	0	1	0	0	0	0	0	0	-1	2
cg06062945	0.0220876	-0.0256381	-0.104326	0.0099093	-0.0367128	0.0191927	-0.0750906	-0.018226	-0.0042334	-0.0554366	0.081048	0.0177401	-0.122371	-0.0191046	0.0085277	-0.0593634	-0.0043487	-0.154232	-0.0636006	0.0978774	-0.0707767	-0.0066059	-0.0253832	0.0221488	0	0	-1	0	0	0	0	0	0	0	0	0	-1	0	0	0	0	-1	0	0	0	0	0	0	0
cg06068163	-0.017419	0.130197	-0.0223367	-0.0164794	0.0330507	-0.0276535	0.0977409	0.0298736	0.0041196	-0.0078433	0.017156	0.0364753	0.0429056	0.0200223	0.063968	0.028319	-0.157458	-0.0103999	0.0260205	0.153608	0.0639393	0.0742432	0.0203739	-0.0432438	0	1	0	0	0	0	0	0	0	0	0	0	0	0	0	0	-1	0	0	1	0	0	0	0	2
cg06074547	0.0163066	0.0012922	-0.140206	0.0207485	-0.0608413	0.0321631	-0.0004534	-0.0006677	-0.0641789	-0.0665846	-0.005619	-0.0273025	-0.0229834	-0.0431406	0.0941687	0.090199	0.0107905	-0.125614	-0.0171754	0.179613	0.0431863	0.005472	-0.0007686	-0.0207167	0	0	-1	0	0	0	0	0	0	0	0	0	0	0	0	0	0	-1	0	1	0	0	0	0	1
cg06121226	0.0746066	0.0760725	-0.0119102	0.0618953	0.0044909	-0.0215571	0.0271187	0.0085124	-0.0495305	0.145876	0.0033299	0.0279677	-0.0212802	-0.0069629	0.014092	-0.109569	-0.0403703	-0.0822859	-0.045346	0.0475648	0.0602923	0.0249778	-0.0282788	-0.129434	0	0	0	0	0	0	0	0	0	1	0	0	0	0	0	-1	0	0	0	0	0	0	0	-1	1
cg06125903	0.0129915	-0.0362908	0.0159191	0.0204214	-0.0804855	0.0167568	-0.0129587	-0.0125158	-0.0212499	0.0157762	-0.034393	0.0195968	-0.0598362	-0.0050044	0.0337173	-0.12711	0.0105508	-0.140394	0.022412	-0.0015798	-0.0477648	-0.0317874	-0.0017712	-0.106306	0	0	0	0	0	0	0	0	0	0	0	0	0	0	0	-1	0	-1	0	0	0	0	0	-1	0
cg06135285	-0.0740547	-0.0340912	0.0464695	-0.0197297	0.0268375	-0.0007116	-0.106276	-0.0928788	-0.0396825	-0.104441	-0.0357896	-0.0761305	-0.0359848	-0.076304	-0.129904	0.074602	0.0894024	-0.0124418	-0.0209764	-0.0028193	-0.0557552	-0.0307164	0.0663862	0.0278876	0	0	0	0	0	0	-1	0	0	-1	0	0	0	0	-1	0	0	0	0	0	0	0	0	0	0
cg06150772	-0.0574369	-0.0316258	-0.0417897	-0.0401528	-0.0557345	0.0727881	0.0554068	0.10603	0.0316278	0.0866575	-0.001356	0.0378698	-0.0121156	-0.05361	0.117021	0.028449	-0.0708454	-0.192038	0.0474942	0.0644673	-0.024138	0.0128497	-0.0210849	0.0332931	0	0	0	0	0	0	0	1	0	0	0	0	0	0	1	0	0	-1	0	0	0	0	0	0	2
cg06153102	0.0037458	-0.0377879	-0.0640211	-0.0255432	0.0112049	-0.007103	-0.0465197	-0.0265903	-0.0231487	-0.0200933	0.033946	-0.0516122	-0.0833454	-0.0770357	0.035672	-0.100857	-0.0025636	-0.119833	-0.110068	0.0735746	-0.0495156	0.0607732	0.0471043	-0.0139092	0	0	0	0	0	0	0	0	0	0	0	0	0	0	0	-1	0	-1	-1	0	0	0	0	0	0
cg06200449	-0.111073	0.0030024	0.0569612	-0.0396285	-0.0104598	-0.0452771	-0.0464891	-0.0030908	-0.0155508	-0.0287982	-0.0247836	0.0311101	-0.101623	0.0185015	0.0122006	-0.0126678	0.0153227	-0.127471	-0.0443233	0.0293941	-0.0114389	0.0133364	-0.0015873	0.0498441	-1	0	0	0	0	0	0	0	0	0	0	0	-1	0	0	0	0	-1	0	0	0	0	0	0	0
cg06202778	0.0028481	0.0933081	0.0049821	-0.016086	0.0237951	-0.0442466	0.130247	0.0953439	0.0209224	0.0262964	0.0794887	0.0700628	0.0773017	0.0387099	0.0296618	0.0401084	-0.141126	0.0620655	-0.0216367	0.0657779	0.0995975	0.108107	0.0533056	-0.0051312	0	0	0	0	0	0	1	0	0	0	0	0	0	0	0	0	-1	0	0	0	0	1	0	0	2
cg06263887	-0.0208448	0.0071789	-0.0751892	0.0257599	0.0017158	0.0179895	0.0203522	0.0219891	-0.0216029	-0.0218341	-0.0074561	0.0403989	-0.0245268	-0.0104241	-0.0714894	-0.114224	-4.42e-05	-0.146078	-0.0806767	0.152095	-0.0430436	0.0224406	0.0443798	0.0332937	0	0	0	0	0	0	0	0	0	0	0	0	0	0	0	-1	0	-1	0	1	0	0	0	0	1
cg06270401	-0.0108218	0.0491837	0.0035664	-0.0201351	0.102638	0.0128765	0.0157114	-0.013548	0.0057821	0.210668	-0.0345796	0.0170479	-0.0166893	-0.0001127	-0.0138477	0.0090642	0.0153824	0.0824812	0.0070875	0.0276404	0.0032706	-0.0064549	-0.148235	-0.0094464	0	0	0	0	1	0	0	0	0	1	0	0	0	0	0	0	0	0	0	0	0	0	-1	0	2
cg06276978	-0.105609	-0.0041269	0.0360813	0.0577419	-0.0121672	0.0734406	-0.0028614	-0.0819827	0.0634732	0.0318988	-0.0009416	0.0798518	-0.0103984	-0.0143205	-0.0109142	-0.0922688	0.0013209	-0.100978	-0.0800087	-0.0121313	-0.102171	-0.00463	-0.043231	0.0280425	-1	0	0	0	0	0	0	0	0	0	0	0	0	0	0	0	0	-1	0	0	-1	0	0	0	0
cg06283478	0.0081678	0.0978436	-0.0016408	0.0094744	0.0340831	-0.0583111	0.112913	0.013879	-0.0109362	0.0610985	-0.0279725	0.0194538	0.0494902	0.0586283	0.0305829	0.0140743	-0.0954691	0.108486	0.053389	0.0822314	0.126091	0.0471104	-0.0045627	-0.0533139	0	0	0	0	0	0	1	0	0	0	0	0	0	0	0	0	0	1	0	0	1	0	0	0	3
cg06296597	-0.0184697	0.115095	0.0296803	0.0343609	0.0517712	-0.0161753	0.146442	0.0378044	0.0081397	0.0659064	0.0216729	-0.0192244	0.0835881	0.0692806	0.0220725	0.0012234	-0.117044	0.0240817	0.0793721	0.0957007	0.0991261	0.072159	0.0265811	-0.0327906	0	1	0	0	0	0	1	0	0	0	0	0	0	0	0	0	-1	0	0	0	0	0	0	0	2
cg06303635	0.0301237	0.0587344	0.0196443	0.0196061	0.100765	0.0022481	0.0252466	-0.0565856	-0.0163716	0.163954	-0.0094008	0.0316011	-0.0203859	0.0185218	-0.0083652	-0.0122619	0.0376072	-0.0268568	-0.0178072	0.0037703	-0.0495813	0.0066225	-0.0772084	-0.109758	0	0	0	0	1	0	0	0	0	1	0	0	0	0	0	0	0	0	0	0	0	0	0	-1	2
cg06377226	-0.0580573	-0.0317097	0.0024589	-0.0446677	-0.0024216	-0.0101108	-0.114242	-0.0975781	-0.0477098	-0.0409091	0.0815126	-0.0305952	-0.0324077	-0.0053026	-0.0581524	0.0212291	0.151438	0.111294	-0.0812874	-0.0678838	-0.0723506	-0.0799151	-0.0299668	0.0588427	0	0	0	0	0	0	-1	0	0	0	0	0	0	0	0	0	1	1	0	0	0	0	0	0	2
cg06380691	0.0298284	0.105384	-0.0012497	-0.014403	0.0198805	-0.0272635	0.0007909	-0.0436419	0.0188099	0.109193	-0.0053493	0.0349216	-0.0205663	0.0284486	0.0241876	-0.0982043	-0.0014558	0.0168232	0.0191206	-0.0075965	0.0256634	-0.0243341	-0.0252187	-0.151781	0	1	0	0	0	0	0	0	0	1	0	0	0	0	0	0	0	0	0	0	0	0	0	-1	2
cg06422467	-0.0004159	0.0076214	0.0154286	0.0317723	-0.0166826	-0.0093185	0.0371901	0.0237523	0.0066837	0.10678	-0.0272168	-0.0035472	0.0008282	0.007971	0.0249551	-0.122409	0.0307583	-0.0802924	0.0296198	-0.0332401	-0.0076812	-0.0010675	-0.0269263	-0.102311	0	0	0	0	0	0	0	0	0	1	0	0	0	0	0	-1	0	0	0	0	0	0	0	-1	1
cg06428742	-0.0425598	0.0148014	0.0304067	-0.0093032	-0.0612439	0.0454937	-0.0657555	-0.0398347	0.0447015	-0.0816708	0.0271823	-0.0106028	-0.107488	-0.0890383	0.0643226	-0.0252074	-0.0324054	-0.12448	0.0544378	0.0443595	-0.103607	0.0098498	-0.0081293	-0.047354	0	0	0	0	0	0	0	0	0	0	0	0	-1	0	0	0	0	-1	0	0	-1	0	0	0	0
cg06474225	0.130749	0.0893838	-0.0097999	0.0432233	-0.0390754	0.0330433	0.0652012	-0.0594495	-0.0134699	0.096204	0.0373776	0.0262133	0.038533	-0.000154	0.0427922	-0.116815	0.0868973	0.0107017	0.020964	-0.0589515	0.0005268	-0.0243888	-0.0802711	-0.231189	1	0	0	0	0	0	0	0	0	0	0	0	0	0	0	-1	0	0	0	0	0	0	0	-1	1
cg06499368	0.0195487	0.0158145	0.0191804	-0.020332	0.089648	0.0078235	0.0183079	-0.0280975	0.0143116	0.120414	0.0160053	-0.0022385	0.0060487	0.0052514	0.0060427	0.0325831	0.0526201	0.0271591	-0.0105445	-0.0345564	-0.0083967	0.019505	-0.134706	-0.110732	0	0	0	0	0	0	0	0	0	1	0	0	0	0	0	0	0	0	0	0	0	0	-1	-1	1
cg06525698	-0.0259947	-0.0052658	-0.0690245	-0.0238114	0.0048806	-0.0103057	-0.0346907	0.0014602	0.0064936	0.0117685	-0.0138165	0.0538328	-0.0027952	-0.0498557	0.0274998	-0.153702	0.0033752	-0.135603	-0.207731	0.0379961	0.0012335	0.0110889		-0.0231869	0	0	0	0	0	0	0	0	0	0	0	0	0	0	0	-1	0	-1	-1	0	0	0	0	0	0
cg06531158	0.0415624	-0.0189984	0.0642496	0.0066903	-0.0251346	-0.0355245	0.0282058	-0.0231746	0.0268843	-0.0660827	-0.0072399	0.0125423	0.0149404	-0.109873	-0.028703	0.0612751	0.0212645	-0.122529	-0.00474	0.103773	-0.0789287	0.017679	-0.0006506	0.0053875	0	0	0	0	0	0	0	0	0	0	0	0	0	-1	0	0	0	-1	0	1	0	0	0	0	1
cg06545367	0.0183194	-0.0345531	0.0628049	-0.0540649	-0.0206172	-0.0187935	-0.0790513	-0.0791279	-0.0167626	-0.13758	-0.0117222	-0.0297843	-0.0421367	0.0182159	-0.0170656	0.0467191	0.106563	0.029542	-0.0543943	0.0189934	-0.112529	-0.0876544	0.0161419	0.0362986	0	0	0	0	0	0	0	0	0	-1	0	0	0	0	0	0	1	0	0	0	-1	0	0	0	1
cg06582266	0.0004756	0.0028801	0.0614204	-0.0259015	-0.0349927	-0.131385	-0.0187537	0.0191484	0.0397604	0.0062968	0.0378203	-0.0088207	-0.0715515	-0.123181	-0.0358463	-0.147507	0.0510253	-0.0513176	-0.0270306	0.0289737	0.0152266	-0.0494557	-0.0258893	0.0017791	0	0	0	0	0	-1	0	0	0	0	0	0	0	-1	0	-1	0	0	0	0	0	0	0	0	0
cg06633438	0.011563	0.0393965	-0.0060253	-0.0211871	0.0699847	0.0232049	0.0307479	-0.130892	0.0107495	0.1873	-0.0357722	-0.0448228	-0.08133	-0.0035366	0.0008003	-0.0064472	0.0100384	0.0132902	-0.0809285	0.0751055	-0.0386397	-0.050789	-0.132085	-0.0878742	0	0	0	0	0	0	0	-1	0	1	0	0	0	0	0	0	0	0	0	0	0	0	-1	0	1
cg06639053	0.109916	-0.0328357	0.0251383	0.0426134	0.0057401	-0.0282739	-0.0009966	-0.0124186	0.0169365	-0.0153015	0.0244385	0.0471322	0.0601603	0.0184753	-0.0013529	-0.14042	0.0726116	-0.0167768	0.0511824	0.0214867	0.0196696	-0.0716904	0.126848	-0.0909764	1	0	0	0	0	0	0	0	0	0	0	0	0	0	0	-1	0	0	0	0	0	0	1	0	2
cg06640997	-0.0227345	-0.0235262	0.0169165	8.3e-06	-0.0348155	0.0367074	-0.104828	-0.0622837	0.0206513	-0.112203	0.0277312	-0.0437313	0.0008005	0.0351889	-0.0305709	0.0211215	0.0858656	0.0046012	-0.0166674	0.0089693	-0.103003	-0.0711449	0.0693205	0.0550192	0	0	0	0	0	0	-1	0	0	-1	0	0	0	0	0	0	0	0	0	0	-1	0	0	0	0
cg06653632	0.0118078	0.0932161	0.0009538	-0.0192912	0.0208798	-0.0157596	0.106465	0.0647108	0.0099926	-0.0076218	0.0394232	-0.0016983	0.0718919	-0.0106672	0.0513813	0.0307542	-0.140697	-0.0568681	0.0151168	0.142408	0.0667284	0.0434787	0.0502595	-0.0182319	0	0	0	0	0	0	1	0	0	0	0	0	0	0	0	0	-1	0	0	1	0	0	0	0	2
cg06660522	0.0407539	0.0395589	-0.0513691	0.049127	0.0150335	-0.0079309	0.078379	-0.1124	0.0253623	0.102298	-0.0017117	0.0360028	-0.0465855	0.0632387	0.0423252	-0.0094612	0.0760638	-0.0471228	0.0118526	0.025283	-0.0165985	-0.0281517	-0.0014024	-0.112766	0	0	0	0	0	0	0	-1	0	1	0	0	0	0	0	0	0	0	0	0	0	0	0	-1	1
cg06662428	0.0087831	0.0040593	0.0301863	-0.0610054	-0.0281864	-0.0082017	-0.0393219	0.0269874	0.0323575	-0.0570058	0.0824371	0.011453	0.023659	0.0736385	0.0401419	0.0289294	0.0420012	-0.201892	-0.0582143	0.110579	-0.0917761	-0.0222771	0.120064	0.074376	0	0	0	0	0	0	0	0	0	0	0	0	0	0	0	0	0	-1	0	1	0	0	1	0	2
cg06679990	0.0329534	0.0937312	-0.0317001	-0.0079143	0.0198566	-0.0175605	0.102868	0.0295318	-0.0062761	0.0305813	0.0223438	0.0095063	0.0442133	0.0366661	0.031534	0.0259945	-0.100043	0.0052909	-0.0015944	0.100743	0.0967125	0.0301608	0.0237706	-0.0299076	0	0	0	0	0	0	1	0	0	0	0	0	0	0	0	0	-1	0	0	1	0	0	0	0	2
cg06710605	0.0610649	0.0099725	-0.023229	-0.048304	-0.001828	-0.007884	-0.0955157	-0.0851044	-0.006301	0.0021775	0.0122989	0.0005216	0.0107099	-0.0815462	-0.0206321	-0.0656094	0.0423839	-0.186686	-0.162229	0.158312	-0.0575666	0.0156636	0.0093679	-0.0467433	0	0	0	0	0	0	0	0	0	0	0	0	0	0	0	0	0	-1	-1	1	0	0	0	0	1
cg06719445	0.0337662	0.0367535	0.034267	-0.016698	0.0089473	-0.0232521	0.0439907	-0.0648529	0.0134857	0.124108	-0.0249431	0.0180294	-0.0625188	0.0460582	0.0288859	-0.0711373	0.0521072	-0.0555238	0.028692	-0.150063	-0.0288853	-0.0340059	-0.0059044	-0.194268	0	0	0	0	0	0	0	0	0	1	0	0	0	0	0	0	0	0	0	-1	0	0	0	-1	1
cg06743610	0.0377286	0.0897487	0.0172717	0.0366641	0.0494732	-0.0062475	0.0661249	-0.042046	0.0064386	0.119265	0.0043191	0.0431302	-0.0257641	0.0120643	0.0257123	-0.119863	0.0505435	0.0183723	-0.017973	-0.0625599	0.0298482	-0.0115543	-0.053297	-0.159498	0	0	0	0	0	0	0	0	0	1	0	0	0	0	0	-1	0	0	0	0	0	0	0	-1	1
cg06790069	-0.0486706	0.0455947	0.0800837	-0.0544887	-0.0206536	-0.0102888	0.12606	0.0050947	0.00946	0.0075124	-0.0477988	-0.0096829	0.0750105	-0.0844944	0.0582021	0.033025	-0.0050633	-0.108793	0.0362529	0.0829464	-0.0198274	0.0579061	-0.036935	-0.116281	0	0	0	0	0	0	1	0	0	0	0	0	0	0	0	0	0	-1	0	0	0	0	0	-1	1
cg06797734	0.0270596	0.0299749	-0.021301	-0.0077892	-0.139685	0.0281201	0.0061288	-0.148775	0.544691	-0.004921	0.0018016	-0.0182534	-0.0181256	0.0071138	0.0124294	0.0399743	-0.0235939	0.014799	0.0086904	0.0542374	-0.0150869	0.0086528	-0.0249451	0.0334944	0	0	0	0	-1	0	0	-1	1	0	0	0	0	0	0	0	0	0	0	0	0	0	0	0	1
cg06805064	0.0345903	-0.0602976	-0.085865	-0.0777842	0.0258877	0.0232601	-0.105905	0.018085	0.0327972	-0.0369656	0.0190192	0.0255206	-0.0722847	0.0057832	0.0397274	-0.0062265	0.0207061	-0.160205	-0.119853	0.0413106	-0.0265404	-0.0242954	-0.0244749	-0.0033168	0	0	0	0	0	0	-1	0	0	0	0	0	0	0	0	0	0	-1	-1	0	0	0	0	0	0
cg06817737	-0.0336236	-0.0497282	0.0486091	-0.0608822	-0.0499558	-0.0440392	-0.124031	-0.073547	-0.0046369	-0.082137	0.004602	-0.0254557	0.0321834	-0.0242463	-0.049889	0.0740969	0.103892	0.134054	-0.0335368	-0.0332998	-0.0773231	-0.0565356	0.0294714	0.0200722	0	0	0	0	0	0	-1	0	0	0	0	0	0	0	0	0	1	1	0	0	0	0	0	0	2
cg06847429	-0.0623868	0.0534496	-0.0470466	0.0659355	-0.0425723	0.0474771	-0.0239032	-0.0522838	-0.0083746	-0.0583953	-0.018506	-0.0608887	-0.0582321	-0.1236	0.0833542	-0.0551756	-0.0335653	-0.200095	-0.0888024	0.108879	-0.0561445	-0.0172633	0.0605787	-0.0868296	0	0	0	0	0	0	0	0	0	0	0	0	0	-1	0	0	0	-1	0	1	0	0	0	0	1
cg06905453	0.0319086	0.0081908	0.054682	0.0013228	-0.0271508	0.0220884	0.0264315	0.0189315	0.0325173	0.119231	0.0540972	0.0126591	-0.0186796	0.0232634	0.0814597	-0.108041	-0.0209232	-0.122757	-0.0213021	0.0235784	-0.010536	0.0289873	-0.0471377	-0.0631113	0	0	0	0	0	0	0	0	0	1	0	0	0	0	0	-1	0	-1	0	0	0	0	0	0	1
cg06909288	0.0084247	0.117056	0.0101321	-0.001281	0.0200302	-0.0147316	0.145936	0.0447577	0.0351288	0.0291432	0.0040866	0.0245686	0.0076081	0.019608	0.019985	0.0300743	-0.0966791	-0.003187	0.0383857	0.10595	0.0770552	0.0395134	0.0490844	-0.0810615	0	1	0	0	0	0	1	0	0	0	0	0	0	0	0	0	0	0	0	1	0	0	0	0	3
cg06915826	-0.0187579	-0.0896377	-0.00474	-0.0269215	-0.0497853	0.0308639	-0.118145	-0.0988552	-0.0388478	-0.154739	0.0046607	-0.0468754	-0.0082538	-0.0447022	-0.0306113	0.0482102	0.128472	0.0169986	-0.0217494	0.0176334	-0.0908772	-0.0550745	0.0488592	0.024073	0	0	0	0	0	0	-1	0	0	-1	0	0	0	0	0	0	1	0	0	0	0	0	0	0	1
cg06938133	0.0054948	0.0028338	-0.0234741	-0.026329	-0.0315255	-0.0235967	-0.0549638	-0.0002949	-0.0012704	-0.083108	0.0148681	0.0189055	-0.0181166	-0.129733	0.0115046	-0.0594126	0.0248992	-0.161164	-0.0495078	0.0349865	-0.120722	-0.0549223	-0.0055767	-0.0074588	0	0	0	0	0	0	0	0	0	0	0	0	0	-1	0	0	0	-1	0	0	-1	0	0	0	0
cg06938890	0.0276071	0.0242576	0.0112489	-0.0628326	0.0012116	0.0229654	0.007518	0.0503199	0.0161579	0.0115367	0.0151384	-0.0311255	-0.0103999	-0.153537	-0.0151735	-0.145368	-0.0473791	-0.168336	-0.0728337	0.0762593	0.0011059	0.0355393	-0.0370601	-0.0531829	0	0	0	0	0	0	0	0	0	0	0	0	0	-1	0	-1	0	-1	0	0	0	0	0	0	0
cg06943912	0.0255443	0.0183604	-0.0466369	0.0111474	-0.0066575	0.0201868	-0.0753363	-0.0839861	0.0188062	0.0311557	0.0117322	0.0195865	-0.0638852	-0.0238896	0.0024231	-0.119805	0.0818771	0.0141348	-0.0889832	-0.0298303	-0.115698	-0.0567861	0.0217688	-0.102391	0	0	0	0	0	0	0	0	0	0	0	0	0	0	0	-1	0	0	0	0	-1	0	0	-1	0
cg06948111	-0.0154299	-0.100704	-0.0741943	0.024019	-0.0038531	0.100057	0.0174992	-0.0129758	-0.0410294	0.0041692	0.0329184	-0.0205702	-0.0986583	-0.107098	0.0499969	-0.0256152	0.0602652	0.0169857	0.0092487	-0.0032947	0.0819302	-0.0658109	-0.0161869	0.0167847	0	-1	0	0	0	1	0	0	0	0	0	0	0	-1	0	0	0	0	0	0	0	0	0	0	1
cg06948614	-0.0166915	-0.0170197	-0.0232608	-0.0174472	-0.0011316	0.0178444	-0.0709024	-0.007529	0.0395526	-0.0099748	0.0008519	-0.0258378	-0.0377757	-0.113288	0.0361763	0.0401341	-0.021777	-0.263747	-0.0612613	0.127238	-0.0109561	-0.0352652	-0.0130758	0.0004819	0	0	0	0	0	0	0	0	0	0	0	0	0	-1	0	0	0	-1	0	1	0	0	0	0	1
cg06994324	-0.078075	0.0009297	-0.0347951	-0.0505689	-0.097393	-0.063565	-0.177368	-0.0299212	0.0113625	-0.0076	-0.0148756	-0.0612871	-0.0784757	-0.0177851	0.0154252	-0.0876118	0.0725004	-0.153346	-0.199106	-0.0283201	-0.0930651	-0.0340592	-0.025197	-0.0228807	0	0	0	0	0	0	-1	0	0	0	0	0	0	0	0	0	0	-1	-1	0	0	0	0	0	0
cg07029002	-0.0333853	0.0222961	-0.0235792	-0.0237542	-0.0156899	0.0075875	0.111328	0.0802961	0.0153737	-0.0098134	-0.0153596	-0.0080004	0.0290922	-0.0128596	0.0398906	-0.0019379	-0.14394	-0.123588	-0.0095216	0.0805337	0.0191698	0.0402668	-0.0085321	0.0523726	0	0	0	0	0	0	1	0	0	0	0	0	0	0	0	0	-1	-1	0	0	0	0	0	0	1
cg07054184	0.0388368	0.0221404	-0.0692765	0.0287774	0.0006825	0.0029959	-0.0022732	-0.0278873	0.0093153	-0.0277791	-0.0196949	-0.0437407	0.0014514	-0.0015755	0.0060774	-0.202509	0.0579033	-0.1168	0.0155244	0.110832	-0.009254	-0.0277565	0.0673297	0.0101177	0	0	0	0	0	0	0	0	0	0	0	0	0	0	0	-1	0	-1	0	1	0	0	0	0	1
cg07076836	0.0156954	0.118225	-0.0239279	-0.0115273	0.0691557	-0.0092769	0.106784	0.0820025	0.0019381	0.103204	-0.015543	0.0505547	-0.0129267	0.0127959	0.0487772	-0.0818095	-0.0603486	-0.0255003	0.0267897	0.0366171	0.0654756	0.0192788	0.0453966	-0.0716517	0	1	0	0	0	0	1	0	0	1	0	0	0	0	0	0	0	0	0	0	0	0	0	0	3
cg07081759	0.060901	0.0750982	9.7e-05	0.0144977	0.0312591	-0.0274543	0.110029	0.058476	0.000293	0.068767	-0.0001711	0.0090551	0.0350468	0.0369942	0.0540581	0.005596	-0.152835	0.0006306	0.0414886	0.081842	0.107818	0.0680174	0.0116741	-0.0678206	0	0	0	0	0	0	1	0	0	0	0	0	0	0	0	0	-1	0	0	0	1	0	0	0	2
cg07086947	-0.0431279	0.0499338	-0.143957	-0.0307856	-0.0267054	0.0139308	-0.0069863	0.0196105	0.0461612	-0.0535914	-0.0423993	-0.0296866	-0.0054255	0.0007401	0.0312642	-0.0277102	-0.0273486	-0.0743991	-0.204302	-0.0084463	-0.0059344	-0.103939	-0.0035618	0.0272505	0	0	-1	0	0	0	0	0	0	0	0	0	0	0	0	0	0	0	-1	0	0	-1	0	0	0
cg07099186	-0.059833	-0.0197075	-0.0108486	0.0489092	0.0210619	-0.0337461	-0.0548466	0.0793734	-0.0305163	-0.0623225	-0.0480995	-0.0491017	0.0346511	0.0078466	0.0082266	-0.0817207	0.0189449	-0.139645	-0.114394	0.107253	-0.0407352	-0.0051612	-0.0278092	-0.0136189	0	0	0	0	0	0	0	0	0	0	0	0	0	0	0	0	0	-1	-1	1	0	0	0	0	1
cg07119168	0.0307961	0.0912387	-0.0209415	-5.5e-05	0.014495	-0.0160557	0.120461	0.0791828	0.0098689	-0.0252027	0.0214026	-0.0139089	0.025743	0.0002128	0.0261174	0.0625795	-0.145127	-0.0724245	0.021737	0.119167	0.0839381	0.0579118	0.0302775	-0.0430163	0	0	0	0	0	0	1	0	0	0	0	0	0	0	0	0	-1	0	0	1	0	0	0	0	2
cg07152894	0.0199023	0.0705562	-0.0116028	0.0014288	0.0814627	-0.0442801	0.108146	-0.0449586	0.0216175	0.149046	0.0234346	0.0679029	-0.0031449	0.0520956	-0.0310992	-0.0469116	0.0376386	-0.0425779	0.0028857	0.0006946	0.0270322	0.0372867	-0.0334757	-0.18525	0	0	0	0	0	0	1	0	0	1	0	0	0	0	0	0	0	0	0	0	0	0	0	-1	2
cg07159131	-0.0360492	0.0184756	-0.0383698	-0.046039	-0.0148355	0.0021539	-0.145159	-0.0393315	-0.0090446	-0.0634495	-0.0222294	-0.0216166	-0.0151637	-0.0002522	0.0315452	0.0023934	0.0094099	-0.149223		0.152106	-0.0633836	-0.0333708	-0.0035512	-0.0095146	0	0	0	0	0	0	-1	0	0	0	0	0	0	0	0	0	0	-1	0	1	0	0	0	0	1
cg07169618	-0.0403391	0.0203929	-0.0829977	-0.0152162	0.0254218	-0.0223333	-0.0199579	-0.0115615	0.0382079	-0.10876	0.0585817	-0.0087899	-0.0785052	-0.103955	0.0030434	-0.0575333	0.0231866	-0.142046	-0.0355929	0.0246769	-0.0321886	-0.0208494	-0.0536115	-0.0364355	0	0	0	0	0	0	0	0	0	-1	0	0	0	-1	0	0	0	-1	0	0	0	0	0	0	0
cg07205203	0.0615582	0.121329	0.0286803	0.0180957	0.0683797	-0.0027577	0.045056	-0.045209	0.0545616	0.140308	-0.0473129	0.0386383	-0.0139195	0.0545208	0.044798	0.0093998	0.0689229	0.0606224	-0.0161117	-0.061742	-0.0249049	-0.0475542	0.0312976	-0.166181	0	1	0	0	0	0	0	0	0	1	0	0	0	0	0	0	0	0	0	0	0	0	0	-1	2
cg07214920	-0.0203114	0.0099566	0.04075	-0.0158686	-0.0326055	0.0108258	-0.0308751	-0.0236368	-0.0158232	-0.127358	-0.0186963	-0.0576918	0.0149243	-0.0381778	-0.0316718	0.110203	0.0018875	0.0667371	-0.0389032	0.0310654	-0.0319742	-0.013548	0.0300298	0.134673	0	0	0	0	0	0	0	0	0	-1	0	0	0	0	0	1	0	0	0	0	0	0	0	1	2
cg07220903	0.0729953	0.0867389	-0.0115359	0.0255978	0.0233703	-0.0306758	0.118964	0.084329	-0.0095883	0.0995118	0.0183848	0.0081365	0.0471331	-0.048065	0.0617463	-0.107975	-0.0753947	0.0150059	0.0134432	0.0266233	0.108339	0.0528428	0.0174206	-0.0505364	0	0	0	0	0	0	1	0	0	0	0	0	0	0	0	-1	0	0	0	0	1	0	0	0	2
cg07231045	0.0669199	0.128795	0.0441577	0.0057792	0.0757502	-0.0029506	0.0995301	0.0239018	-0.0255417	0.175584	0.0174575	-0.011836	-0.0066237	0.0118624	0.0384956	-0.0369321	-0.0122816	-0.0370525	0.0401111	0.0592962	0.0569025	0.0330942	-0.0269355	-0.11682	0	1	0	0	0	0	0	0	0	1	0	0	0	0	0	0	0	0	0	0	0	0	0	-1	2
cg07235053	0.0541749	0.0527427	0.020919	-0.026139	0.104918	0.010625	0.0486032	-0.0373739	0.0158272	0.136638	0.0236289	0.0260986	-0.0245392	-0.0378783	0.0821432	-0.0109653	0.0142915	0.0105567	-0.0399376	0.0209764	-0.0886968	-0.0122111	-0.0916271	-0.153528	0	0	0	0	1	0	0	0	0	1	0	0	0	0	0	0	0	0	0	0	0	0	0	-1	2
cg07261186	0.0045035	0.101124	-0.0269152	-0.0757165	0.0062208	0.0555702	0.089731	0.122699	-0.004133	-0.0039625	0.0464996	0.014706	0.0155692	0.0502991	0.0356387	-0.0651004	-0.0962278	0.0520856	0.0534755	0.0619026	0.107441	0.0822962	0.0488053	-0.0388102	0	1	0	0	0	0	0	1	0	0	0	0	0	0	0	0	0	0	0	0	1	0	0	0	3
cg07263979	0.0551874	0.0595616	0.0113476	-0.0150755	0.0724817	0.023332	0.0393381	-0.0202841	-0.0132831	0.0967133	0.0242304	-0.0035793	-0.0348845	0.0254925	0.0548497	-0.175652	0.0245669	0.158549	0.0931616	0.115726	0.0478537	-0.0419439	-0.0349725	0.00387	0	0	0	0	0	0	0	0	0	0	0	0	0	0	0	-1	0	1	0	1	0	0	0	0	2
cg07264062	0.0095638	0.024199	0.0229351	-0.0512523	-0.0339103	-0.0317657	0.060844	0.0292883	0.0064066	-0.0898442	-0.0358002	-0.0227312	-0.0280468	-0.0128319	-0.0326516	-0.190204	-0.0784405	-0.128487	-0.150146	0.0163918	-0.0868057	-0.0208846	0.0651505	-0.0690862	0	0	0	0	0	0	0	0	0	0	0	0	0	0	0	-1	0	-1	-1	0	0	0	0	0	0
cg07302959	0.015076	0.0175274	0.0177074	-0.0300102	0.0300069	-0.0382323	-0.0701989	-0.0351256	-0.0178804	0.143508	-0.0218265	0.0445008	-0.0366255	-0.0148607	0.0353164	-0.0971577	0.111531	0.0409615	-0.090648	-0.0407516	-0.0103325	-0.068945	-0.0162305	-0.161402	0	0	0	0	0	0	0	0	0	1	0	0	0	0	0	0	1	0	0	0	0	0	0	-1	2
cg07305421	0.0496779	-0.0654891	-0.06967	-0.052252	0.0622427	-0.0274694	-0.0681517	-0.0472941	0.0402061	-0.0546715	-0.0041202	0.0180282	-0.141855	-0.0355994	-0.010766	-0.0105639	0.101002	-0.162382	-0.0750984	-0.0029645	0.0467468	-0.0383952	-0.0193321	-0.0216153	0	0	0	0	0	0	0	0	0	0	0	0	-1	0	0	0	1	-1	0	0	0	0	0	0	1
cg07310946	-0.0200386	-0.0055024	-0.0658566	-0.042108	0.037322	0.0099735	-0.0880608	-0.034975	0.0654279	0.000339	-0.0587635	-0.103888	-0.0200406	-0.0713193	0.0137479	0.0238596	0.0165852	-0.118071	0.0081369	0.135278	-0.0020242	0.0097528	-0.0192941	-0.0324381	0	0	0	0	0	0	0	0	0	0	0	-1	0	0	0	0	0	-1	0	1	0	0	0	0	1
cg07324031	0.0271489	-0.0059854	-0.066161	0.0119223	-0.0244239	0.0022241	-0.002659	-0.0248398	-0.0214844	0.0045267	-0.0320735	0.0515562	-0.0357461	0.0101022	0.0104016	-0.0966204	0.0626212	-0.108002	-0.121544	0.0905629	0.0038625	0.118947	0.0283042	-0.0625665	0	0	0	0	0	0	0	0	0	0	0	0	0	0	0	0	0	-1	-1	0	0	1	0	0	1
cg07327335	0.0417675	-0.0044307	0.100534	0.0078597	0.0330848	-0.0021097	-0.0445811	0.0339827	-0.0259762	0.0246285	0.002636	0.0132833	0.0040674	0.0175007	-0.0155164	-0.126659	0.011554	-0.0452853	-0.0935077	0.112641	-0.0014601	-0.0190648	0.0351769	0.0123629	0	0	1	0	0	0	0	0	0	0	0	0	0	0	0	-1	0	0	0	1	0	0	0	0	2
cg07363543	-0.0133167	-0.0399792	-0.126141	0.0334989	0.0434517	-0.025468	0.0605324	0.101115	-0.0029183	0.0206726	-0.0036841	0.0419633	-0.0342362	0.0183814	-0.0123352	-0.136619	-0.0431719	0.0391904	-0.0766543	-0.0161451	0.0203137	-0.004619	-0.0337206	-0.0279726	0	0	-1	0	0	0	0	1	0	0	0	0	0	0	0	-1	0	0	0	0	0	0	0	0	1
cg07381806	0.0112305	-0.166788	-0.0125053	-0.084264	-0.0245424	-0.0577921	-0.132006	-0.0530246	0.0414297	-0.0804335	-0.0123565	-0.0443682	-0.0880829	-0.037707	-0.0060474	-0.0554356	0.0922119	-0.007664	-0.0706142	-0.0322735	-0.0924252	-0.106323	0.0233094	-0.014451	0	-1	0	0	0	0	-1	0	0	0	0	0	0	0	0	0	0	0	0	0	0	-1	0	0	0
cg07389870	0.0270257	-0.0330783	0.0229581	0.038947	0.0034547	0.0144323	-0.0190059	-0.0177356	-0.0326888	0.0564931	0.0355807	-0.0159473	0.0324346	0.0161295	-0.511493	-0.0226518	0.734801	-0.0566202	0.026469	-0.0024292	0.0271691	0.0408816	-0.509365	0.0181915	0	0	0	0	0	0	0	0	0	0	0	0	0	0	-1	0	1	0	0	0	0	0	-1	0	1
cg07427475	0.0306076	-0.067506	-0.0248124	0.0131583	-0.101175	0.0035448	-0.0187511	0.0882866	0.0339731	-0.140227	-0.0042632	-0.0172115	-0.0322921	-0.0195585	0.0122582	-0.0394642	0.0071643	-0.0506213	-0.0680544	0.029879	-0.0177426	-0.0563047	0.125064	-0.0137528	0	0	0	0	-1	0	0	0	0	-1	0	0	0	0	0	0	0	0	0	0	0	0	1	0	1
cg07466463	-0.0417297	-0.0185619	-0.0044214	0.0405378	0.027242	0.0444874	0.0705978	0.0038593	-0.044366	0.0071795	-0.0466821	0.0447824	0.0684462	0.0819426	0.06319	-0.156875	0.0142287	0.136063	0.0644144	0.0114361	0.0390329	-0.0042838	0.0008173	-0.134469	0	0	0	0	0	0	0	0	0	0	0	0	0	0	0	-1	0	1	0	0	0	0	0	-1	1
cg07471156	-0.0058421	0.11025	0.0443022	0.0107044	0.0211492	-0.0004531	0.10715	0.0265724	-0.0028755	0.0285754	-0.0177969	0.0061036	0.0578846	0.0030168	0.0066313	0.0330654	-0.121205	-0.0065233	0.0572045	0.052223	0.0541812	0.0683599	-0.0080291	0.0001354	0	1	0	0	0	0	1	0	0	0	0	0	0	0	0	0	-1	0	0	0	0	0	0	0	2
cg07493197	-0.0273516	0.0630653	0.0233424	-0.0008442	0.0474263	-0.0077094	0.066729	-0.0082238	-0.0070668	0.105616	-0.0186599	0.0443978	-0.006544	0.0283857	0.0309192	-0.130551	0.0696677	0.0355522	0.0525163	-0.0229047	0.030422	-0.0003359	-0.0426456	-0.170686	0	0	0	0	0	0	0	0	0	1	0	0	0	0	0	-1	0	0	0	0	0	0	0	-1	1
cg07516556	-0.0013767	0.0657474	-0.0052796	-0.0028814	0.108322	0.0058015	0.0090046	-0.0338301	0.0145244	0.203448	-0.0299	-0.004723	0.0155219	-0.0567002	-0.0091516	-0.0334205	0.0690146	-0.0783247	0.0146581	0.0099468	-0.0055565	0.0380743	-0.142126	-0.081901	0	0	0	0	1	0	0	0	0	1	0	0	0	0	0	0	0	0	0	0	0	0	-1	0	2
cg07545925	-0.0613987	-0.0797923	-0.0246927	-0.0349555	-0.0723538	0.0020149	-0.121075	-0.0642602	-0.002718	-0.151308	-0.0204016	-0.0050964	-0.0501864	-0.0189537	-0.0616684	0.047479	0.121387	0.0818273	-0.0739208	0.0140099	-0.0729585	-0.0458486	0.0427183	0.0822194	0	0	0	0	0	0	-1	0	0	-1	0	0	0	0	0	0	1	0	0	0	0	0	0	0	1
cg07561747	0.0243125	0.0568277	0.0282805	-0.0002211	0.0967037	0.0203422	0.0124339	-0.0519036	0.0502491	0.189815	0.0317743	0.0322287	-0.0278142	-0.0412057	0.0092472	-0.0096493	0.0107801	0.124837	-0.0030959	-0.0244549	-0.0126024	0.0101841	-0.134734	-0.0536254	0	0	0	0	0	0	0	0	0	1	0	0	0	0	0	0	0	1	0	0	0	0	-1	0	2
cg07565150	0.0554406	0.0108898	-0.0297108	-0.0299727	-0.0127049	-0.0831508	-0.0760605	0.0511472	0.033262	-0.012326	-0.0090295	-0.0067449	0.0110878	-0.110756	0.0178784	-0.0457083	0.0342121	-0.221302	-0.110797	-0.0115715	-0.0738554	-0.067952	0.0112374	-0.0657241	0	0	0	0	0	0	0	0	0	0	0	0	0	-1	0	0	0	-1	-1	0	0	0	0	0	0
cg07577837	0.0337242	-0.0263918	-0.113377	0.0107702	0.0046781	-0.0225584	0.0025485	0.0023926	0.0226953	-0.111934	0.0249059	-0.0424258	0.0042055	-0.0213322	0.0161946	-0.186919	-0.0446342	-0.0846453	-0.0066501	-0.0039996	0.0068441	-0.0349321	-0.0059501	-0.0158496	0	0	-1	0	0	0	0	0	0	-1	0	0	0	0	0	-1	0	0	0	0	0	0	0	0	0
cg07584860	-0.025692	0.0023766	-0.0876443	-0.0576751	0.0359662	-0.0080872	-0.0029872	0.0432473	-0.0270768	0.0276005	-0.0091726	0.0032252	-0.11119	-0.103029	0.0539445	0.0020902	0.0238197	0.0232335	0.0242503	0.0213471	0.0118102	-0.0020796	0.0638984	-0.105049	0	0	0	0	0	0	0	0	0	0	0	0	-1	-1	0	0	0	0	0	0	0	0	0	-1	0
cg07600533	0.002826	0.00327	-0.0519653	-0.0164227	0.0230696	0.0178107	0.0493081	-0.0152348	-0.011473	0.0081074	-0.103499	-0.0774303	-0.0477468	-0.124298	-0.0526139	0.0096531	-0.0045675	-0.143434	0.0906407	0.0639946	-0.0314941	-0.0170592	0.0076521	-0.0701423	0	0	0	0	0	0	0	0	0	0	-1	0	0	-1	0	0	0	-1	0	0	0	0	0	0	0
cg07650623	0.0307803	0.0223113	0.0400761	-0.025922	-0.024612	0.0646151	0.0175631	0.0112698	-0.0142796	0.0391028	-0.0546989	-0.10915	0.0263058	-0.0058214	0.001384	-0.13061	0.0134651	0.121383	0.0420447	-0.0185674	-0.0523844	-0.0316557	-0.0648632	0.0374439	0	0	0	0	0	0	0	0	0	0	0	-1	0	0	0	-1	0	1	0	0	0	0	0	0	1
cg07658702	0.0492329	0.0741367	0.0288208	-0.007515	0.0174365	-0.0983283	0.0003999	0.0049137	0.0110936	0.150833	0.0084393	0.0147699	-0.0317656	0.0225147	0.0128067	-0.0743019	0.0647381	-0.0131376	0.134113	-0.0576055	-0.0487571	0.0051608	-0.0421031	-0.127652	0	0	0	0	0	0	0	0	0	1	0	0	0	0	0	0	0	0	1	0	0	0	0	-1	2
cg07661859	0.0198221	0.0056449	-0.0458669	0.0204032	-0.0144607	-0.0178651	-0.07865	0.0222361	0.0121932	0.0118216	-0.0541125	0.0002959	0.014218	-0.0680368	0.0470546	-0.10218	0.0355392	-0.10752	-0.105653	0.0518128	-0.0083742	-0.0078562	0.0059621	-0.0322482	0	0	0	0	0	0	0	0	0	0	0	0	0	0	0	-1	0	-1	-1	0	0	0	0	0	0
cg07748255	0.0332455	0.0401158	-0.0293758	-0.0198695	0.0097621	-0.0205282	0.0017877	-0.0374903	0.0155958	-0.143704	-0.0194267	-0.0442318	0.0120154	-0.0004858	-0.0026832	0.0317718	0.0029929	0.16568	-0.124293	0.0620923	0.0606087	-0.0022905	0.0007764	0.0842109	0	0	0	0	0	0	0	0	0	-1	0	0	0	0	0	0	0	1	-1	0	0	0	0	0	1
cg07762181	0.037415	-0.0690958	-0.0070289	0.0073486	0.0017163	0.03734	-0.0330451	0.0130456	-0.0251525	-0.0138276	-0.0003877	0.0218637	0.0022434	-0.0543136	0.0400304	-0.117202	-0.0266047	-0.154803	-0.0240135	0.125935	-0.0733429	0.0290132	-0.0307569	0.0103944	0	0	0	0	0	0	0	0	0	0	0	0	0	0	0	-1	0	-1	0	1	0	0	0	0	1
cg07772516	0.0467016	0.0841642	-0.171261	-0.0780867	0.0706982	0.0419576	0.0460091	0.0402838	0.0145661	0.097023	-0.0081961	0.0114116	0.0206584	0.037306	-0.0077423	-0.0736852	-0.042745	-0.0024513	0.0431787	0.0486056	0.0361636	0.10761	7.46e-05	-0.135087	0	0	-1	0	0	0	0	0	0	0	0	0	0	0	0	0	0	0	0	0	0	1	0	-1	1
cg07796563	-0.0208376	0.0320978	-0.0216619	-0.0085162	0.0652408	0.0308256	0.0127681	-0.0187316	0.0560554	-0.0140962	-0.03469	0.012318	0.0117531	-0.040699	0.0043648	-0.0855431	-0.0133575	-0.374818	-0.116313	0.110756	-0.0675981	0.0130441	0.0234579	-0.0173585	0	0	0	0	0	0	0	0	0	0	0	0	0	0	0	0	0	-1	-1	1	0	0	0	0	1
cg07802362	0.0386926	0.0952347	-0.0495431	0.0018453	0.0124577	-0.0524374	0.128657	0.0869257	-0.0111062	-0.0144726	-0.0134786	-0.0133243	0.0512322	0.0645181	0.0272758	0.0299389	-0.135428	0.0309714	0.0597142	0.0886373	0.134138	0.0972338	0.0393959	-0.015932	0	0	0	0	0	0	1	0	0	0	0	0	0	0	0	0	-1	0	0	0	1	0	0	0	2
cg07813232		0.0028529	-0.124506	0.015426	-0.0009613	0.0184722	-0.0674472	-0.0358876	-0.023745	0.0071161	-0.0560185	-0.0219523	-0.0878076	0.0070703	0.0679307		0.0297969	-0.163888	-0.214356	-0.0183517	-0.0033497	-0.0954202	-0.0470028	-0.0584785	0	0	-1	0	0	0	0	0	0	0	0	0	0	0	0	0	0	-1	-1	0	0	0	0	0	0
cg07816556	-0.136915	-0.0941042	-0.0277606	0.0335476	0.0173095	-0.0092785	-0.0204837	-0.0605167	-0.0053921	-0.0582839	0.0006771	-0.0288635	-0.0929987	0.0700265	-0.0461532	-0.0396842	0.0355965	-0.0548198	-0.120821	-0.104617	-0.0284432	-0.0295282	0.0447478	0.0250926	-1	0	0	0	0	0	0	0	0	0	0	0	0	0	0	0	0	0	-1	-1	0	0	0	0	0
cg07822928	0.0639015	0.0206208	-0.0755635	0.0010428	-0.0083613	0.005553	0.0270263	0.0219961	0.0068487	0.0319446	-0.0174615	-0.0151224	0.0212734	-0.003439	0.0289386	-0.117663	-0.0150804	-0.125662	-0.10123	0.0592952	0.0242319	0.0219012	-0.0566573	-0.0882951	0	0	0	0	0	0	0	0	0	0	0	0	0	0	0	-1	0	-1	-1	0	0	0	0	0	0
cg07828654	0.0516308	-0.0138679	0.0070381	-0.0264595	0.0254897	-0.0554138	0.056131	-0.0048973	-0.0070841	-0.0379681	0.0765405	0.0022613	-0.0655689	0.066975	-0.0734557	-0.131842	0.0193106	-0.104526	-0.114716	0.0810675	-0.0360616	0.0181729	0.0610773	-0.0243196	0	0	0	0	0	0	0	0	0	0	0	0	0	0	0	-1	0	-1	-1	0	0	0	0	0	0
cg07859138	0.0307045	0.0549273	-0.0605864	0.0428643	0.0348716	-0.0075732	0.0953231	0.0589084	0.0239837	0.104216	-0.0199436	0.0086784	0.0298953	0.0273194	0.0332246	-0.121577	-0.0876698	-0.128502	-0.0657829	0.0243045	0.0479674	0.0391955	-0.0542048	-0.0877235	0	0	0	0	0	0	0	0	0	1	0	0	0	0	0	-1	0	-1	0	0	0	0	0	0	1
cg07905808	-0.0115023	0.0483734	0.0175241	0.0113705	0.112162	0.0016302	-0.0108037	0.005175	-0.0143599	0.186258	0.0007122	0.0104404	0.0043558	0.0167068	0.0236036	0.0125233	0.0328308	0.0096049	0.0235638	-0.0068405	-0.0050309	0.0150172	-0.131046	-0.0388737	0	0	0	0	1	0	0	0	0	1	0	0	0	0	0	0	0	0	0	0	0	0	-1	0	2
cg07922204	-0.0122939	0.008787	0.160971	-0.0225677	-0.0491806	0.0017555	0.0533732	-0.0339068	-0.039341	0.024117	-0.0691755	-0.0207924	0.0625476	-0.0460489	-0.011905	0.0828323	-0.0266186	-0.119549	0.0774562	0.0543521	-0.111759	0.0276387	-0.0746883	-0.0359991	0	0	1	0	0	0	0	0	0	0	0	0	0	0	0	0	0	-1	0	0	-1	0	0	0	1
cg07929956	-0.0462585	-0.129787	-0.0066306	-0.0233664	-0.0498879	0.0295359	-0.0862875	0.0106711	0.0187477	-0.10928	-0.017126	-0.0779353	-0.0393207	-0.0195944	-0.0392012	0.0198064	0.0491516	-0.0144723	0.0220428	-0.084695	-0.0610396	-0.0586287	-0.0096723	0.119954	0	-1	0	0	0	0	0	0	0	-1	0	0	0	0	0	0	0	0	0	0	0	0	0	1	1
cg07930673	-0.0420527	-0.0728089	0.0040784	-0.0306862	-0.0458421	0.0194089	-0.0309474	-0.0688828	0.0251597	-0.10007	0.0296535	-0.0307511	-0.0068856	-0.116275	-0.0382886	0.0920163	0.140163	-0.0096236	0.0032676	0.0380938	-0.085604	-0.0712588	0.0794397	0.0734856	0	0	0	0	0	0	0	0	0	-1	0	0	0	-1	0	0	1	0	0	0	0	0	0	0	1
cg07969588	-0.0618443	0.0726495	0.0679636	0.0198139	-0.0229396	0.0317094	-0.107388	0.0052724	-0.0338963	0.0323263	-0.077214	-0.0738797	0.0014804	0.003596	0.12493	-0.141206	0.0599451	-0.0612076	0.0292622	-0.0524207	0.0286172	0.01045	-0.0330301	-0.0522449	0	0	0	0	0	0	-1	0	0	0	0	0	0	0	1	-1	0	0	0	0	0	0	0	0	1
cg07981328	-0.0071569	-0.0236772	0.055115	-0.0045051	0.0195233	0.0055568	-0.0147524	0.0558301	-0.102513	0.0142659	-0.0380033	-0.0093412	0.0143801	0.0522199	-0.0434482	-0.0039999	0.0146313	-0.136488	-0.139663	0.0665815	-0.0148047	0.0167568	0.0290262	-0.0374175	0	0	0	0	0	0	0	0	-1	0	0	0	0	0	0	0	0	-1	-1	0	0	0	0	0	0
cg08036804	0.0525238	0.0301822	0.00898	0.104587	-0.0072147	0.0233673	-0.0020275	-0.0360575	0.0291442	-0.0240241	0.0169714	-0.0590116	0.0264138	0.129649	-0.0403814	-0.0182638	0.154071	0.0623137	0.0399786	0.0724737	0.0531314	-0.0426234	0.0399698	-0.0243549	0	0	0	1	0	0	0	0	0	0	0	0	0	1	0	0	1	0	0	0	0	0	0	0	3
cg08058191	0.0487055	0.107135	-0.0199708	0.0579403	0.0339662	-0.0117304	0.0603467	-0.0141563	-0.0013533	0.162547	0.0081962	-0.0083946	0.0148888	0.0209678	0.0078696	-0.006973	0.0968806	0.0805519	0.0393736	-0.0269825	-0.0450321	0.0022647	-0.0658201	-0.100794	0	1	0	0	0	0	0	0	0	1	0	0	0	0	0	0	0	0	0	0	0	0	0	-1	2
cg08106973	0.0395685	0.0562774	0.0156098	0.0160282	0.0613539	-0.0060509	0.0488491	-0.0211113	0.0100185	0.15458	-0.0232968	0.0563271	-0.0236393	0.0368079	-0.0016953	-0.126484	0.0433799	0.0523344	0.0082324	-0.0291952	0.0383491	0.0195505	1.97e-05	-0.128258	0	0	0	0	0	0	0	0	0	1	0	0	0	0	0	-1	0	0	0	0	0	0	0	-1	1
cg08109808	-0.0005671	0.0471952	0.0679661	-0.0068375	0.0364428	0.0118904	0.0268698	-0.0134426	-0.0218784	0.0007683	0.0119925	-0.0190749	0.0242597	-0.126856	0.0001177	0.0850661	0.0552722	-0.173733	0.0214693	0.115429	-0.0668706	0.0072043	-0.0152689	0.0075392	0	0	0	0	0	0	0	0	0	0	0	0	0	-1	0	0	0	-1	0	1	0	0	0	0	1
cg08125397	-0.0142935	0.068447	-0.0322901	-0.0344187	0.0621029	0.0356722	0.095799	-0.0194679	-0.0588263	0.0809378	-0.0627062	0.0484078	0.0037213	-0.0260527	-0.0090642	-0.100078	-0.122998	-0.0239604	-0.0978629	0.0058639	0.0372319	-0.104127	0.0013247	0.0357456	0	0	0	0	0	0	0	0	0	0	0	0	0	0	0	-1	-1	0	0	0	0	-1	0	0	0
cg08145373	-0.007879	-0.0309137	-0.0061922	-0.001826	0.0276565	-0.0129245	0.0349063	0.056867	-0.0234362	-0.0033241	0.0403633	-0.0100258	0.0373284	-0.0485665	0.0249764	0.0576713	-0.108586	-0.1274	0.0039709	0.101418	0.077054	0.0373264	-0.0019604	0.0777584	0	0	0	0	0	0	0	0	0	0	0	0	0	0	0	0	-1	-1	0	1	0	0	0	0	1
cg08147389	-0.0505605	-0.0039899	0.0116435	-0.0595418	-0.0966505	-0.0198177	0.049337	0.0078917	0.013029	0.0124864	0.0434812	0.0530015	-0.0295974	-0.0764155	-0.0341369	-0.113064	-0.0178417	-0.103934	0.0102601	0.113985	-0.0275994	0.0715243	-0.0145378	0.004635	0	0	0	0	0	0	0	0	0	0	0	0	0	0	0	-1	0	-1	0	1	0	0	0	0	1
cg08185095	0.0737617	0.0119092	-0.0938955	0.0311835	0.0340771	-0.0694886	0.0081104	0.0693862	0.0398145	0.0736634	-0.0404147	0.0324776	-0.150809	0.0422079	0.0849794	-0.125095	0.0236967	-0.0678403	-0.0378533	-0.0230102	-0.0319711	-0.0343744	-0.0409749	-0.149497	0	0	0	0	0	0	0	0	0	0	0	0	-1	0	0	-1	0	0	0	0	0	0	0	-1	0
cg08191490	-0.0263464	0.0224783	-0.026469	-0.0359027	-0.0333742	0.038831	-0.0422725	0.0857318	0.128563	-0.0279207	0.115348	0.0271796	-0.0125727	-0.0426766	0.0070927	-0.0818086	-0.0516456	-0.12744	0.0028886	0.0879536	-0.0178824	-0.0187855	0.0049625	-0.0117434	0	0	0	0	0	0	0	0	1	0	1	0	0	0	0	0	0	-1	0	0	0	0	0	0	2
cg08194212	0.0162646	0.0725811	0.0251585	0.0731966	-0.0098802	-0.0270417	-0.0059108	-0.0291886	-0.0557569	-0.0567366	-0.0012093	0.0244276	0.0113826	-0.0296272	0.0218657	-0.0959964	0.0554268	-0.241709	-0.0442498	0.154234	-0.100622	0.0293151	-0.0154346	0.0093525	0	0	0	0	0	0	0	0	0	0	0	0	0	0	0	0	0	-1	0	1	-1	0	0	0	1
cg08200543	0.0506821	0.0146338	0.006739	0.0179311	0.0172446	-0.056102	0.0424676	-0.0820295	0.0260618	0.0180198	-0.0347289	0.00043	-0.0021086	-0.0251889	0.0570283	-0.143118	0.0736703	-0.0263194	-0.107669	0.0426883	-0.0648914	-0.0157498	-0.115011	-0.0866896	0	0	0	0	0	0	0	0	0	0	0	0	0	0	0	-1	0	0	-1	0	0	0	-1	0	0
cg08226047	0.0258386	0.032727	0.163058	0.002294	-0.0178074	0.0165712	0.0087045	-0.0190776	0.035995	-0.0498666	0.0147488	-0.0229301	-0.0158	-0.0506241	0.0753797	0.002359	-0.012546	-0.190594	0.033804	0.154331	-0.0552411	-0.0068326	-0.0114014	-0.0746184	0	0	1	0	0	0	0	0	0	0	0	0	0	0	0	0	0	-1	0	1	0	0	0	0	2
cg08239753	-0.0359705	-0.0015222	-0.090407	-0.04547	-0.0095034	0.0427596	-0.0890283	-0.0669934	-0.0172706	-0.0049975	0.0209294	-0.0036952	-0.0531004	-0.0373083	-0.0385282	-0.184186	0.0296821	-0.178186	-0.0888732	-0.0592229	-0.110411	-0.0546377	-0.0049259	-0.0317932	0	0	0	0	0	0	0	0	0	0	0	0	0	0	0	-1	0	-1	0	0	-1	0	0	0	0
cg08253808	0.0271732	0.056277	0.0508485	-0.0208417	0.100244	0.0057493	-0.0052508	-0.0185906	-0.0143567	0.199007	-0.0075988	-0.0013408	-0.0066167	0.0087029	0.0036326	-0.033875	-0.0127137	-0.0202821	0.0202246	-0.0140387	-0.00676	-0.0155865	-0.138711	-0.0693207	0	0	0	0	1	0	0	0	0	1	0	0	0	0	0	0	0	0	0	0	0	0	-1	0	2
cg08255958	-0.0523047	0.0469243	-0.06551	-0.0086969	0.034158	0.0049659	0.0479172	-0.0084305	-0.0142235	-0.041182	0.0074618	0.020233	-0.0097534	-0.0178991	-0.0171344	-0.107863	0.0392436	-0.0891795	-0.142956	0.119035		-0.0659501	-0.001646	0.0129995	0	0	0	0	0	0	0	0	0	0	0	0	0	0	0	-1	0	0	-1	1	0	0	0	0	1
cg08306303	-0.0234589	0.100705	0.108055	-0.0273049	0.0073753	0.0006038	0.0665372	0.0446996	0.0084565	-0.0041228	-0.0044734	0.0228297	0.0527444	0.0032241	0.03915	-0.0048134	-0.113749	-0.00321	0.0430963	0.0961206	0.0659639	0.0427159	0.0245574	0.0060981	0	1	1	0	0	0	0	0	0	0	0	0	0	0	0	0	-1	0	0	0	0	0	0	0	2
cg08306955	0.0384826	-0.0236208	-0.0416878	-0.0313404	-0.0326695	0.0405778	-0.0235253	0.0255015	0.0344548	0.0689671	0.0629585	-0.0003241	-0.0558245	0.0804017	0.0475852	-0.0637717	0.0169242	0.177018	-0.105653	-0.190772	0.059167	0.05719	0.0449492	-0.0396286	0	0	0	0	0	0	0	0	0	0	0	0	0	0	0	0	0	1	-1	-1	0	0	0	0	1
cg08325307	0.0207893	0.0298447	0.131547	-0.0140957	0.006596	-0.0035674	0.0010946	-0.0546602	-0.0251439	0.007112	-0.0092967	-0.0108686	0.039447	-0.0272047	0.0179652	-0.164592	-0.0173473	-0.0388308	-0.0503963	0.101371	-0.040819	-0.0060328	-0.0459912	-0.0210964	0	0	1	0	0	0	0	0	0	0	0	0	0	0	0	-1	0	0	0	1	0	0	0	0	2
cg08326209	0.105072	0.0563613	0.0199113	0.0588856	0.0683306	0.0030959	0.0092985	-0.0729972	0.0035313	-0.0285884	-0.0615442	0.0101383	-0.0314419	0.0704413	-0.0379615	0.0423908	0.124547	-0.118681	-0.0820181	0.054276	0.0132331	-0.0874342	-0.0081442	-0.0664167	1	0	0	0	0	0	0	0	0	0	0	0	0	0	0	0	1	-1	0	0	0	0	0	0	2
cg08326410	-0.0014915	0.097054	-0.0052691	0.005442	0.005457	-0.0093144	0.122157	0.0621877	-0.0033768	-0.0559524	-0.0007922	-0.0138312	0.0566142	-0.0183065	0.0353018	0.0323673	-0.162766	-0.0014895	0.0309605	0.169504	0.0371399	0.0779569	0.0113173	-0.0111333	0	0	0	0	0	0	1	0	0	0	0	0	0	0	0	0	-1	0	0	1	0	0	0	0	2
cg08329070	0.0072081	0.0054223	0.0064483	-0.0157726	-0.0107602	0.0677233	-0.118277	-0.0168556	0.0039528	-0.0698653	-0.0063948	0.0224012	-0.0691696	-0.0914753	0.0061515	-0.0009063	-0.0603931	-0.120472	-0.0163266	0.1284	-0.0414311	-0.0489146	0.0046002	0.0020723	0	0	0	0	0	0	-1	0	0	0	0	0	0	0	0	0	0	-1	0	1	0	0	0	0	1
cg08348990	0.0013815	-0.003339	-0.136334	-0.0412028	-0.0204358	-0.0447506	0.0235006	-0.0464943	-0.0147302	0.001187	0.0207059	0.0268639	-0.0035368	-0.0516947	-0.0224723	-0.0592581	-0.0240576	-0.24253	-0.083281	0.106753	-0.0457885	-0.0069883	0.0118877	-0.0618997	0	0	-1	0	0	0	0	0	0	0	0	0	0	0	0	0	0	-1	0	1	0	0	0	0	1
cg08356637	0.0324707	0.0690868	0.0187127	0.0391964	0.0277906	0.0429836	0.0942069	-0.0365164	0.0177164	0.192703	-0.0134132	0.0475169	-0.0683156	0.0896854	0.0368687	-0.180561	0.0907228	0.0201475	-0.0159643	-0.0553322	-0.0173168	-0.0488977	-0.0249954	-0.209118	0	0	0	0	0	0	0	0	0	1	0	0	0	0	0	-1	0	0	0	0	0	0	0	-1	1
cg08380440	-0.121905	0.129964	0.0030012	-0.001666	0.0486304	0.0334291	0.0422101	-0.0215616	0.0105747	0.0048805	0.0706726	-0.0083514	0.0178347	0.0199895	-0.0191373	0.0222621	-0.0910394	-0.118518	-0.021503	0.0820953	0.0756623	0.0472803	0.0051647	-0.0066221	-1	1	0	0	0	0	0	0	0	0	0	0	0	0	0	0	0	-1	0	0	0	0	0	0	1
cg08441850	-0.138356	-0.0225608	0.0028813	-0.0318011	-0.0478822	0.0217684	-0.0129396	0.0123692	-0.0468358	-0.104474	-0.0337004	-0.0347839	0.079885	-0.0218049	-0.0270313	0.0592408	-0.0247014	0.0038239	-0.0697753	0.0135465	0.0011651	0.0078397	0.0100272	0.132709	-1	0	0	0	0	0	0	0	0	-1	0	0	0	0	0	0	0	0	0	0	0	0	0	1	1
cg08456754	0.0133688	0.0818862	0.0397672	0.0237596	-0.0208696	-0.0111656	0.106854	0.0584217	0.0250522	0.014058	0.0366046	0.0348283	0.0388148	-0.0355895	0.0205239	0.0584405	-0.135381	0.0807156	0.0620553	0.129421	0.0927457	0.0901098	0.0471121	-0.0541942	0	0	0	0	0	0	1	0	0	0	0	0	0	0	0	0	-1	0	0	1	0	0	0	0	2
cg08467103	0.0114696	0.0468167	-0.0053642	0.0176478	0.034067	-0.0198368	0.104373	-0.0213725	0.0151832	0.0992426	-0.0149154	0.0062565	0.0033658	-0.0031596	0.0039608	-0.103762	0.0427606	0.0609748	0.0235864	-0.0295504	0.009689	-0.0130298	0.0183107	-0.143241	0	0	0	0	0	0	1	0	0	0	0	0	0	0	0	-1	0	0	0	0	0	0	0	-1	1
cg08472633	-0.0100821	0.0617172	0.0289435	0.0175611	0.137012	0.0094366	-0.0266134	-0.0227191	-0.0009639	0.250914	0.0295847	0.0242553	-0.0247643	-0.0049715		0.0546301	0.0332327	-0.0954304	0.0215394	0.0056925	0.012355	-0.0127858	-0.152209	-0.0710411	0	0	0	0	1	0	0	0	0	1	0	0	0	0	0	0	0	0	0	0	0	0	-1	0	2
cg08481075	0.0244342	0.104457	-0.0140159	0.0086235	0.0112598	-0.0064249	0.0613158	0.0369616	-0.0489898	0.0609659	0.0498414	-0.0361071	-0.0647045	0.0288085	0.121205	-0.0337166	-0.0284158	-0.0891314	-0.149597	-0.0597352	0.0560775	-0.0095677	-0.0165132	-0.0014559	0	1	0	0	0	0	0	0	0	0	0	0	0	0	1	0	0	0	-1	0	0	0	0	0	2
cg08494755	-0.0502421	-0.0142879	-0.0062616	-0.0357736	0.0219881	0.0682987	-0.0374834	0.0021489	-0.0108423	-0.0902884	-0.0661788	-0.0569629	-0.0483508	-0.116615	0.0215171	-0.0536947	0.0587816	-0.160213	-0.0449428	0.192034	0.0043063	0.0131071	0.0042244	-0.0214272	0	0	0	0	0	0	0	0	0	0	0	0	0	-1	0	0	0	-1	0	1	0	0	0	0	1
cg08506369	-0.0623402	0.0023638	-0.0370725	-0.0314134	-0.0404829	-0.0508002	-0.0130299	-0.0687634	0.0054496	-0.0809992	-0.056829	0.0375675	-0.117695	0.0125694	0.0144859	-0.01254	-0.0351126	-0.167634	-0.210861	0.0375588	0.0316864	-0.0459089	-0.0364298	-0.0465395	0	0	0	0	0	0	0	0	0	0	0	0	-1	0	0	0	0	-1	-1	0	0	0	0	0	0
cg08537847	0.0011235	0.0572517	0.0746891	-0.0103436	0.112546	-0.0062213	0.0009546	-0.043173	-0.0055638	0.177946	0.029134	0.0127726	0.0223098	-0.0356822	0.019857	0.0390018	0.0362993	0.0217784	0.037419	0.0179467	-0.0378666	0.006644	-0.114383	-0.0616226	0	0	0	0	1	0	0	0	0	1	0	0	0	0	0	0	0	0	0	0	0	0	-1	0	2
cg08538581	-0.011081	0.0583618	0.0609959	0.0811037	-0.0097461	-0.0195998	-0.0058697	-0.0260584	-0.0022203	0.0286177	0.0221013	0.0680008	-0.0019473	0.0459783	-0.0294031	-0.0600687	0.117155	-9.03e-05	-0.0475109	-0.10029	-0.0868975	0.0257511	0.0579527	-0.180003	0	0	0	0	0	0	0	0	0	0	0	0	0	0	0	0	1	0	0	-1	0	0	0	-1	1
cg08548498	0.107351	0.0002949	0.0488928	-0.0048032	0.092386	0.002016	0.0740438	0.0025084	0.0125078	0.108539	0.0435457	0.0416498	-0.0160074	-0.0440455	-0.0688806	-0.105976	0.0464192	-0.0204936	-0.0095302	0.0132229	0.0515885	0.0159412	0.0007563	-0.0598341	1	0	0	0	0	0	0	0	0	1	0	0	0	0	0	-1	0	0	0	0	0	0	0	0	2
cg08554257	0.0127149	0.114503	-0.0283807	-0.0214686	0.0451124	-0.0729053	0.0732811	0.0661887	0.0179587	0.121875	0.0100885	0.0718314	0.0214271	0.0049622	0.0029073	-0.0892323	-0.0272412	0.0201145	-0.095992	0.0404387	0.0554378	0.0740149	0.021074	-0.113622	0	1	0	0	0	0	0	0	0	1	0	0	0	0	0	0	0	0	0	0	0	0	0	-1	2
cg08568561	-0.001512	-0.0122548	0.0201775	-0.0239802	-0.0220623	-0.0057742	0.0005856	-0.0370098	0.0250638	-0.0377338	0.0016072	0.0215975	-0.0206728	-0.0611036	0.0544578	-0.0135638	-0.0260797	-0.173939	-0.0842921	0.120156	-0.100869	-0.071903	-0.0298849	-0.0346089	0	0	0	0	0	0	0	0	0	0	0	0	0	0	0	0	0	-1	0	1	-1	0	0	0	1
cg08585897	0.0619891	0.0163767	0.0348534	-0.0354095	-0.0017997	-0.0167537	-0.0261412	-0.0208401	0.001886	-0.0420017	-0.0701237	-0.0058344	-0.0183068	-0.0603094	0.0035081	0.0599196	-0.0095347	-0.151373	0.0077956	0.122657	-0.125723	0.0140969	-0.0824087	-0.0138899	0	0	0	0	0	0	0	0	0	0	0	0	0	0	0	0	0	-1	0	1	-1	0	0	0	1
cg08594651	0.0542322	0.0802654	0.0240431	0.0202945	0.0086461	-0.0280963	0.0219323	-0.0496572	0.011364	0.103256	-0.0030409	0.0594562	0.0084796	0.0367322	0.0061929	-0.0357929	0.0647905	-0.110131	0.0992233	0.0117942	-0.0156157	0.0070551	-0.0301895	-0.134218	0	0	0	0	0	0	0	0	0	1	0	0	0	0	0	0	0	-1	0	0	0	0	0	-1	1
cg08604416	-0.0438491	0.0277344	0.0017759	-0.0360653	-0.0048938	-0.0178818	0.0668301	0.0254736	-0.0099459	0.0511457	0.0172501	-0.0126546	-0.0268132	0.0302678	0.0038857	-0.0611505	-0.102287	0.110708	0.029842	0.072811	0.141192	0.0839685	-0.0293704	0.0302273	0	0	0	0	0	0	0	0	0	0	0	0	0	0	0	0	-1	1	0	0	1	0	0	0	2
cg08608952	-0.0210388	0.0137063	0.0130709	0.0048303	-0.03836	-0.0009222	0.0056935	0.0014715	0.0028084	-0.134446	0.0217972	0.0218106	-0.0082349	0.0422836	-0.028981	-0.0772848	-0.0439399	-0.103721	-0.0326679	0.022626	-0.0048771	-0.0040551	0.116459	-0.0029393	0	0	0	0	0	0	0	0	0	-1	0	0	0	0	0	0	0	-1	0	0	0	0	1	0	1
cg08614201	-0.0044135	0.11373	0.0348401	-0.0199872	0.000944	0.0099002	0.0930628	0.0294351	-0.0201051	0.0357321	0.0221198	-0.0036356	0.033456	-0.0279163	0.020687	0.0433839	-0.137388	0.0141237	0.0151568	0.0571294	0.154596	0.0603823	0.0371966	-0.0106321	0	1	0	0	0	0	0	0	0	0	0	0	0	0	0	0	-1	0	0	0	1	0	0	0	2
cg08622666	-0.0587028	-0.0216604	-0.0098905	-0.0373168	-0.025533	-0.0222843	0.0120394	0.0068457	-0.0193102	-0.165333	0.0026042	-0.0531158	-0.0204177	0.0220974	-0.0842905	0.0431611	-0.0777625	0.0452842	-0.0127101	0.106544	0.033831	0.011449	0.0193139	0.126094	0	0	0	0	0	0	0	0	0	-1	0	0	0	0	0	0	0	0	0	1	0	0	0	1	2
cg08628635	0.0557201	0.020074	0.0019963	0.0049054	0.0223669	-0.0194864	0.0432999	-0.0445954	-0.0216308	0.137694	-0.0172369	0.0268313	0.0048874	0.027209	-0.0333603	-0.0368332	0.0489975	0.107504	0.0294977	-0.0244004	0.0353001	0.0196445	-0.0003587	-0.150867	0	0	0	0	0	0	0	0	0	1	0	0	0	0	0	0	0	1	0	0	0	0	0	-1	2
cg08644058	-0.0096744	-0.0226592	-0.0474607	0.0712217	-0.0639247	-0.0476452	0.0002504	-0.0236077	-0.025656	0.0166855	-0.0362085	-0.0807328	-0.0040602	-0.12004	0.0034214	-0.0465272	-0.0248692	-0.125956	-0.095347	0.127512	-0.0425368	-0.0012786	-0.044531	-0.0487953	0	0	0	0	0	0	0	0	0	0	0	0	0	-1	0	0	0	-1	0	1	0	0	0	0	1
cg08677140	0.0050053	0.0266633	0.0427713	0.0028742	0.0096876	-0.0089006	-0.0127433	-0.0228541	-0.0907791	0.0787027	0.0132548	0.0627212	0.0038462	0.102853	-0.0597573	-0.144597	0.0863335	0.179503	-0.0318478	0.0109154	0.0187077	0.0252724	-0.0190356	-0.0656414	0	0	0	0	0	0	0	0	0	0	0	0	0	1	0	-1	0	1	0	0	0	0	0	0	2
cg08693082	-0.0173744	0.0816158	-0.0050062	-0.068489	0.114826	-0.0247096	-0.0354546	-0.0209602	-0.0163684	-0.0095367	0.101191	-0.0243412	-0.0595349	-0.0287106	-0.0323268	-0.0701965	-0.0240931	-0.120803	-0.055495	-0.0006572	-0.0265421	-0.0757854	0.0256516	-0.0277437	0	0	0	0	1	0	0	0	0	0	1	0	0	0	0	0	0	-1	0	0	0	0	0	0	2
cg08699575	-0.0561692	0.0246613	-0.0280741	-0.0471053	-0.0428898	0.0070004	-0.0118769	-0.008145	-0.0328852	-0.0685042	-0.0033588	-0.015352	-0.0507207	-0.0705797	0.0627687	-0.0269861	0.102939	-0.161972	-0.0070046	0.112323	-0.0634521	0.0144131	0.0438503	0.0197067	0	0	0	0	0	0	0	0	0	0	0	0	0	0	0	0	1	-1	0	1	0	0	0	0	2
cg08700083	0.0185051	0.0194417	-0.0137908	-0.0818976	-0.0067803	-0.0105284	0.0147651	0.0214989	-0.0434752	0.106532	-0.0182349	0.0335499	-0.0133519	0.00249	0.0229627	-0.0166332	-0.0435046	-0.0275768	0.0200004	-0.024232	0.0119007	0.0100803	-0.105865	-0.116891	0	0	0	0	0	0	0	0	0	1	0	0	0	0	0	0	0	0	0	0	0	0	-1	-1	1
cg08753172	0.0598138	0.0055527	0.0609376	-0.0198797	0.0185423	-0.0327256	0.0191851	0.0014632	-0.0651979	0.137008	0.057832	0.0324785	0.0242884	0.0582691	0.104152	-0.169752	0.0483866	0.0198795	-0.0248828	-0.0061123	-0.0139673	-0.0113398	0.0052198	-0.0906767	0	0	0	0	0	0	0	0	0	1	0	0	0	0	1	-1	0	0	0	0	0	0	0	0	2
cg08766149	0.0020705	0.084452	-0.0004022	-0.0098683	0.0101899	0.0177028	0.111945	0.0484756	-0.0122561	-0.0061089	0.0298587	0.0032482	0.057452	0.0141432	0.0347237	0.0338259	-0.125356	0.0082317	0.0159504	0.115807	0.069682	0.0434306	0.006248	-0.0022665	0	0	0	0	0	0	1	0	0	0	0	0	0	0	0	0	-1	0	0	1	0	0	0	0	2
cg08777095	-0.0471519	-0.0115569	0.058911	-0.0617274	-0.0078631	0.018773	-0.0541919	-0.0556992	-0.0054582	-0.134021	0.0716305	-0.0042718	-0.0241567	-0.0646114	-0.0577061	0.148677	0.0932293	-0.0200744	-0.0098854	0.0034887	-0.113366	-0.0755896	0.0153187	0.098458	0	0	0	0	0	0	0	0	0	-1	0	0	0	0	0	1	0	0	0	0	-1	0	0	0	1
cg08786079	-0.0028114	0.072782	-0.013303	0.0077753	-0.0057329	-0.0350596	0.112661	0.0410131	0.0092928	0.0002765	0.0337616	0.001929	0.0156123	0.0199872	0.0403067	-0.0364539	-0.115057	0.0143282	0.0604327	0.0847721	0.13935	0.0336327	0.0165017	-0.0121328	0	0	0	0	0	0	1	0	0	0	0	0	0	0	0	0	-1	0	0	0	1	0	0	0	2
cg08811817	0.0590226	-0.0150328	-0.0207055	-0.11763	-0.0236968	-0.0220658	0.0466493	0.101629	-0.0259843	0.0046421	0.0648299	0.0699093	0.0292241	0.0946086	-0.0994363	0.066459	0.0825052	0.0032143	-0.111144	0.0228956	0.0081081	0.0140439	0.0200425	-0.0353653	0	0	0	-1	0	0	0	1	0	0	0	0	0	0	0	0	0	0	-1	0	0	0	0	0	1
cg08830139	0.055793	0.157952	-0.0754288	-0.0166168	0.0758168	0.0141473	0.0341045	0.0379298	0.0130498	-0.00519	-0.0118842	-0.0174165	0.0322817	-0.0458759	0.0410242	-0.142292	0.0373698	-0.13988	-0.0264665	0.0799811	-0.0387063	0.033595	-0.0230572	-0.0233355	0	1	0	0	0	0	0	0	0	0	0	0	0	0	0	-1	0	-1	0	0	0	0	0	0	1
cg08875433	-0.0324064	0.0643952	0.0977583	-0.0674925	-0.0627489	-0.0099249	0.0709195	-0.0508571	0.0214426	0.0111881	-0.0164316	0.0096153	0.0326662	-0.131469	0.0726666	0.0773287	-0.0522799	-0.169324	0.0212503	0.0847613	-0.121052	0.0414074	0.0007063	-0.0577347	0	0	0	0	0	0	0	0	0	0	0	0	0	-1	0	0	0	-1	0	0	-1	0	0	0	0
cg08882904	-0.0203848	0.0788549	0.0063106	-0.0101416	-0.0008184	-0.0228617	0.132784	0.0510832	0.0053262	0.0326305	0.0266052	0.0399064	0.0375618	0.0063346	0.0213566	-0.0071423	-0.109807	0.0242403	-0.0204736	0.10905	0.0809096	0.0960716	0.0422296	0.0201263	0	0	0	0	0	0	1	0	0	0	0	0	0	0	0	0	-1	0	0	1	0	0	0	0	2
cg08883213	-0.0379316	0.0554345	-0.0428328	-0.009277	-0.0565591	-0.0542187	-0.103316	-0.021297	-0.0475366	0.0173195	0.0024367	-0.0458336	-0.0363135	-0.0816119	0.0690219	0.0134813	-0.123492	-0.0869563	-0.0382379	0.0420622	-0.0339312	-0.0496872	-0.0320013	-0.159837	0	0	0	0	0	0	-1	0	0	0	0	0	0	0	0	0	-1	0	0	0	0	0	0	-1	0
cg08904194	0.0573016	0.027517	-0.106243	0.040183	0.0080009	-0.0012711	-0.0881931	0.007122	0.0235317	-0.029358	-0.0017754	0.0104093	-0.136879	-0.0576923	0.0505017	-0.0311285	-0.0106708	-0.145572	-0.0211454	0.0493152	-0.0192701	-0.0046875	4.59e-05	-0.0282565	0	0	-1	0	0	0	0	0	0	0	0	0	-1	0	0	0	0	-1	0	0	0	0	0	0	0
cg08905832	0.011734	0.0931267	-0.11948	-0.0141152	-0.0482796	0.0136256	-0.121161	-0.0225509	0.0401042	0.0179049	-0.0024275	0.0396477	0.132993	0.0038106	0.0646676	-0.0977173	0.0269946	0.0066001	0.0725628	-0.0054158	0.0189925	-0.0476406	0.0159854	-0.0418882	0	0	-1	0	0	0	-1	0	0	0	0	0	1	0	0	0	0	0	0	0	0	0	0	0	1
cg08912801	-0.0068069	0.0241436	-0.0166143	0.0426687	0.0331655	0.0124855	-0.0222993	0.0404814	0.003824	0.0277592	0.0348887	0.0267399	-0.111217	0.0305863	-0.0159515	-0.121006	0.00111	-0.0097348	-0.129536	0.0234893	-0.0010345	-0.0164547	0.0074049	0.0188593	0	0	0	0	0	0	0	0	0	0	0	0	-1	0	0	-1	0	0	-1	0	0	0	0	0	0
cg08918582	0.0030202	0.0240785	-0.100778	-0.133344	0.0143412	-0.0380646	-0.0127745	-0.0278262	0.0264292	-0.0261022	-0.0537768	0.0151868	0.0422688	-0.0275516	-0.0267914	-0.0566847	0.009087	-0.13298	-0.0637964	0.0577518	-0.0478361	0.0373264	-0.0042885	-0.0074826	0	0	-1	-1	0	0	0	0	0	0	0	0	0	0	0	0	0	-1	0	0	0	0	0	0	0
cg08938155	0.0153651	-0.010626	-0.12669	-0.0121819	0.0137306	0.0246239	-0.0386048	0.0425754	-0.0097164	-0.0313301	0.0062604	-0.0208323	-0.0097249	-0.0223621	0.0997824	-0.0233864	0.103534	-0.098947	-0.0458849	0.106389	-0.0679167	-0.0587038	0.0810605	-0.0185518	0	0	-1	0	0	0	0	0	0	0	0	0	0	0	0	0	1	0	0	1	0	0	0	0	2
cg08977209	0.085335	-0.0497539	-0.0520975	-0.0561609	0.0571717	0.011923	-0.085953	-0.0089576	-0.0025557	-0.0333817	-0.0677323	0.0227707	0.0115897	-0.12226	0.0379473	-0.126757	0.0485796	-0.0687628	-0.0472229	0.116017	-0.0506215	-0.0453642	0.0194094	-0.05735	0	0	0	0	0	0	0	0	0	0	0	0	0	-1	0	-1	0	0	0	1	0	0	0	0	1
cg08979352	0.0315826	0.023644	0.0890383	-0.01131	0.0282801	0.0043956	-0.0040659	-0.0048058	-0.0103382	0.0681655	0.0014969	0.013249	0.104204	0.0165766	0.0440724	-0.0814561	-0.0320694	-0.118268	0.105486	0.0278263	0.0359922	-0.0071342	-0.029126	-0.0850237	0	0	0	0	0	0	0	0	0	0	0	0	1	0	0	0	0	-1	1	0	0	0	0	0	2
cg09018739	0.0059353	0.0760585	-0.0115774	0.0085823	0.111697	0.0245695	0.0183768	0.0007696	0.0033034	0.151133	-0.0249504	0.0189308	-0.0082479	0.0093479	0.0304472	0.0374225	0.0014361	0.0198666	0.0179165	-0.015774	0.0178978	-0.0214432	-0.101224	-0.0332486	0	0	0	0	1	0	0	0	0	1	0	0	0	0	0	0	0	0	0	0	0	0	-1	0	2
cg09020181	0.0218876	-0.0291123	-0.10861	0.0097068	0.0235927	-0.0191398	-0.0464301	-0.0035798	0.0002666	-0.0208746	0.0203639	0.0154094	-0.066055	-0.0265296	-0.015322	-0.139635	0.0028498	-0.0472184	-0.125371	0.0242529	-0.0247289	-0.0883141	0.0254038	-0.0352021	0	0	-1	0	0	0	0	0	0	0	0	0	0	0	0	-1	0	0	-1	0	0	0	0	0	0
cg09046309	0.0608746	0.0505575	0.0100273	0.0094274	0.0175718	0.0193399	-0.0045617	-0.0543414	0.0008639	0.143868	-0.0227394	0.0154446	-0.0119341	0.0670593	0.019653	-0.103797	0.0337152	-0.0305501	-0.0372561	-0.0277012	0.0341686	-0.0228456	0.0164957	-0.12657	0	0	0	0	0	0	0	0	0	1	0	0	0	0	0	-1	0	0	0	0	0	0	0	-1	1
cg09048334	-0.0171086	0.0297776	0.105669	-0.0014651	-0.0359346	-0.0444748	0.0599527	-0.071199	-0.0897772	-0.0568426	-0.055809	0.0257098	0.0341192	-0.116259	0.0299525	0.0326088	-0.0637766	-0.117264	-0.0264232	0.0602688	-0.0719965	-0.0530509	-0.0397346	0.0250408	0	0	1	0	0	0	0	0	0	0	0	0	0	-1	0	0	0	-1	0	0	0	0	0	0	1
cg09067021	0.0187648	0.0630488	-0.0967766	-0.0487299	0.0559402	-0.0818903	0.0293631	0.0250507	0.0709442	-0.043146	-0.0114295	0.0346277	-0.0456746	-0.0168672	0.0712882	-0.0516426	-0.0259159	-0.126566	-0.109453	0.102251	0.024912	-0.0050486	-0.0067	-0.0004923	0	0	0	0	0	0	0	0	0	0	0	0	0	0	0	0	0	-1	-1	1	0	0	0	0	1
cg09101941	0.0037745	0.0612927	0.0048804	0.0276244	0.0805684	-0.0539712	0.0993378	-0.043886	-0.0177718	0.121595	-0.0123719	0.0201372	-0.0684306	0.0273463	0.0127002	-0.028221	0.0158591	0.0038928	0.107704	0.0274143	0.0326113	0.0297524	-0.0247362	-0.129665	0	0	0	0	0	0	0	0	0	1	0	0	0	0	0	0	0	0	1	0	0	0	0	-1	2
cg09106231	-0.0316435	-0.101069	0.0209579	-0.0862773	-0.0897183	-0.0281534	-0.0089919	-0.0470008	0.0398383	0.0066868	-0.0307518	-0.066712	0.0181607	-0.0131394	-0.036846	-0.0609628	0.0914661	-0.0784991	0.0267556	-0.0536475	-0.113153	-0.0515117	-0.107042	-0.0301288	0	-1	0	0	0	0	0	0	0	0	0	0	0	0	0	0	0	0	0	0	-1	0	-1	0	0
cg09109411	0.075337	0.0404124	0.0352115	0.0161835	0.0502008	0.0329791	0.0119546	-0.0307684	-0.0345504	0.17153	0.0023011	0.0065062	-0.014222	0.0333191	0.0515653	-0.0381118	0.0722594	0.0456832	0.0557781	-0.0133516	0.0090004	0.0193426	-0.106619	-0.151829	0	0	0	0	0	0	0	0	0	1	0	0	0	0	0	0	0	0	0	0	0	0	-1	-1	1
[truncated: 1,078 more rows]
[truncated: 16 more columns]
