# Supplementary material for: In vivo Investigations of the Effect of Short- and Long-Term Recombinant Growth Hormone Treatment on DNA-Methylation in Humans
Source: PLoS One. 2015 Mar 18;10(3):e0120463. doi: 10.1371/journal.pone.0120463 (PMC4364725; doi:10.1371/journal.pone.0120463)
Supplement: S6 Table — Analysis was performed with the Gene Annotation Tool to Help Explain Relationships GATHER, http://gather.genome.duke.edu/, accessed 05/06/2014 [27]. (XLSX) [file pone.0120463.s007.xlsx]

## Sheet: Legend
Legend of the abbreviations and terms used in the following supplementary tables. Terms labelled with * are embedded in the GenomeStudio software (version 2011.1; Methylation Analysis Module version 1.9.0, Illumina)
Target ID*		identifies the probe name, cg represent a CpG locus
AVG_Beta*		DNA-methylation level (beta) of the corresponding target
Delta Beta		difference in DNA-methylation levels between stimulated and baseline sample
CHR*		chromosome on which the target locus is located, Genome built 37
MAPINFO*		genomic position of C in CG dinucleotide, Genome built 37
UCSC_REFGENE_NAME*		gene name (UCSC), the GenomeStudio software list sometimes more than one gene name
UCSC_REFGENE_ACCESSION*		accession number (UCSC; NM number)
UCSC_REFGENE_GROUP*		gene region feature category (USCS), the GenomeStudio software list sometimes more than one UCSC_REFGENE_GROUP term
	TSS1500	within 1500 base pairs (bps) of a transcription start site
	TSS200	within 200 bps of a transcription start site
	1stExon	first exon
	Body	gene body
	3'UTR	3' untranslated region
	5'UTR	5' untranslated region
RELATION_TO_UCSC_CPG_ISLAND*		relation to canonical CpG Island
	S_Shelf	2-4 kilo bases (kb) from CpG island in 3' direction
	S_Shore	0-2 kilo bases from CpG island in 3' direction
	Island	CpG island
	N_Shore	0-2 kb from CpG island in 5' direction
	N_Shelf	2-4 kb from CpG island in 5' direction
	N/A	no information
DMR*		Differentially methylated region (experimentally determined)
ENHANCER*		Enhancer element (informatically determined)
REGULATORY_FEATURE_NAME*		Regulatory feature (informatically determined
REGULATORY_FEATURE_GROUP*		Regulatory feature category
DHS*		DNAse hypersensitive site (experimentally determined)
FDR adjusted pval		Adjusted p-value after correction for multiple testing
GM12878_1		Information about the location of CpG loci in regulatory regions in the
GM12878_2		lymphoblastoid cell line GM12878 were derived from ENSEMBL (ftp://ftp.ensembl.org/pub/release-78/regulation/homo_sapiens/RegulatoryFeatures_GM12878.gff.gz)

## Sheet: Table S6_GO_delta avg.beta
GATHER	Annotation: Gene Ontology
#	Annotation	Total Genes With Ann	Your Genes (With Ann)	Your Genes (No Ann)	Genome (With Ann)	Genome (No Ann)	ln(Bayes factor)	neg ln(p value)	FE: neg ln(p value)	FE: neg ln(FDR)	Genes
1	GO:0007154 [3]: cell communication	292	292	509	3183	8295	10.27	11.17	15.81	8.89	ABR ACVR1B ADAM17 ADAM22 ADAMTS14 ADCY9 ADORA2B ADORA3 AHRR AKAP13 AKT3 APBB1 APBB1IP APLP2 APP ARF1 ARHGEF2 ARHGEF3 ARID1A ARL3 ARL9 ARMC4 ARRB2 ASB13 ASGR2 ATM ATP2C1 AXIN1 AXIN2 BAIAP2 BCL9 BRE C1orf38 CACNA1A CAPN5 CBL CCL13 CCL18 CD14 CD160 CD2 CD34 CD3G CD44 CD81 CD83 CD8B1 CD96 CDC42 CDC42BPB CDH17 CDH23 CDH9 CDKL2 CELSR1 CFLAR CGA CHN2 CHRM3 CHRNE CMKLR1 CNP CNR2 COL11A2 COL16A1 COLQ COPS…
2	GO:0007606 [6]: sensory perception of chemical stimulus	1	1	800	290	11188	10.22	11.17	0	0	OR5I1
3	GO:0007165 [4]: signal transduction	244	244	557	2582	8896	9.44	11.17	15	8.77	ABR ACVR1B ADAMTS14 ADCY9 ADORA2B ADORA3 AHRR AKAP13 AKT3 APBB1 APBB1IP APLP2 APP ARF1 ARHGEF2 ARHGEF3 ARID1A ARL3 ARL9 ARRB2 ASB13 ASGR2 ATM ATP2C1 AXIN1 AXIN2 BAIAP2 BCL9 BRE CACNA1A CAPN5 CBL CCL13 CCL18 CD14 CD160 CD2 CD3G CD81 CD83 CD8B1 CDC42 CDC42BPB CDKL2 CELSR1 CFLAR CGA CHN2 CHRM3 CHRNE CMKLR1 CNR2 COPS2 CORT CSF2 CX3CR1 CXXC5 DDR1 DGKA DGKQ DTX1 DUSP6 ECE2 EDA EGFR EPHB1 ESR2 EXT1 FAS …
4	GO:0007608 [7]: perception of smell	1	1	800	263	11215	8.45	11.17	0	0	OR5I1
5	GO:0006955 [4]: immune response	82	82	719	665	10813	7.4	10.47	13.28	7.45	ADORA2B ADORA3 BCL6 C2 C4BPA C7 CCL13 CCL18 CD14 CD160 CD1C CD2 CD3G CD81 CD83 CD8B1 CD96 CMKLR1 CNR2 CSF2 CST7 CTSS CX3CR1 DAF EDA ETS1 FAS FASLG FCAR FCGR1A FYB GNLY GPSM3 GRAP2 HDAC4 HLA-B HLA-DPB1 HLA-E IFNG IL16 IL18RAP IL19 IL2RG IL5 IL8RB ILF2 ITGB1 KIR2DL4 KLRC1 KLRD1 LSP1 LTA MAPK14 MEFV MGLL MIF MS4A1 NCF2 NCK2 NFIL3 NOTCH1 PRF1 PSMB8 PTAFR PVRL1 RFX1 RHOH RIPK2 SELE SLAMF1 SOCS5 SPON2 …
6	GO:0007600 [5]: sensory perception	13	13	788	551	10927	6.76	9.78	0	0	ABCA4 ARRB2 CDH23 COCH COL11A2 GJB2 KCNH2 OPN5 OR5I1 PAX6 PDE6A TRPA1 VAX2
7	GO:0006952 [5]: defense response	87	87	714	751	10727	5.95	9.09	11.75	6.21	ADORA2B ADORA3 BCL6 C2 C4BPA C7 CCL13 CCL18 CD14 CD160 CD1C CD2 CD3G CD81 CD83 CD8B1 CD96 CEBPE CMKLR1 CNR2 CSF2 CST7 CTSS CX3CR1 DAF DEFB129 EDA ETS1 FAS FASLG FCAR FCGR1A FYB GNLY GPSM3 GRAP2 HDAC4 HLA-B HLA-DPB1 HLA-E IFNG IL16 IL18RAP IL19 IL2RG IL5 IL8RB ILF2 ITGB1 KIR2DL4 KLRC1 KLRD1 LSP1 LTA MAPK14 MEFV MGLL MIF MS4A1 NCF2 NCK2 NFIL3 NOTCH1 PPP1R10 PRF1 PSG9 PSMB8 PTAFR PVRL1 RFX1 RHOH RIP…
8	GO:0007242 [5]: intracellular signaling cascade	98	98	703	893	10585	5.32	8.6	11.05	5.73	ABR ADCY9 ADORA2B ADORA3 AKAP13 ARF1 ARHGEF2 ARHGEF3 ARID1A ARL3 ARL9 ASB13 ATP2C1 CACNA1A CD81 CDC42 CDC42BPB CFLAR CHN2 CNR2 CORT CXXC5 DGKA DGKQ DUSP6 ESR2 FASLG FGR FYB FYN GLP2R GNAS GRAP2 GRB2 GRK5 GRM5 GTPBP4 GUCY1A2 IL8RB INPP5D IQGAP2 JAK2 KSR KSR2 LCK LITAF MAPK14 MAPK8 MCF2L MKNK2 NCK2 NLK NMUR1 PDCD11 PIK3C2A PLCB2 PLCD3 PLCG2 PLD1 PRKCA PRKCH PRKCZ PRKD3 RAB1B RAB27A RAB40A RAB43 RAB…
9	GO:0006091 [5]: generation of precursor metabolites and energy	16	16	785	553	10925	4.04	7.91	0	0	ACOX3 C6orf107 CYP2C19 CYP7A1 G6PD GFOD1 IQCD MCF2L ME3 NDUFS6 NNT NRF1 PFKM PITRM1 QSCN6 TXNRD1
10	GO:0009607 [4]: response to biotic stimulus	92	92	709	866	10612	3.65	7.14	9.33	4.19	ADORA2B ADORA3 BCL6 C2 C4BPA C7 CCL13 CCL18 CD14 CD160 CD1C CD2 CD3G CD81 CD83 CD8B1 CD96 CEBPE CMKLR1 CNR2 CSF2 CST7 CTSS CX3CR1 DAF DEFB129 EDA EPX ETS1 FAS FASLG FCAR FCGR1A FGR FYB GNLY GPSM3 GRAP2 HBXIP HDAC4 HLA-B HLA-DPB1 HLA-E HSPA4 HSPB6 IFNG IL16 IL18RAP IL19 IL2RG IL5 IL8RB ILF2 ITGB1 KIR2DL4 KLRC1 KLRD1 LSP1 LTA MAPK14 MEFV MGLL MIF MS4A1 NCF2 NCK2 NFIL3 NOTCH1 PPP1R10 PRF1 PSG9 PSMB8…
11	GO:0009581 [5]: detection of external stimulus	18	18	783	577	10901	3.39	6.85	0	0	ABCA4 ARRB2 CDH23 COCH COL11A2 GJB2 HLA-DPB1 KCNH2 KCNIP1 OPN5 OR5I1 PAX6 PDE6A SYT1 TLR8 TRPA1 TRPC3 VAX2
12	GO:0006468 [8]: protein amino acid phosphorylation	56	56	745	481	10997	2.28	5.63	8.08	3.1	AATK ACVR1B AKT3 BRSK2 CD81 CDC42BPB CDK6 CDKL2 CDKL5 CTBP1 DDR1 DYRK4 EGFR EPHB1 FGR FYB FYN GRK5 HUNK IGF1R JAK2 KSR KSR2 LCK MAP3K14 MAPK14 MAPK8 MAST3 MAST4 MKNK2 NLK PDGFRB PRKAR1B PRKCA PRKCH PRKCZ PRKD3 RAPGEF4 RIPK1 RIPK2 RNASEL ROR1 RPS6KA2 SNRK STK17A STK24 STK3 STK32C STK38L SYK TAOK3 TGFBR2 TLK1 TRIB2 ULK2 WNK1
13	GO:0006793 [5]: phosphorus metabolism	75	75	726	707	10771	2.1	5.38	7.76	3.03	AATK ACVR1B AKT3 BRSK2 C6orf107 CD81 CDC42BPB CDK6 CDKL2 CDKL5 CTBP1 DDR1 DUSP6 DYRK4 EGFR EPHB1 FGR FYB FYN GRK5 HUNK IGF1R INPP5D JAK2 KSR KSR2 LCK MAP3K14 MAPK14 MAPK8 MAST3 MAST4 MINPP1 MKNK2 MVD NDUFS6 NLK PDGFRB PPM1L PPP3CA PPP6C PRKAR1B PRKCA PRKCH PRKCZ PRKD3 PTENP1 PTPN12 PTPN22 PTPN4 PTPN9 PTPRG PTPRN2 PTPRR RAPGEF4 RIPK1 RIPK2 RNASEL ROR1 RPS6KA2 SLC34A1 SNRK STK17A STK24 STK3 STK32C …
14	GO:0006796 [6]: phosphate metabolism	75	75	726	707	10771	2.1	5.38	7.76	3.03	AATK ACVR1B AKT3 BRSK2 C6orf107 CD81 CDC42BPB CDK6 CDKL2 CDKL5 CTBP1 DDR1 DUSP6 DYRK4 EGFR EPHB1 FGR FYB FYN GRK5 HUNK IGF1R INPP5D JAK2 KSR KSR2 LCK MAP3K14 MAPK14 MAPK8 MAST3 MAST4 MINPP1 MKNK2 MVD NDUFS6 NLK PDGFRB PPM1L PPP3CA PPP6C PRKAR1B PRKCA PRKCH PRKCZ PRKD3 PTENP1 PTPN12 PTPN22 PTPN4 PTPN9 PTPRG PTPRN2 PTPRR RAPGEF4 RIPK1 RIPK2 RNASEL ROR1 RPS6KA2 SLC34A1 SNRK STK17A STK24 STK3 STK32C …
15	GO:0050789 [2]: regulation of biological process	225	225	576	2642	8836	1.98	5.27	7.21	2.68	ADAM22 ADORA2B ADORA3 ALX4 ANXA7 APBB1 ARHGEF2 ARID1A ARID1B ARID5B ASCC1 ASCC3 ASCL2 ATF7 ATF7IP ATM ATP2C1 BBX BCL11A BCL11B BCL6 BRCA2 CARD15 CBFA2T3 CD2 CD3G CD81 CDC5L CEBPE CENTB2 CFLAR CHD3 CHD7 CHES1 CREB5 CTBP1 CTBP2 CUGBP2 CUL4A CUTL2 CXXC5 DEAF1 DEDD DIABLO DNMT3A DTX1 E2F3 ECE2 EDA EIF4A2 ELF2 ELK4 EOMES ESR2 ESRRG ETS1 ETV6 EZH2 FAS FASLG FIGF FOXK2 FOXP1 GFI1 GLI1 GLP2R GNG7 GRK5 HB…
16	GO:0050791 [3]: regulation of physiological process	202	202	599	2351	9127	1.65	4.91	6.9	2.56	ADORA3 ALX4 ANXA7 APBB1 ARHGEF2 ARID1A ARID1B ARID5B ASCC1 ASCC3 ASCL2 ATF7 ATF7IP ATM BBX BCL11A BCL11B BCL6 BRCA2 CARD15 CBFA2T3 CD2 CD3G CD81 CDC5L CEBPE CFLAR CHD3 CHD7 CHES1 CREB5 CTBP1 CTBP2 CUGBP2 CUL4A CUTL2 DEAF1 DEDD DIABLO E2F3 EDA EIF4A2 ELF2 ELK4 EOMES ESR2 ESRRG ETS1 ETV6 EZH2 FAS FASLG FIGF FOXK2 FOXP1 GFI1 GLI1 GLP2R HBXAP HDAC4 HIP2 HIVEP1 HOXA11 IGF1R IL5 IRS2 JAZF1 KCNH2 L3MBTL…
17	GO:0019219 [5]: regulation of nucleobase, nucleoside, nucleotide and nucleic acid metabolism	156	156	645	1747	9731	1.56	4.83	6.89	2.56	ALX4 APBB1 ARID1A ARID1B ARID5B ASCC1 ASCC3 ASCL2 ATF7 ATF7IP ATM BBX BCL11A BCL11B BCL6 BRCA2 CBFA2T3 CDC5L CEBPE CHD3 CHD7 CHES1 CREB5 CUTL2 DEAF1 DEDD E2F3 EDA ELF2 ELK4 EOMES ESR2 ESRRG ETS1 ETV6 EZH2 FOXK2 FOXP1 GFI1 GLI1 HBXAP HDAC4 HIP2 HIVEP1 HOXA11 JAZF1 KCNH2 L3MBTL LASS6 LEF1 LIMD1 LITAF LOC360030 MAFG MGA MKL2 MLLT1 MNAT1 MYT1L NCOA4 NCOR2 NFATC1 NFIC NFIL3 NFIX NLK NOTCH1 NOTCH4 NPAS…
18	GO:0045449 [6]: regulation of transcription	154	154	647	1723	9755	1.51	4.78	6.85	2.56	ALX4 APBB1 ARID1A ARID1B ARID5B ASCC1 ASCC3 ASCL2 ATF7 ATF7IP ATM BBX BCL11A BCL11B BCL6 BRCA2 CBFA2T3 CDC5L CEBPE CHD3 CHD7 CHES1 CREB5 CUTL2 DEAF1 DEDD E2F3 EDA ELF2 ELK4 EOMES ESR2 ESRRG ETS1 ETV6 EZH2 FOXK2 FOXP1 GFI1 GLI1 HBXAP HDAC4 HIP2 HIVEP1 HOXA11 JAZF1 KCNH2 L3MBTL LASS6 LEF1 LIMD1 LITAF LOC360030 MAFG MGA MKL2 MLLT1 MNAT1 MYT1L NCOA4 NCOR2 NFATC1 NFIC NFIL3 NFIX NLK NOTCH1 NOTCH4 NPAS…
19	GO:0009966 [4]: regulation of signal transduction	23	23	778	147	11331	1.2	4.51	7.3	2.68	ARHGEF2 ATP2C1 CFLAR CXXC5 DTX1 ECE2 FASLG GLI1 GNG7 GRK5 LITAF NCK2 NLK PDCD11 RGS12 RHOH RIPK1 RIPK2 SENP2 SOCS5 SPRED2 TAOK3 YWHAG
20	GO:0006355 [7]: regulation of transcription, DNA-dependent	148	148	653	1665	9813	1.08	4.35	6.4	2.32	ALX4 ARID1A ARID1B ARID5B ASCC1 ASCC3 ASCL2 ATF7 ATF7IP ATM BBX BCL11A BCL11B BCL6 CBFA2T3 CDC5L CEBPE CHD3 CHD7 CHES1 CREB5 CUTL2 DEAF1 DEDD E2F3 ELF2 ELK4 EOMES ESR2 ESRRG ETS1 ETV6 EZH2 FOXK2 FOXP1 GFI1 GLI1 HBXAP HDAC4 HIP2 HIVEP1 HOXA11 JAZF1 KCNH2 L3MBTL LASS6 LEF1 LIMD1 LITAF LOC360030 MAFG MGA MKL2 MLLT1 MNAT1 MYT1L NCOA4 NCOR2 NFATC1 NFIC NFIL3 NFIX NLK NOTCH1 NOTCH4 NPAS3 NR1H3 NR6A1 NR…
21	GO:0016070 [5]: RNA metabolism	14	14	787	437	11041	1.07	4.35	0	0	APOBEC2 CPSF1 CUGBP2 DALRD3 ELAVL4 HNRPF KARS PAPOLA PARN PDCD11 RBMS1 RNASEH1 RNASEL TNRC6A
22	GO:0006464 [7]: protein modification	126	126	675	1383	10095	1	4.31	6.36	2.32	AATK ACVR1B AKT3 APG7L B3GNT3 BRSK2 CBL CCNB1IP1 CD81 CDC42BPB CDC91L1 CDK6 CDKL2 CDKL5 CHD3 CHRM3 CTBP1 CUL4A DDR1 DTX1 DUSP6 DYRK4 ECE2 EGFR EHMT1 EPHB1 FBXO5 FGR FUT4 FYB FYN GALNT2 GALNT9 GRK5 HERC2 HIP2 HLCS HUNK ICMT IGF1R JAK2 KIAA2018 KSR KSR2 LCK MAN1C1 MANBA MAP3K14 MAPK14 MAPK8 MARCH1 MARCH5 MARCH8 MAST3 MAST4 MGAT5 MGRN1 MIPEP MKNK2 MNAT1 NLK NSD1 PADI2 PARK2 PCGF2 PCGF3 PDGFRB PPM1L …
23	GO:0019222 [4]: regulation of metabolism	163	163	638	1875	9603	0.83	4.16	6.09	2.3	ALX4 APBB1 ARID1A ARID1B ARID5B ASCC1 ASCC3 ASCL2 ATF7 ATF7IP ATM BBX BCL11A BCL11B BCL6 BRCA2 CBFA2T3 CD81 CDC5L CEBPE CHD3 CHD7 CHES1 CREB5 CUTL2 DEAF1 DEDD E2F3 EDA EIF4A2 ELF2 ELK4 EOMES ESR2 ESRRG ETS1 ETV6 EZH2 FOXK2 FOXP1 GFI1 GLI1 HBXAP HDAC4 HIP2 HIVEP1 HOXA11 JAZF1 KCNH2 L3MBTL LASS6 LEF1 LIMD1 LITAF LOC360030 MAFG MGA MKL2 MKNK2 MLLT1 MNAT1 MYT1L NCK2 NCOA4 NCOR2 NFATC1 NFIC NFIL3 NFIX…
24	GO:0050875 [3]: cellular physiological process	627	627	174	8468	3010	0.82	4.16	6.01	2.3	AATK ABCA4 ABCA9 ABI3 ACOX3 ACTN4 ACVR1B ADAM17 ADAM22 ADAM8 ADAMTS14 ADCY9 ADORA2B AGPAT1 AGTPBP1 AKR1C4 AKT3 ALX4 ANKFY1 AP3D1 AP3M2 APBB1 APG7L APOA5 APOBEC2 APOD APP ARF1 ARFGEF1 ARHGAP26 ARHGEF2 ARID1A ARID1B ARID5B ARL9 ARMC1 ASCC1 ASCC3 ASCL2 ASGR2 ATF7 ATF7IP ATM ATP10A ATP11A ATP11C ATP2C1 ATP4B ATP8B4 ATP9B AXIN1 B3GNT3 BBOX1 BBX BCAT1 BCL11A BCL11B BCL6 BET1 BRCA2 BRSK2 BTD C2 C6orf103…
25	GO:0006350 [6]: transcription	158	158	643	1811	9667	0.79	4.1	6.06	2.3	ALX4 APBB1 ARID1A ARID1B ARID5B ASCC1 ASCC3 ASCL2 ATF7 ATF7IP ATM BBX BCL11A BCL11B BCL6 BRCA2 CBFA2T3 CDC5L CEBPE CHD3 CHD7 CHES1 COPS2 CREB5 CUTL2 DEAF1 DEDD E2F3 EDA ELF2 ELK4 EOMES ESR2 ESRRG ETS1 ETV6 EZH2 FOXK2 FOXP1 GFI1 GLI1 HBXAP HDAC4 HIP2 HIVEP1 HOXA11 JAZF1 KCNH2 L3MBTL LASS6 LEF1 LIMD1 LITAF LOC360030 MAFG MGA MKL2 MLLT1 MNAT1 MYT1L NCOA4 NCOR2 NFATC1 NFIC NFIL3 NFIX NLK NOTCH1 NOTCH…
26	GO:0006351 [7]: transcription, DNA-dependent	150	150	651	1719	9759	0.53	3.87	5.79	2.2	ALX4 ARID1A ARID1B ARID5B ASCC1 ASCC3 ASCL2 ATF7 ATF7IP ATM BBX BCL11A BCL11B BCL6 CBFA2T3 CDC5L CEBPE CHD3 CHD7 CHES1 COPS2 CREB5 CUTL2 DEAF1 DEDD E2F3 ELF2 ELK4 EOMES ESR2 ESRRG ETS1 ETV6 EZH2 FOXK2 FOXP1 GFI1 GLI1 HBXAP HDAC4 HIP2 HIVEP1 HOXA11 JAZF1 KCNH2 L3MBTL LASS6 LEF1 LIMD1 LITAF LOC360030 MAFG MGA MKL2 MLLT1 MNAT1 MYT1L NCOA4 NCOR2 NFATC1 NFIC NFIL3 NFIX NLK NOTCH1 NOTCH4 NPAS3 NR1H3 NR…
27	GO:0007186 [6]: G-protein coupled receptor protein signaling pathway	44	44	757	950	10528	0.47	3.82	0	0	ADORA2B ADORA3 APLP2 ARL3 CACNA1A CELSR1 CHRM3 CMKLR1 CNR2 CORT CX3CR1 DGKA DGKQ ECE2 FZD5 GLP2R GNA12 GNAL GNAS GNB5 GNG7 GPR37 GPR77 GPRC5C GRK5 GRM5 GRPR IL8RB MRGPRG NMUR1 OPN5 OR52M1 OR5I1 PIK3CG PLCB2 PRKD3 PTAFR PTGDR RGS12 SORCS1 SORCS2 TAS1R1 TULP3 VIPR2
28	GO:0016310 [7]: phosphorylation	60	60	741	577	10901	0.39	3.7	6.03	2.3	AATK ACVR1B AKT3 BRSK2 C6orf107 CD81 CDC42BPB CDK6 CDKL2 CDKL5 CTBP1 DDR1 DYRK4 EGFR EPHB1 FGR FYB FYN GRK5 HUNK IGF1R JAK2 KSR KSR2 LCK MAP3K14 MAPK14 MAPK8 MAST3 MAST4 MKNK2 MVD NDUFS6 NLK PDGFRB PRKAR1B PRKCA PRKCH PRKCZ PRKD3 RAPGEF4 RIPK1 RIPK2 RNASEL ROR1 RPS6KA2 SNRK STK17A STK24 STK3 STK32C STK38L SYK TAOK3 TGFBR2 TLK1 TOLLIP TRIB2 ULK2 WNK1
29	GO:0006897 [6]: endocytosis	18	18	783	109	11369	0.38	3.7	6.53	2.32	ANKFY1 APP ASGR2 CD14 CLEC4F DNM3 ELMO2 EPN2 FCGR1A LRP1 LRP12 LRP1B LRP5 PACSIN2 PDLIM7 PICALM RIN3 TFRC
30	GO:0050877 [4]: neurophysiological process	34	34	767	774	10704	0.3	3.6	0	0	ABCA4 ARRB2 CACNA1A CDH23 CHRM3 CHRNE CNP COCH COL11A2 COLQ CORT DLGAP1 GABRB1 GABRD GJB2 GLRA2 GLUL GRIA4 GRM5 HTR3A KCNH2 KCNIP1 KCNK3 KIF1B NLGN1 NMUR1 OPN5 OR5I1 PAX6 PDE6A SLC6A1 SYT1 TRPA1 VAX2
31	GO:0006396 [6]: RNA processing	11	11	790	357	11121	0.27	3.6	0	0	APOBEC2 CPSF1 CUGBP2 ELAVL4 HNRPF KARS PAPOLA PDCD11 RBMS1 RNASEL TNRC6A
32	GO:0009987 [2]: cellular process	737	737	64	10210	1268	0.23	3.55	5.73	2.17	AATK ABCA4 ABCA9 ABI3 ABR ACOX3 ACTN4 ACVR1B ADAM17 ADAM22 ADAM8 ADAMTS14 ADCY9 ADORA2B ADORA3 AGPAT1 AGTPBP1 AHRR AKAP13 AKR1C4 AKT3 ALX4 ANKFY1 AP3D1 AP3M2 APBB1 APBB1IP APG7L APLP2 APOA5 APOBEC2 APOD APP ARF1 ARFGEF1 ARHGAP26 ARHGEF2 ARHGEF3 ARID1A ARID1B ARID5B ARL3 ARL9 ARMC1 ARMC4 ARRB2 ASB13 ASCC1 ASCC3 ASCL2 ASGR2 ATF7 ATF7IP ATM ATP10A ATP11A ATP11C ATP2C1 ATP4B ATP8B4 ATP9B AXIN1 AXIN2 …
33	GO:0007264 [6]: small GTPase mediated signal transduction	28	28	773	213	11265	0.22	3.55	6.17	2.3	ABR ARF1 ARHGEF2 ARHGEF3 ARL3 ARL9 CDC42 GRAP2 GRB2 GTPBP4 IQGAP2 LCK PLD1 RAB1B RAB27A RAB40A RAB43 RAB4A RAP1A RAP2B RAPGEF2 RAPGEF4 RASSF1 RHEB RHOBTB1 RHOH SHOC2 SOS1
34	GO:0050794 [3]: regulation of cellular process	71	71	730	721	10757	0.1	3.4	5.64	2.11	ADAM22 APBB1 ARHGEF2 ATP2C1 BCL6 CARD15 CD2 CD3G CD81 CFLAR CTBP1 CTBP2 CUL4A CXXC5 DEDD DIABLO DTX1 ECE2 ESR2 ETS1 FAS FASLG FIGF GLI1 GLP2R GNG7 GRK5 IFNG IGF1R IGFBP1 IL5 IRS2 LAMA4 LITAF LRP5 LTA MCL1 MIF NCK2 NEDD9 NLGN1 NLK NOTCH4 NRCAM PDCD11 PRKCA PRKCZ PRSS11 QSCN6 RGS12 RHOH RIPK1 RIPK2 SENP2 SIPA1 SLAMF1 SOCS5 SPRED2 STK17A STK3 STK38L SYT1 TAOK3 TGFBR2 TLK1 TNF TNFAIP8 TNFSF18 WDR39 W…
35	GO:0016568 [8]: chromatin modification	15	15	786	85	11393	0.03	0	6.21	2.3	ARID1A ARID1B BRCA2 CHD3 CHD7 EHMT1 EP400 HBXAP HDAC4 L3MBTL SIRT4 SMARCA2 SMARCC1 SMYD3 TLK1
36	GO:0007265 [7]: Ras protein signal transduction	7	7	794	21	11457	-0.06	0	6.36	2.32	GRAP2 GRB2 LCK PLD1 RASSF1 SHOC2 SOS1
37	GO:0006118 [6]: electron transport	11	11	790	344	11134	-0.22	0	0	0	ACOX3 C6orf107 CYP2C19 CYP7A1 GFOD1 MCF2L NDUFS6 NNT PITRM1 QSCN6 TXNRD1
38	GO:0007020 [9]: microtubule nucleation	5	5	796	10	11468	-0.3	0	6.2	2.3	RANBP9 TBCA TBCD TUBGCP3 TUBGCP6
39	GO:0016192 [5]: vesicle-mediated transport	32	32	769	267	11211	-0.3	0	5.55	2.09	ANKFY1 APP ARFGEF1 ASGR2 BET1 CD14 CLEC4F COG5 DNM3 ELMO2 EPN2 FCGR1A GGA1 LRP1 LRP12 LRP1B LRP5 NLGN1 OSBPL5 PACSIN2 PDLIM7 PICALM RAPGEF4 RIN3 SCRN1 SEC22L2 SEC5L1 SEC8L1 SYT1 TFRC UNC13C VTI1A
40	GO:0007243 [6]: protein kinase cascade	28	28	773	224	11254	-0.38	0	5.53	2.09	ADORA2B ATP2C1 CD81 CFLAR CXXC5 DUSP6 FASLG FYB FYN JAK2 LITAF MAPK14 MAPK8 MKNK2 NLK PDCD11 RAPGEF2 RHOH RIPK1 RIPK2 RPS6KA2 SOCS5 STK17A STK3 STK38L TAOK3 TLR8 WNK1
41	GO:0008380 [7]: RNA splicing	4	4	797	194	11284	-0.51	0	0	0	CUGBP2 ELAVL4 RBMS1 TNRC6A
42	GO:0045664 [5]: regulation of neuron differentiation	4	4	797	6	11472	-0.64	0	5.9	2.26	DTX1 NLGN1 NRCAM YWHAG
43	GO:0007159 [7]: leukocyte cell adhesion	4	4	797	6	11472	-0.64	0	5.9	2.26	GMDS ITGAE SYK TNF
44	GO:0007015 [9]: actin filament organization	5	5	796	12	11466	-0.89	0	5.59	2.1	ACTN4 ARHGEF2 CDC42 NEDD9 SORBS1
45	GO:0051179 [3]: localization	152	152	649	1833	9645	-0.93	0	4.15	1.16	ABCA4 ABCA9 AKR1C4 ANKFY1 AP3D1 AP3M2 APOA5 APOD APP ARF1 ARFGEF1 ARHGEF2 ARL9 ARMC1 ASGR2 ATP10A ATP11A ATP11C ATP2C1 ATP4B ATP8B4 ATP9B BET1 CACNA1A CD14 CD3G CD81 CDC42 CDH17 CHRNE CLCA4 CLCN7 CLEC4F CLIC1 CLTC COG5 COL11A2 COL16A1 COL23A1 COLQ DNM3 EDA ELMO2 EMID2 EPN2 FCGR1A FXYD1 FYB FYN GABRB1 GABRD GGA1 GJB2 GLRA2 GRIA4 HCN2 HERC2 HIAT1 HTR3A ICMT IPO7 ITPR1 ITPR2 KCNA4 KCND1 KCNH2 KCNK3 …
46	GO:0006810 [4]: transport	151	151	650	1824	9654	-1	0	4.08	1.14	ABCA4 ABCA9 AKR1C4 ANKFY1 AP3D1 AP3M2 APOA5 APOD APP ARF1 ARFGEF1 ARHGEF2 ARL9 ARMC1 ASGR2 ATP10A ATP11A ATP11C ATP2C1 ATP4B ATP8B4 ATP9B BET1 CACNA1A CD14 CD3G CDC42 CDH17 CHRNE CLCA4 CLCN7 CLEC4F CLIC1 CLTC COG5 COL11A2 COL16A1 COL23A1 COLQ DNM3 EDA ELMO2 EMID2 EPN2 FCGR1A FXYD1 FYB FYN GABRB1 GABRD GGA1 GJB2 GLRA2 GRIA4 HCN2 HERC2 HIAT1 HTR3A ICMT IPO7 ITPR1 ITPR2 KCNA4 KCND1 KCNH2 KCNK3 KCNMA…
47	GO:0009613 [5]: response to pest, pathogen or parasite	44	44	757	427	11051	-1.03	0	4.6	1.31	ADORA2B ADORA3 BCL6 C2 C4BPA C7 CCL13 CCL18 CD14 CD160 CD1C CD83 CSF2 CX3CR1 DAF FGR GNLY GRAP2 HBXIP HDAC4 HLA-DPB1 IL18RAP IL5 IL8RB ITGB1 KIR2DL4 KLRC1 KLRD1 LSP1 MAPK14 MEFV MGLL MIF NCF2 PRF1 PTAFR RIPK2 SELE SLAMF1 SYK TLR8 TNF TOLLIP XCL1
48	GO:0051234 [4]: establishment of localization	151	151	650	1826	9652	-1.04	0	4.05	1.14	ABCA4 ABCA9 AKR1C4 ANKFY1 AP3D1 AP3M2 APOA5 APOD APP ARF1 ARFGEF1 ARHGEF2 ARL9 ARMC1 ASGR2 ATP10A ATP11A ATP11C ATP2C1 ATP4B ATP8B4 ATP9B BET1 CACNA1A CD14 CD3G CDC42 CDH17 CHRNE CLCA4 CLCN7 CLEC4F CLIC1 CLTC COG5 COL11A2 COL16A1 COL23A1 COLQ DNM3 EDA ELMO2 EMID2 EPN2 FCGR1A FXYD1 FYB FYN GABRB1 GABRD GGA1 GJB2 GLRA2 GRIA4 HCN2 HERC2 HIAT1 HTR3A ICMT IPO7 ITPR1 ITPR2 KCNA4 KCND1 KCNH2 KCNK3 KCNMA…
49	GO:0007001 [7]: chromosome organization and biogenesis (sensu Eukaryota)	25	25	776	206	11272	-1.14	0	4.74	1.38	ARID1A ARID1B BRCA2 CBX5 CDYL CENPA CHD3 CHD7 EHMT1 EP400 EZH2 HBXAP HDAC4 HIST1H1A L3MBTL POT1 SHPRH SIRT4 SMARCA2 SMARCC1 SMYD3 TERT TLK1 TNKS2 VCX3A
50	GO:0006325 [7]: establishment and/or maintenance of chromatin architecture	22	22	779	174	11304	-1.2	0	4.72	1.38	ARID1A ARID1B BRCA2 CBX5 CDYL CENPA CHD3 CHD7 EHMT1 EP400 EZH2 HBXAP HDAC4 HIST1H1A L3MBTL SHPRH SIRT4 SMARCA2 SMARCC1 SMYD3 TLK1 VCX3A
51	GO:0009611 [5]: response to wounding	29	29	772	257	11221	-1.36	0	4.43	1.31	ADORA2B ADORA3 BCL6 CCL13 CCL18 CD14 CD160 CSF2 CX3CR1 GNLY HDAC4 IL18RAP IL5 IL8RB ITGB1 KIR2DL4 LSP1 MEFV MGLL MIF NCF2 PRF1 PTAFR RIPK2 SELE SYK TLR8 TNF TOLLIP
52	GO:0051276 [6]: chromosome organization and biogenesis	25	25	776	212	11266	-1.41	0	4.44	1.31	ARID1A ARID1B BRCA2 CBX5 CDYL CENPA CHD3 CHD7 EHMT1 EP400 EZH2 HBXAP HDAC4 HIST1H1A L3MBTL POT1 SHPRH SIRT4 SMARCA2 SMARCC1 SMYD3 TERT TLK1 TNKS2 VCX3A
53	GO:0043207 [5]: response to external biotic stimulus	45	45	756	457	11021	-1.56	0	4	1.12	ADORA2B ADORA3 BCL6 C2 C4BPA C7 CCL13 CCL18 CD14 CD160 CD1C CD83 CSF2 CX3CR1 DAF DEFB129 FGR GNLY GRAP2 HBXIP HDAC4 HLA-DPB1 IL18RAP IL5 IL8RB ITGB1 KIR2DL4 KLRC1 KLRD1 LSP1 MAPK14 MEFV MGLL MIF NCF2 PRF1 PTAFR RIPK2 SELE SLAMF1 SYK TLR8 TNF TOLLIP XCL1
54	GO:0000004 [2]: biological_process unknown	13	13	788	342	11136	-1.56	0	0.01	0	AMMECR1 ARID3B C18orf1 FAM53B FSD1 HPSE2 LCP1 MAGEL2 MATN2 MSMB RBMX SDC2 WDFY1
55	GO:0050793 [3]: regulation of development	18	18	783	137	11341	-1.57	0	4.41	1.31	APBB1 CD2 DTX1 ESR2 IFNG IGFBP1 LAMA4 LRP12 NEDD9 NLGN1 NOTCH1 NOTCH4 NRCAM PRSS11 QSCN6 SIPA1 SOCS5 YWHAG
56	GO:0045321 [5]: immune cell activation	12	12	789	75	11403	-1.59	0	4.55	1.31	CD2 CD3G CD81 CD8B1 HDAC4 MIF MS4A1 NCK2 RHOH SLAMF1 SOCS5 TOLLIP
57	GO:0006323 [6]: DNA packaging	22	22	779	182	11296	-1.6	0	4.28	1.22	ARID1A ARID1B BRCA2 CBX5 CDYL CENPA CHD3 CHD7 EHMT1 EP400 EZH2 HBXAP HDAC4 HIST1H1A L3MBTL SHPRH SIRT4 SMARCA2 SMARCC1 SMYD3 TLK1 VCX3A
58	GO:0016071 [6]: mRNA metabolism	8	8	793	248	11230	-1.65	0	0	0	APOBEC2 CPSF1 CUGBP2 ELAVL4 PAPOLA RBMS1 RNASEL TNRC6A
59	GO:0016055 [6]: Wnt receptor signaling pathway	12	12	789	76	11402	-1.67	0	4.46	1.31	AXIN1 AXIN2 BCL9 FZD5 LEF1 LRP5 NLK SENP2 SLC9A3R1 TCF7 TCF7L2 TLE3
60	GO:0001775 [4]: cell activation	12	12	789	76	11402	-1.67	0	4.46	1.31	CD2 CD3G CD81 CD8B1 HDAC4 MIF MS4A1 NCK2 RHOH SLAMF1 SOCS5 TOLLIP
61	GO:0016337 [5]: cell-cell adhesion	20	20	781	161	11317	-1.68	0	4.24	1.21	CD2 CD44 CDH17 CDH23 CDH9 CELSR1 FAT2 FLJ23834 GMDS ITGAE ITGB1 NLGN1 NRCAM PCDH9 PCDHA2 PCDHA6 PVRL1 STIM2 SYK TNF
62	GO:0051017 [10]: actin filament bundle formation	3	3	798	4	11474	-1.71	0	4.84	1.43	ACTN4 NEDD9 SORBS1
63	GO:0000375 [8]: RNA splicing, via transesterification reactions	4	4	797	166	11312	-1.81	0	0	0	CUGBP2 ELAVL4 RBMS1 TNRC6A
64	GO:0000377 [9]: RNA splicing, via transesterification reactions with bulged adenosine as nucleophile	4	4	797	166	11312	-1.81	0	0	0	CUGBP2 ELAVL4 RBMS1 TNRC6A
65	GO:0000398 [8]: nuclear mRNA splicing, via spliceosome	4	4	797	166	11312	-1.81	0	0	0	CUGBP2 ELAVL4 RBMS1 TNRC6A
66	GO:0044260 [5]: cellular macromolecule metabolism	214	214	587	2772	8706	-1.89	0	2.87	0.87	AATK ACVR1B ADAM17 ADAM22 ADAM8 ADAMTS14 ADCY9 AGTPBP1 AKT3 APBB1 APG7L APOA5 B3GNT3 BRSK2 C2 C6orf103 CAPN5 CAPN7 CBL CCNB1IP1 CD3G CD81 CDC42BPB CDC91L1 CDK6 CDKL2 CDKL5 CENPA CFLAR CHD3 CHRM3 CHST12 COH1 CPA5 CPM CPN1 CTBP1 CTSS CTSZ CUL4A DALRD3 DDR1 DNAJC5 DNAJC7 DNM3 DTX1 DUSP6 DYRK4 ECE2 EGFR EHMT1 EIF2C2 EIF2S3 EIF4A2 EPHB1 EXT1 F10 FANCC FAP FAS FBXO5 FGR FKBP5 FOLH1 FUT4 FYB FYN G6PD GA…
67	GO:0030203 [7]: glycosaminoglycan metabolism	6	6	795	24	11454	-1.91	0	4.45	1.31	CHST12 EXT1 GALNS HYAL2 IDS XYLT2
68	GO:0007169 [7]: transmembrane receptor protein tyrosine kinase signaling pathway	13	13	788	90	11388	-1.95	0	4.12	1.16	BAIAP2 CD8B1 DDR1 EGFR EPHB1 GRB2 IGF1R NCK2 PDGFRB PTPRG ROR1 SHOC2 SORBS1
69	GO:0044267 [6]: cellular protein metabolism	200	200	601	2587	8891	-2	0	2.77	0.87	AATK ACVR1B ADAM17 ADAM22 ADAM8 ADAMTS14 ADCY9 AGTPBP1 AKT3 APBB1 APG7L APOA5 B3GNT3 BRSK2 C2 C6orf103 CAPN5 CAPN7 CBL CCNB1IP1 CD3G CD81 CDC42BPB CDC91L1 CDK6 CDKL2 CDKL5 CENPA CFLAR CHD3 CHRM3 CHST12 COH1 CPA5 CPM CPN1 CTBP1 CTSS CTSZ CUL4A DALRD3 DDR1 DNAJC5 DNAJC7 DNM3 DTX1 DUSP6 DYRK4 ECE2 EGFR EHMT1 EIF2C2 EIF2S3 EIF4A2 EPHB1 F10 FANCC FAP FAS FBXO5 FGR FKBP5 FOLH1 FUT4 FYB FYN GAL3ST4 GALN…
70	GO:0007167 [6]: enzyme linked receptor protein signaling pathway	17	17	784	134	11344	-2.01	0	3.95	1.08	ACVR1B BAIAP2 CD8B1 DDR1 EGFR EPHB1 GRB2 IGF1R NCK2 PDGFRB PTPRG PTPRR ROR1 SHOC2 SORBS1 TGFBR2 TGFBR3
71	GO:0044237 [4]: cellular metabolism	448	448	353	6117	5361	-2.04	0	2.54	0.81	AATK ACOX3 ACVR1B ADAM17 ADAM22 ADAM8 ADAMTS14 ADCY9 AGPAT1 AGTPBP1 AKR1C4 AKT3 ALX4 AP3D1 APBB1 APG7L APOA5 APOBEC2 ARID1A ARID1B ARID5B ASCC1 ASCC3 ASCL2 ATF7 ATF7IP ATM B3GNT3 BBOX1 BBX BCAT1 BCL11A BCL11B BCL6 BRCA2 BRSK2 BTD C2 C6orf103 C6orf107 CA5A CA6 CAPN5 CAPN7 CBFA2T3 CBL CBX5 CCNB1IP1 CD3G CD81 CDC42BPB CDC5L CDC91L1 CDK6 CDKL2 CDKL5 CDYL CEBPE CENPA CFLAR CHD3 CHD7 CHES1 CHRM3 CHST12…
72	GO:0046649 [6]: lymphocyte activation	10	10	791	61	11417	-2.05	0	4.11	1.16	CD2 CD3G CD81 CD8B1 HDAC4 MS4A1 NCK2 RHOH SLAMF1 SOCS5
73	GO:0006022 [6]: aminoglycan metabolism	6	6	795	25	11453	-2.06	0	4.29	1.22	CHST12 EXT1 GALNS HYAL2 IDS XYLT2
74	GO:0042330 [5]: taxis	14	14	787	103	11375	-2.1	0	3.92	1.08	CCL13 CCL18 CMKLR1 CX3CR1 GPR77 IL16 IL8RB MAPK14 PLAUR PLD1 PTAFR SYK XCL1 XCL2
75	GO:0006935 [6]: chemotaxis	14	14	787	103	11375	-2.1	0	3.92	1.08	CCL13 CCL18 CMKLR1 CX3CR1 GPR77 IL16 IL8RB MAPK14 PLAUR PLD1 PTAFR SYK XCL1 XCL2
76	GO:0044238 [4]: primary metabolism	429	429	372	5857	5621	-2.13	0	2.42	0.78	AATK ACOX3 ACVR1B ADAM17 ADAM22 ADAM8 ADAMTS14 ADCY9 AGPAT1 AGTPBP1 AKR1C4 AKT3 ALX4 APBB1 APG7L APOA5 APOBEC2 APOD ARID1A ARID1B ARID5B ASCC1 ASCC3 ASCL2 ATF7 ATF7IP ATM B3GNT3 BBOX1 BBX BCAT1 BCL11A BCL11B BCL6 BRCA2 BRSK2 C2 C6orf103 CAPN5 CAPN7 CBFA2T3 CBL CBX5 CCNB1IP1 CD3G CD81 CDC42BPB CDC5L CDC91L1 CDK6 CDKL2 CDKL5 CDYL CEBPE CENPA CFLAR CHD3 CHD7 CHES1 CHRM3 CHST12 CNP COH1 COLQ COPS2 CP…
77	GO:0007275 [2]: development	132	132	669	1655	9823	-2.15	0	2.77	0.87	AHNAK ALX4 ANXA2 AP3D1 APBB1 ARHGAP26 ARHGEF2 ARID1A ARID1B ASCL2 ATF7IP ATP10A ATP2C1 AXIN1 AXIN2 BAIAP2 BCL11A BTD CACNA1A CASQ2 CD2 CD3G CDC42 CDC42BPB CDKL2 CDYL CELSR1 CHRM3 CMKLR1 COL11A2 COX10 CPM CPOX CSF2 CUGBP2 DEDD DLK1 DNMT3A DTX1 ECE2 EDA EFHA1 EMD EMP2 EOMES EPHB1 ESR2 ESRRG EXT1 FIGF FZD5 GAS7 GLI1 HDAC4 HIST1H1A HOXA11 HUNK IFNG IGFBP1 JAK2 JARID2 KHDRBS3 KIF1B KRT17 LAMA4 LECT1 L…
78	GO:0019538 [5]: protein metabolism	200	200	601	2608	8870	-2.18	0	2.54	0.81	AATK ACVR1B ADAM17 ADAM22 ADAM8 ADAMTS14 ADCY9 AGTPBP1 AKT3 APBB1 APG7L APOA5 B3GNT3 BRSK2 C2 C6orf103 CAPN5 CAPN7 CBL CCNB1IP1 CD3G CD81 CDC42BPB CDC91L1 CDK6 CDKL2 CDKL5 CENPA CFLAR CHD3 CHRM3 CHST12 COH1 CPA5 CPM CPN1 CTBP1 CTSS CTSZ CUL4A DALRD3 DDR1 DNAJC5 DNAJC7 DNM3 DTX1 DUSP6 DYRK4 ECE2 EGFR EHMT1 EIF2C2 EIF2S3 EIF4A2 EPHB1 F10 FANCC FAP FAS FBXO5 FGR FKBP5 FOLH1 FUT4 FYB FYN GAL3ST4 GALN…
79	GO:0048096 [5]: chromatin-mediated maintenance of transcription	2	2	799	1	11477	-2.19	0	4.41	1.31	ARID1A ARID1B
80	GO:0009399 [5]: nitrogen fixation	2	2	799	1	11477	-2.19	0	4.41	1.31	GLUL NIFUN
81	GO:0045893 [8]: positive regulation of transcription, DNA-dependent	6	6	795	26	11452	-2.2	0	4.14	1.16	ARID1A ARID1B ATF7IP CREB5 ESRRG NOTCH4
82	GO:0043119 [4]: positive regulation of physiological process	31	31	770	306	11172	-2.22	0	3.41	0.87	ARID1A ARID1B ATF7IP BCL6 CD2 CD81 CFLAR CREB5 CUL4A DEDD DIABLO ESRRG FAS FASLG FIGF GLP2R IGF1R IL5 IRS2 LRP5 LTA NCK2 NOTCH4 PRKCA SIPA1 SLAMF1 SOCS5 STK17A STK3 TGFBR2 WDR39
83	GO:0009605 [4]: response to external stimulus	69	69	732	1194	10284	-2.3	0	0.05	0.01	ABCA4 ADORA2B ADORA3 ARRB2 BCL6 C2 C4BPA C7 CCL13 CCL18 CD14 CD160 CD1C CD83 CDH23 CMKLR1 COCH COL11A2 CSF2 CX3CR1 DAF DEFB129 FGR GJB2 GNLY GPR77 GRAP2 HBXIP HDAC4 HIAT1 HLA-DPB1 IL16 IL18RAP IL5 IL8RB ITGB1 KCNH2 KCNIP1 KIR2DL4 KLRC1 KLRD1 LSP1 MAPK14 MEFV MGLL MIF NCF2 NDRG1 OPN5 OR5I1 PAX6 PDE6A PLAUR PLD1 PRF1 PTAFR RIPK2 SELE SLAMF1 SYK SYT1 TLR8 TNF TOLLIP TRPA1 TRPC3 VAX2 XCL1 XCL2
84	GO:0006397 [7]: mRNA processing	8	8	793	229	11249	-2.32	0	0.01	0	APOBEC2 CPSF1 CUGBP2 ELAVL4 PAPOLA RBMS1 RNASEL TNRC6A
85	GO:0051242 [5]: positive regulation of cellular physiological process	25	25	776	236	11242	-2.35	0	3.37	0.87	BCL6 CD2 CD81 CFLAR CUL4A DEDD DIABLO FAS FASLG FIGF GLP2R IGF1R IL5 IRS2 LRP5 LTA NCK2 PRKCA SIPA1 SLAMF1 SOCS5 STK17A STK3 TGFBR2 WDR39
86	GO:0030182 [4]: neuron differentiation	4	4	797	12	11466	-2.4	0	4.05	1.14	DTX1 NLGN1 NRCAM YWHAG
87	GO:0006968 [4]: cellular defense response	11	11	790	76	11402	-2.42	0	3.67	0.91	ADORA2B CD160 CSF2 CX3CR1 GNLY IL8RB ITGB1 KIR2DL4 LSP1 NCF2 PRF1
88	GO:0006259 [5]: DNA metabolism	45	45	756	493	10985	-2.42	0	2.99	0.87	ARID1A ARID1B ATF7IP ATM BRCA2 CBX5 CDYL CENPA CHD3 CHD7 DNMT3A EHMT1 EP400 EZH2 FANCC HBXAP HDAC4 HIST1H1A L3MBTL LIG1 LIG4 MBD4 MGMT MNAT1 MSH5 NEIL3 NFIC NFIX POLH PPFIBP2 RBMS1 RFC2 RFC5 RPA2 RPA3 SHPRH SIRT4 SMARCA2 SMARCC1 SMYD3 TERT TLK1 UNG VCX3A XRCC3
89	GO:0006139 [5]: nucleobase, nucleoside, nucleotide and nucleic acid metabolism	208	208	593	2759	8719	-2.46	0	2.14	0.78	ADCY9 ALX4 APBB1 APOBEC2 ARID1A ARID1B ARID5B ASCC1 ASCC3 ASCL2 ATF7 ATF7IP ATM BBX BCL11A BCL11B BCL6 BRCA2 CBFA2T3 CBX5 CDC5L CDYL CEBPE CENPA CHD3 CHD7 CHES1 CNP COPS2 CPSF1 CREB5 CUGBP2 CUTL2 DALRD3 DEAF1 DEDD DNMT3A E2F3 EDA EHMT1 ELAVL4 ELF2 ELK4 EOMES EP400 ESR2 ESRRG ETS1 ETV6 EZH2 FANCC FHIT FOXK2 FOXP1 FPGS G6PD GFI1 GLI1 GMDS GUCY1A2 HBXAP HDAC4 HIP2 HIST1H1A HIVEP1 HNRPF HOXA11 JAZF1 …
90	GO:0008152 [3]: metabolism	469	469	332	6496	4982	-2.51	0	1.91	0.68	AATK ACOX3 ACVR1B ADAM17 ADAM22 ADAM8 ADAMTS14 ADCY9 AGPAT1 AGTPBP1 AKR1C4 AKT3 ALDH16A1 ALX4 AP3D1 APBB1 APG7L APOA5 APOBEC2 APOD ARID1A ARID1B ARID5B ASCC1 ASCC3 ASCL2 ATF7 ATF7IP ATM ATP11A ATP2C1 ATP9B B3GNT3 BBOX1 BBX BCAT1 BCL11A BCL11B BCL6 BRCA2 BRSK2 BTD C2 C20orf112 C6orf103 C6orf107 CA5A CA6 CAPN5 CAPN7 CBFA2T3 CBL CBR3 CBR4 CBX5 CCNB1IP1 CD3G CD81 CDC42BPB CDC5L CDC91L1 CDK6 CDKL2 CDK…
91	GO:0006996 [5]: organelle organization and biogenesis	54	54	747	620	10858	-2.56	0	2.72	0.87	ACTN4 APBB1 ARHGAP26 ARHGEF2 ARID1A ARID1B BRCA2 CBX5 CD3G CDC42 CDC42BPB CDYL CENPA CHD3 CHD7 EHMT1 EP400 EZH2 FZD5 GTPBP4 HBXAP HDAC4 HIST1H1A KIF13A KIF1B KIF21B KIF4A L3MBTL NCK2 NEDD9 PACSIN2 PAFAH1B1 PDCD11 PLEC1 POT1 RANBP9 SHANK1 SHPRH SIPA1 SIRT4 SMARCA2 SMARCC1 SMYD3 SORBS1 SURF6 TBCA TBCD TERT TLK1 TNKS2 TUBGCP3 TUBGCP6 VCX3A YWHAG
92	GO:0006950 [4]: response to stress	66	66	735	784	10694	-2.59	0	2.57	0.83	ADORA2B ADORA3 ATM BCL6 BRCA2 C2 C4BPA C7 CCL13 CCL18 CD14 CD160 CD1C CD83 CHES1 CSF2 CX3CR1 DAF EPX FANCC FGR GNLY GRAP2 HBXIP HDAC4 HLA-DPB1 HSPA4 HSPB6 IL18RAP IL5 IL8RB ITGB1 KIR2DL4 KLRC1 KLRD1 LIG1 LIG4 LSP1 MAPK14 MAPK8 MBD4 MEFV MGLL MGMT MIF MKNK2 MNAT1 MSH5 NCF2 NEIL3 POLH PRF1 PTAFR RFC5 RIPK2 RPA3 SELE SLAMF1 SYK TLK1 TLR8 TNF TOLLIP UNG XCL1 XRCC3
93	GO:0050867 [6]: positive regulation of cell activation	4	4	797	13	11465	-2.6	0	3.83	1.03	CD2 CD81 NCK2 SOCS5
94	GO:0007157 [6]: heterophilic cell adhesion	4	4	797	13	11465	-2.6	0	3.83	1.03	GMDS ITGAE SYK TNF
95	GO:0006816 [8]: calcium ion transport	9	9	792	58	11420	-2.61	0	3.53	0.87	ATP2C1 CACNA1A FYN ITPR1 ITPR2 LIM2 NMUR1 SLC8A1 TRPC3
96	GO:0043170 [4]: macromolecule metabolism	218	218	583	2928	8550	-2.63	0	1.88	0.68	AATK ACVR1B ADAM17 ADAM22 ADAM8 ADAMTS14 ADCY9 AGTPBP1 AKT3 APBB1 APG7L APOA5 B3GNT3 BRSK2 C2 C6orf103 CAPN5 CAPN7 CBL CCNB1IP1 CD3G CD81 CDC42BPB CDC91L1 CDK6 CDKL2 CDKL5 CENPA CFLAR CHD3 CHRM3 CHST12 COH1 CPA5 CPM CPN1 CTBP1 CTSS CTSZ CUL4A DALRD3 DDR1 DNAJC5 DNAJC7 DNM3 DTX1 DUSP6 DYRK4 ECE2 EGFR EHMT1 EIF2C2 EIF2S3 EIF4A2 EPHB1 EXT1 F10 FANCC FAP FAS FBXO5 FGR FKBP5 FOLH1 FUT4 FYB FYN G6PD GA…
97	GO:0016043 [4]: cell organization and biogenesis	64	64	737	761	10717	-2.65	0	2.51	0.79	ACTN4 APBB1 ARHGAP26 ARHGEF2 ARID1A ARID1B ATP10A BRCA2 CBX5 CD2 CD3G CDC42 CDC42BPB CDYL CENPA CHD3 CHD7 EHMT1 EP400 ESR2 EZH2 FZD5 GTPBP4 HBXAP HDAC4 HIST1H1A IFNG IGFBP1 KIF13A KIF1B KIF21B KIF4A L3MBTL LIM2 NCK2 NEDD9 PACSIN2 PAFAH1B1 PDCD11 PLEC1 POT1 PRSS11 QSCN6 RANBP9 SHANK1 SHPRH SIPA1 SIRT4 SMARCA2 SMARCC1 SMYD3 SOCS5 SORBS1 STK38L SURF6 TBCA TBCD TERT TLK1 TNKS2 TUBGCP3 TUBGCP6 VCX3A Y…
98	GO:0042110 [7]: T-cell activation	6	6	795	30	11448	-2.7	0	3.59	0.87	CD2 CD3G CD8B1 NCK2 RHOH SOCS5
99	GO:0006629 [5]: lipid metabolism	27	27	774	526	10952	-2.71	0	0.04	0.01	ACOX3 AGPAT1 AKR1C4 APOD CD81 CDC91L1 CYP7A1 HEXA HSD17B4 LASS6 LRP1 LRP5 LYPLA1 MGLL MIF MVD OSBPL10 OSBPL5 PAFAH1B1 PBX1 PIK3C2A PITPNB PLCB2 PLCD3 PLCG2 PLD1 SAMD8
100	GO:0051244 [4]: regulation of cellular physiological process	46	46	755	521	10957	-2.71	0	2.63	0.86	APBB1 ARHGEF2 BCL6 CARD15 CD2 CD3G CD81 CFLAR CTBP1 CTBP2 CUL4A DEDD DIABLO ESR2 ETS1 FAS FASLG FIGF GLP2R IGF1R IL5 IRS2 LAMA4 LRP5 LTA MCL1 MIF NCK2 PRKCA PRKCZ QSCN6 RIPK2 SIPA1 SLAMF1 SOCS5 STK17A STK3 STK38L SYT1 TGFBR2 TLK1 TNF TNFAIP8 TNFSF18 WDR39 YWHAG
101	GO:0007155 [4]: cell adhesion	47	47	754	535	10943	-2.71	0	2.6	0.85	ADAM22 APP ARMC4 C1orf38 CD2 CD34 CD44 CD96 CDH17 CDH23 CDH9 CELSR1 COL11A2 COL16A1 CTNNA1 CX3CR1 DDR1 FAT2 FLJ23834 FLRT2 GMDS HNT ITGAE ITGAL ITGB1 LAMA4 MAEA NEDD9 NLGN1 NRCAM PARVG PCDH9 PCDHA2 PCDHA6 PVRL1 SELE SGCE SIGLEC7 SIPA1 SLIT3 SORBS1 SPON2 STIM2 SYK TNF TNXB VCL
102	GO:0006163 [7]: purine nucleotide metabolism	1	1	800	82	11396	-2.76	0	0	0	MTHFD1
103	GO:0019835 [5]: cytolysis	4	4	797	14	11464	-2.78	0	3.64	0.9	C7 GZMB GZMH PRF1
104	GO:0051093 [4]: negative regulation of development	6	6	795	31	11447	-2.8	0	3.47	0.87	APBB1 DTX1 ESR2 NOTCH4 SIPA1 SOCS5
105	GO:0006366 [8]: transcription from Pol II promoter	36	36	765	394	11084	-2.81	0	2.62	0.86	ATF7IP BCL6 CHD3 COPS2 CREB5 E2F3 ELK4 ETS1 FOXK2 GFI1 GLI1 LITAF MAFG MLLT1 MNAT1 NFATC1 NFIC NFIL3 NFIX NRF1 PBX1 SMARCA2 SMARCC1 SOX30 SOX5 SPI1 SPIB TAF9 TCERG1 TCF12 TCF7 THRA THRAP5 TRIP4 VAX2 WDR39
106	GO:0007528 [7]: neuromuscular junction development	2	2	799	2	11476	-2.82	0	3.76	0.99	CUGBP2 NRD1
107	GO:0008089 [9]: anterograde axon cargo transport	2	2	799	2	11476	-2.82	0	3.76	0.99	KIF1B KIF4A
108	GO:0006954 [5]: inflammatory response	19	19	782	177	11301	-2.84	0	2.92	0.87	ADORA3 BCL6 CCL13 CCL18 CD14 HDAC4 IL18RAP IL5 IL8RB MEFV MGLL MIF PTAFR RIPK2 SELE SYK TLR8 TNF TOLLIP
109	GO:0044255 [5]: cellular lipid metabolism	20	20	781	409	11069	-2.84	0	0.04	0.01	ACOX3 AGPAT1 AKR1C4 CD81 CDC91L1 CYP7A1 HEXA HSD17B4 LASS6 LYPLA1 MIF MVD OSBPL10 OSBPL5 PBX1 PIK3C2A PLCB2 PLCG2 PLD1 SAMD8
110	GO:0042981 [6]: regulation of apoptosis	23	23	778	227	11251	-2.85	0	2.82	0.87	CARD15 CD2 CD3G CFLAR CUL4A DEDD DIABLO FAS FASLG IGF1R LTA MCL1 MIF PRKCA PRKCZ RIPK2 SIPA1 STK17A STK3 TNF TNFAIP8 TNFSF18 YWHAG
111	GO:0045595 [4]: regulation of cell differentiation	7	7	794	41	11437	-2.86	0	3.36	0.87	CD2 DTX1 NLGN1 NOTCH4 NRCAM SOCS5 YWHAG
112	GO:0016064 [6]: humoral defense mechanism (sensu Vertebrata)	13	13	788	106	11372	-2.87	0	3.07	0.87	C2 C4BPA C7 CCL18 CD1C DAF GRAP2 KLRC1 KLRD1 MAPK14 PTAFR SLAMF1 XCL1
113	GO:0043067 [5]: regulation of programmed cell death	23	23	778	229	11249	-2.91	0	2.75	0.87	CARD15 CD2 CD3G CFLAR CUL4A DEDD DIABLO FAS FASLG IGF1R LTA MCL1 MIF PRKCA PRKCZ RIPK2 SIPA1 STK17A STK3 TNF TNFAIP8 TNFSF18 YWHAG
114	GO:0006164 [7]: purine nucleotide biosynthesis	1	1	800	79	11399	-2.93	0	0	0	MTHFD1
115	GO:0006631 [6]: fatty acid metabolism	4	4	797	139	11339	-2.94	0	0.01	0	ACOX3 HSD17B4 LYPLA1 MIF
116	GO:0030097 [5]: hemopoiesis	9	9	792	63	11415	-2.97	0	3.13	0.87	BCL11A CD2 CD3G CDC42 HDAC4 NOTCH4 RHOH SOCS5 STIM2
117	GO:0007582 [2]: physiological process	692	692	109	9770	1708	-2.97	0	1.73	0.68	AATK ABCA4 ABCA9 ABI3 ACOX3 ACTN4 ACVR1B ADAM17 ADAM22 ADAM8 ADAMTS14 ADCY9 ADORA2B ADORA3 AGPAT1 AGTPBP1 AKR1C4 AKT3 ALDH16A1 ALX4 ANKFY1 ANXA7 AP3D1 AP3M2 APBB1 APG7L APOA5 APOBEC2 APOD APP ARF1 ARFGEF1 ARHGAP26 ARHGEF2 ARID1A ARID1B ARID5B ARL9 ARMC1 ARRB2 ASCC1 ASCC3 ASCL2 ASGR2 ATF7 ATF7IP ATM ATP10A ATP11A ATP11C ATP2C1 ATP4B ATP8B4 ATP9B AXIN1 B3GNT3 BBOX1 BBX BCAT1 BCL11A BCL11B BCL6 BET1…
118	GO:0050879 [4]: organismal movement	6	6	795	174	11304	-2.98	0	0.02	0	ABCA4 CDH23 OPN5 PAX6 PDE6A VAX2
119	GO:0050881 [5]: musculoskeletal movement	6	6	795	174	11304	-2.98	0	0.02	0	ABCA4 CDH23 OPN5 PAX6 PDE6A VAX2
120	GO:0050885 [6]: regulation of balance	6	6	795	174	11304	-2.98	0	0.02	0	ABCA4 CDH23 OPN5 PAX6 PDE6A VAX2
121	GO:0050953 [6]: sensory perception of light	6	6	795	174	11304	-2.98	0	0.02	0	ABCA4 CDH23 OPN5 PAX6 PDE6A VAX2
122	GO:0050957 [6]: equilibrioception	6	6	795	174	11304	-2.98	0	0.02	0	ABCA4 CDH23 OPN5 PAX6 PDE6A VAX2
123	GO:0007601 [7]: visual perception	6	6	795	174	11304	-2.98	0	0.02	0	ABCA4 CDH23 OPN5 PAX6 PDE6A VAX2
124	GO:0030154 [3]: cell differentiation	20	20	781	194	11284	-2.99	0	2.71	0.87	ASCL2 CD2 CD3G CDC42 DTX1 ECE2 EDA HDAC4 LPIN1 MCL1 NDRG1 NLGN1 NOTCH1 NOTCH4 NRCAM PAX6 RHOH SKI SOCS5 YWHAG
125	GO:0045596 [5]: negative regulation of cell differentiation	3	3	798	8	11470	-3	0	3.48	0.87	DTX1 NOTCH4 SOCS5
126	GO:0006024 [8]: glycosaminoglycan biosynthesis	3	3	798	8	11470	-3	0	3.48	0.87	CHST12 EXT1 XYLT2
127	GO:0007270 [7]: nerve-nerve synaptic transmission	3	3	798	8	11470	-3	0	3.48	0.87	CHRNE COLQ KIF1B
128	GO:0050874 [3]: organismal physiological process	129	129	672	1715	9763	-3	0	1.61	0.62	ABCA4 ADORA2B ADORA3 ARRB2 BCL6 C2 C4BPA C7 CACNA1A CCL13 CCL18 CD14 CD160 CD1C CD2 CD3G CD81 CD83 CD8B1 CD96 CDH23 CHRM3 CHRNE CMKLR1 CNP CNR2 COCH COL11A2 COL16A1 COLQ CORT CSF2 CST7 CTSS CUGBP2 CX3CR1 DAF DLGAP1 ECE2 EDA ETS1 F10 FAS FASLG FCAR FCGR1A FYB GABRB1 GABRD GJB2 GLRA2 GLUL GNA12 GNAS GNLY GPSM3 GRAP2 GRIA4 GRM5 HDAC4 HLA-B HLA-DPB1 HLA-E HTR3A IFNG IL16 IL18RAP IL19 IL2RG IL5 IL8RB …
129	GO:0016032 [2]: viral life cycle	6	6	795	33	11445	-3.01	0	3.24	0.87	CD81 CTBP1 CTBP2 GFI1 HBXIP PVRL1
130	GO:0006811 [5]: ion transport	54	54	747	650	10828	-3.01	0	2.13	0.78	ARMC1 ATP10A ATP11A ATP11C ATP2C1 ATP4B ATP8B4 ATP9B CACNA1A CHRNE CLCA4 CLCN7 CLIC1 COL11A2 COL16A1 COL23A1 COLQ EDA EMID2 FXYD1 FYN GABRB1 GABRD GLRA2 GRIA4 HCN2 HTR3A ITPR1 ITPR2 KCNA4 KCND1 KCNH2 KCNK3 KCNMA1 KCTD10 KCTD2 LIM2 NMUR1 NNT P2RX7 SFXN5 SLC10A1 SLC34A1 SLC39A10 SLC39A11 SLC4A11 SLC4A4 SLC8A1 SLCO3A1 TFRC TRPA1 TRPC3 TRPM4 WNK1
131	GO:0006915 [6]: apoptosis	36	36	765	404	11074	-3.01	0	2.37	0.78	APP AXIN1 CARD15 CD14 CD2 CD3G CFLAR CUL4A DEDD DIABLO ELMO2 FAS FASLG GZMB GZMH IGF1R IL19 LTA MAEA MCL1 MIF PDCD11 PRF1 PRKCA PRKCZ RIPK1 RIPK2 SIPA1 STK17A STK3 TNF TNFAIP8 TNFSF18 TRIM35 UNC5B YWHAG
132	GO:0008219 [4]: cell death	38	38	763	432	11046	-3.03	0	2.31	0.78	APP AXIN1 C7 CARD15 CD14 CD2 CD3G CFLAR CUL4A DEDD DIABLO ELMO2 EMP2 FAS FASLG GZMB GZMH IGF1R IL19 LTA MAEA MCL1 MIF PDCD11 PRF1 PRKCA PRKCZ RIPK1 RIPK2 SIPA1 STK17A STK3 TNF TNFAIP8 TNFSF18 TRIM35 UNC5B YWHAG
133	GO:0012501 [5]: programmed cell death	36	36	765	406	11072	-3.04	0	2.32	0.78	APP AXIN1 CARD15 CD14 CD2 CD3G CFLAR CUL4A DEDD DIABLO ELMO2 FAS FASLG GZMB GZMH IGF1R IL19 LTA MAEA MCL1 MIF PDCD11 PRF1 PRKCA PRKCZ RIPK1 RIPK2 SIPA1 STK17A STK3 TNF TNFAIP8 TNFSF18 TRIM35 UNC5B YWHAG
134	GO:0044249 [5]: cellular biosynthesis	53	53	748	891	10587	-3.06	0	0.11	0.03	ADCY9 AGPAT1 AP3D1 APBB1 B3GNT3 BBOX1 BCAT1 CDC91L1 CHST12 COX10 CPOX CTBP1 CTBP2 CYP7A1 DALRD3 DNM3 EIF2C2 EIF2S3 EIF4A2 EXT1 FPGS FUT4 GAL3ST4 GALNT2 GALNT9 GLUL GMDS GUCY1A2 KARS KIAA2018 MAN1C1 MGAT5 MIF MKNK2 MRPL21 MRPS5 MRRF MTHFD1 NADSYN1 PANK4 PBX1 PRPSAP2 PTGFRN RBMS1 RPL23 RPL39L RPN1 RPS3 ST3GAL1 ST3GAL2 TPK1 TSFM XYLT2
135	GO:0007166 [5]: cell surface receptor linked signal transduction	101	101	700	1320	10158	-3.06	0	1.68	0.67	ACVR1B ADAMTS14 ADORA2B ADORA3 APLP2 ARHGEF2 ARL3 ASGR2 AXIN1 AXIN2 BAIAP2 BCL9 CACNA1A CBL CD14 CD160 CD2 CD3G CD8B1 CELSR1 CHRM3 CMKLR1 CNR2 CORT CSF2 CX3CR1 DDR1 DGKA DGKQ DTX1 ECE2 EGFR EPHB1 FZD5 GLI1 GLP2R GLRA2 GNA12 GNAL GNAS GNB5 GNG7 GPR37 GPR77 GPRC5C GRB2 GRIA4 GRK5 GRM5 GRPR IFNG IGF1R IL18RAP IL8RB ITGAE ITGAL ITGB1 KLRC1 KLRD1 LEF1 LRP5 MAPK14 MIF MRGPRG NCK2 NEDD9 NLK NMUR1 NOTCH4…
136	GO:0006887 [6]: exocytosis	8	8	793	54	11424	-3.07	0	3.05	0.87	ARFGEF1 NLGN1 RAPGEF4 SCRN1 SEC5L1 SEC8L1 SYT1 UNC13C
137	GO:0009058 [4]: biosynthesis	56	56	745	933	10545	-3.07	0	0.12	0.04	ADCY9 AGPAT1 AP3D1 APBB1 B3GNT3 BBOX1 BCAT1 CDC91L1 CHST12 COX10 CPOX CTBP1 CTBP2 CYP7A1 DALRD3 DNM3 EIF2C2 EIF2S3 EIF4A2 EXT1 FPGS FUT4 GAL3ST4 GALNT2 GALNT9 GLUL GMDS GUCY1A2 KARS KIAA2018 MAN1C1 MGAT5 MIF MKNK2 MRPL21 MRPS5 MRRF MTHFD1 NADSYN1 PANK4 PBX1 PIGA PRPSAP2 PTGFRN RBMS1 RPL23 RPL39L RPN1 RPS3 ST3GAL1 ST3GAL2 TAT TPK1 TSFM UCK2 XYLT2
138	GO:0008283 [4]: cell proliferation	77	77	724	981	10497	-3.09	0	1.8	0.68	APBB1 ARHGEF2 ATM AXIN1 BCAT1 BCL6 BRCA2 CBFA2T3 CCNB3 CD160 CD81 CDK6 CHES1 CHRM3 CTBP1 CTBP2 CUL4A DUSP6 E2F3 EGFR EMP2 ETS1 EXT1 FHIT FIGF GAS7 GFI1 GLP2R GRPR HDAC4 IGF1R IL2RG IL5 IL8RB IRS2 JAK2 LCK LIG1 LIG4 LRP1 LRP5 MACF1 MIF MNAT1 MSH5 NCK2 NEDD9 NFIC NFIX NR6A1 PAFAH1B1 PARD6G PDZK1 POLH PPP6C PRKCA PTENP1 QSCN6 RAP1A RASSF1 RBMS1 RFC2 RFC5 RFP RPA2 RPA3 RUNX3 SEPT6 SIPA1 SLAMF1 SYK TE…
139	GO:0016265 [3]: death	38	38	763	436	11042	-3.09	0	2.22	0.78	APP AXIN1 C7 CARD15 CD14 CD2 CD3G CFLAR CUL4A DEDD DIABLO ELMO2 EMP2 FAS FASLG GZMB GZMH IGF1R IL19 LTA MAEA MCL1 MIF PDCD11 PRF1 PRKCA PRKCZ RIPK1 RIPK2 SIPA1 STK17A STK3 TNF TNFAIP8 TNFSF18 TRIM35 UNC5B YWHAG
140	GO:0015980 [6]: energy derivation by oxidation of organic compounds	4	4	797	134	11344	-3.14	0	0.02	0	G6PD IQCD ME3 PFKM
141	GO:0019058 [3]: viral infectious cycle	5	5	796	25	11453	-3.15	0	3.15	0.87	CD81 CTBP1 CTBP2 HBXIP PVRL1
142	GO:0008104 [4]: protein localization	39	39	762	453	11025	-3.15	0	2.14	0.78	AP3D1 AP3M2 ARF1 ARHGEF2 ARL9 BET1 CD3G CD81 CDC42 CLTC COG5 COLQ FYB GGA1 HERC2 ICMT IPO7 KIF13A KLHL2 LRP1B MIPEP NLGN1 PACSIN2 PPP1R10 RAB1B RAB40A RAB43 RAB4A RAP2B RGS12 RPL23 SEC5L1 SEC8L1 SORCS1 SORCS2 TLK1 TSSC1 VTI1A XPO6
143	GO:0006023 [7]: aminoglycan biosynthesis	3	3	798	9	11469	-3.21	0	3.24	0.87	CHST12 EXT1 XYLT2
144	GO:0045045 [5]: secretory pathway	14	14	787	126	11352	-3.21	0	2.62	0.86	ARFGEF1 BET1 COG5 GGA1 NLGN1 NMUR1 OSBPL5 RAPGEF4 SCRN1 SEC22L2 SEC5L1 SEC8L1 SYT1 UNC13C
145	GO:0046474 [9]: glycerophospholipid biosynthesis	4	4	797	17	11461	-3.25	0	3.12	0.87	AGPAT1 CD81 CDC91L1 PIK3C2A
146	GO:0050896 [3]: response to stimulus	132	132	669	1812	9666	-3.25	0	1.15	0.47	ABCA4 ADORA2B ADORA3 ARRB2 ATM BCL6 BRCA2 C2 C4BPA C7 CCL13 CCL18 CD14 CD160 CD1C CD2 CD3G CD81 CD83 CD8B1 CD96 CDH23 CEBPE CHES1 CMKLR1 CNR2 COCH COL11A2 CSF2 CST7 CTSS CX3CR1 DAF DEFB129 EDA EPX ETS1 FANCC FAS FASLG FCAR FCGR1A FGR FYB GJB2 GNLY GPR77 GPSM3 GRAP2 HBXIP HDAC4 HIAT1 HLA-B HLA-DPB1 HLA-E HSPA4 HSPB6 IFNG IL16 IL18RAP IL19 IL2RG IL5 IL8RB ILF2 ITGB1 KCNH2 KCNIP1 KIR2DL4 KLRC1 KLRD1…
147	GO:0006767 [6]: water-soluble vitamin metabolism	5	5	796	26	11452	-3.26	0	3.03	0.87	BBOX1 BTD G6PD NADSYN1 TPK1
148	GO:0045815 [4]: positive regulation of gene expression, epigenetic	2	2	799	3	11475	-3.26	0	3.29	0.87	ARID1A ARID1B
149	GO:0006661 [11]: phosphatidylinositol biosynthesis	2	2	799	3	11475	-3.26	0	3.29	0.87	CD81 PIK3C2A
150	GO:0007025 [9]: beta-tubulin folding	2	2	799	3	11475	-3.26	0	3.29	0.87	TBCA TBCD
151	GO:0045786 [7]: negative regulation of cell cycle	10	10	791	80	11398	-3.29	0	2.69	0.86	APBB1 ATM AXIN1 EGFR EXT1 FHIT PTENP1 RAP1A RASSF1 SIPA1
152	GO:0040008 [4]: regulation of growth	11	11	790	92	11386	-3.31	0	2.63	0.86	APBB1 ESR2 IFNG IGFBP1 LAMA4 LRP12 NEDD9 PRSS11 QSCN6 SIPA1 SOCS5
153	GO:0009653 [3]: morphogenesis	81	81	720	1069	10409	-3.32	0	1.41	0.56	AHNAK ALX4 ANXA2 APBB1 ARHGAP26 ARHGEF2 ASCL2 ATP10A ATP2C1 BAIAP2 BCL11A BTD CACNA1A CASQ2 CD2 CD3G CDC42 CDC42BPB CELSR1 CHRM3 CMKLR1 COL11A2 CPM CUGBP2 ECE2 EDA EFHA1 EMD EOMES EPHB1 ESR2 EXT1 FIGF GAS7 HDAC4 HOXA11 IFNG IGFBP1 JAK2 JARID2 KRT17 LECT1 LIG1 MAML3 MEST MINPP1 MYOM1 MYOM2 NCOA4 NEDD9 NLGN1 NOTCH4 NPR3 NRCAM NRD1 PAFAH1B1 PARK2 PAX6 PBX1 PRSS11 QSCN6 RHOH RUNX2 SCML1 SEMA4B SGCE S…
154	GO:0006412 [6]: protein biosynthesis	28	28	773	503	10975	-3.32	0	0.1	0.03	APBB1 B3GNT3 CDC91L1 DALRD3 DNM3 EIF2C2 EIF2S3 EIF4A2 FUT4 GALNT2 GALNT9 KARS KIAA2018 MAN1C1 MGAT5 MKNK2 MRPL21 MRPS5 MRRF PTGFRN RBMS1 RPL23 RPL39L RPN1 RPS3 ST3GAL1 ST3GAL2 TSFM
155	GO:0050865 [5]: regulation of cell activation	5	5	796	27	11451	-3.36	0	2.91	0.87	CD2 CD81 MIF NCK2 SOCS5
156	GO:0015031 [5]: protein transport	37	37	764	440	11038	-3.37	0	1.87	0.68	AP3D1 AP3M2 ARF1 ARHGEF2 ARL9 BET1 CD3G CDC42 CLTC COG5 FYB GGA1 HERC2 ICMT IPO7 KIF13A KLHL2 LRP1B MIPEP NLGN1 PACSIN2 PPP1R10 RAB1B RAB40A RAB43 RAB4A RAP2B RGS12 RPL23 SEC5L1 SEC8L1 SORCS1 SORCS2 TLK1 TSSC1 VTI1A XPO6
157	GO:0009968 [5]: negative regulation of signal transduction	4	4	797	18	11460	-3.38	0	2.97	0.87	NLK RHOH SOCS5 TAOK3
158	GO:0043283 [4]: biopolymer metabolism	101	101	700	1510	9968	-3.39	0	0.38	0.15	ADAM17 ADAM22 ADAM8 ADAMTS14 AGTPBP1 APOBEC2 ARID1A ARID1B ATF7IP ATM BRCA2 C2 C6orf103 CAPN5 CAPN7 CBX5 CDYL CENPA CFLAR CHD3 CHD7 COH1 CPA5 CPM CPN1 CPSF1 CTSS CTSZ CUGBP2 DALRD3 DNMT3A ECE2 EHMT1 ELAVL4 EP400 EZH2 F10 FANCC FAP FBXO5 FOLH1 GZMB GZMH HBXAP HDAC4 HIST1H1A HNRPF IMMP2L KARS L3MBTL LIG1 LIG4 MBD4 MGMT MIPEP MNAT1 MSH5 NEIL3 NFIC NFIX NRD1 PAPOLA PARK2 PARN PDCD11 PFKM PGCP POLH PP…
159	GO:0007160 [5]: cell-matrix adhesion	8	8	793	59	11419	-3.39	0	2.67	0.86	CD44 ITGAE ITGAL ITGB1 PARVG SGCE SORBS1 TNXB
160	GO:0000087 [7]: M phase of mitotic cell cycle	4	4	797	127	11351	-3.39	0	0.03	0	BRCA2 NEDD9 PAFAH1B1 YWHAG
161	GO:0045184 [5]: establishment of protein localization	37	37	764	442	11036	-3.4	0	1.83	0.68	AP3D1 AP3M2 ARF1 ARHGEF2 ARL9 BET1 CD3G CDC42 CLTC COG5 FYB GGA1 HERC2 ICMT IPO7 KIF13A KLHL2 LRP1B MIPEP NLGN1 PACSIN2 PPP1R10 RAB1B RAB40A RAB43 RAB4A RAP2B RGS12 RPL23 SEC5L1 SEC8L1 SORCS1 SORCS2 TLK1 TSSC1 VTI1A XPO6
162	GO:0008286 [8]: insulin receptor signaling pathway	3	3	798	10	11468	-3.41	0	3.03	0.87	BAIAP2 IGF1R SORBS1
163	GO:0006082 [5]: organic acid metabolism	21	21	780	393	11085	-3.42	0	0.09	0.03	ACOX3 AGPAT1 BBOX1 BCAT1 BTD CTBP1 CTBP2 CYP7A1 DALRD3 FPGS GLUL HSD17B4 KARS LYPLA1 ME3 MIF MTHFD1 PROSC SLC7A8 SLC7A9 TAT
164	GO:0008284 [6]: positive regulation of cell proliferation	12	12	789	107	11371	-3.43	0	2.44	0.78	BCL6 CD81 FIGF GLP2R IGF1R IL5 IRS2 LRP5 NCK2 SLAMF1 TGFBR2 WDR39
165	GO:0015674 [7]: di-, tri-valent inorganic cation transport	11	11	790	95	11383	-3.44	0	2.47	0.78	ATP2C1 CACNA1A FYN ITPR1 ITPR2 LIM2 NMUR1 SFXN5 SLC8A1 TFRC TRPC3
166	GO:0016582 [9]: non-covalent chromatin modification	5	5	796	28	11450	-3.45	0	2.8	0.87	ARID1A ARID1B BRCA2 SIRT4 SMARCC1
167	GO:0030098 [4]: lymphocyte differentiation	5	5	796	28	11450	-3.45	0	2.8	0.87	CD2 CD3G HDAC4 RHOH SOCS5
168	GO:0006338 [10]: chromatin remodeling	5	5	796	28	11450	-3.45	0	2.8	0.87	ARID1A ARID1B BRCA2 SIRT4 SMARCC1
169	GO:0006457 [7]: protein folding	9	9	792	208	11270	-3.45	0	0.05	0.01	ADCY9 DNAJC5 DNAJC7 FKBP5 HSPA4 HSPB6 PPIE TBCA TBCD
170	GO:0019752 [6]: carboxylic acid metabolism	21	21	780	391	11087	-3.45	0	0.1	0.03	ACOX3 AGPAT1 BBOX1 BCAT1 BTD CTBP1 CTBP2 CYP7A1 DALRD3 FPGS GLUL HSD17B4 KARS LYPLA1 ME3 MIF MTHFD1 PROSC SLC7A8 SLC7A9 TAT
171	GO:0007067 [8]: mitosis	4	4	797	125	11353	-3.47	0	0.03	0	BRCA2 NEDD9 PAFAH1B1 YWHAG
172	GO:0050790 [3]: regulation of enzyme activity	7	7	794	175	11303	-3.47	0	0.04	0.01	ADORA2B ADORA3 CD81 CENTB2 DIABLO MNAT1 YWHAG
173	GO:0009887 [4]: organogenesis	65	65	736	859	10619	-3.48	0	1.29	0.53	AHNAK ALX4 ANXA2 APBB1 ARHGAP26 ASCL2 ATP2C1 BAIAP2 BCL11A BTD CACNA1A CASQ2 CD2 CD3G CDC42 CELSR1 CHRM3 CMKLR1 COL11A2 CUGBP2 ECE2 EDA EFHA1 EMD EPHB1 EXT1 FIGF GAS7 HDAC4 JAK2 JARID2 KRT17 LECT1 MAML3 MEST MINPP1 MYOM1 MYOM2 NCOA4 NLGN1 NOTCH4 NPR3 NRCAM NRD1 PAFAH1B1 PARK2 PAX6 PBX1 RHOH RUNX2 SEMA4B SGCE SLC25A25 SLIT3 SOCS5 STIM2 SYK TCF12 TLE3 TMOD2 VAX2 VCX3A YWHAG ZBTB16 ZNF22
174	GO:0048513 [3]: organ development	65	65	736	859	10619	-3.48	0	1.29	0.53	AHNAK ALX4 ANXA2 APBB1 ARHGAP26 ASCL2 ATP2C1 BAIAP2 BCL11A BTD CACNA1A CASQ2 CD2 CD3G CDC42 CELSR1 CHRM3 CMKLR1 COL11A2 CUGBP2 ECE2 EDA EFHA1 EMD EPHB1 EXT1 FIGF GAS7 HDAC4 JAK2 JARID2 KRT17 LECT1 MAML3 MEST MINPP1 MYOM1 MYOM2 NCOA4 NLGN1 NOTCH4 NPR3 NRCAM NRD1 PAFAH1B1 PARK2 PAX6 PBX1 RHOH RUNX2 SEMA4B SGCE SLC25A25 SLIT3 SOCS5 STIM2 SYK TCF12 TLE3 TMOD2 VAX2 VCX3A YWHAG ZBTB16 ZNF22
175	GO:0009059 [5]: macromolecule biosynthesis	33	33	768	560	10918	-3.5	0	0.16	0.05	APBB1 B3GNT3 CDC91L1 CHST12 DALRD3 DNM3 EIF2C2 EIF2S3 EIF4A2 EXT1 FUT4 GAL3ST4 GALNT2 GALNT9 GMDS KARS KIAA2018 MAN1C1 MGAT5 MKNK2 MRPL21 MRPS5 MRRF PTGFRN RBMS1 RPL23 RPL39L RPN1 RPS3 ST3GAL1 ST3GAL2 TSFM XYLT2
176	GO:0000226 [8]: microtubule cytoskeleton organization and biogenesis	6	6	795	39	11439	-3.52	0	2.65	0.86	ARHGEF2 RANBP9 TBCA TBCD TUBGCP3 TUBGCP6
177	GO:0043122 [5]: regulation of I-kappaB kinase/NF-kappaB cascade	9	9	792	73	11405	-3.53	0	2.46	0.78	ATP2C1 CFLAR CXXC5 FASLG LITAF PDCD11 RHOH RIPK1 RIPK2
178	GO:0043037 [7]: translation	6	6	795	157	11321	-3.53	0	0.04	0.01	DALRD3 EIF4A2 KARS MKNK2 RBMS1 TSFM
179	GO:0009187 [7]: cyclic nucleotide metabolism	5	5	796	29	11449	-3.55	0	2.7	0.86	ADCY9 CNP GUCY1A2 PDE4D PDE8A
180	GO:0019932 [6]: second-messenger-mediated signaling	16	16	785	163	11315	-3.58	0	2.09	0.78	ADORA2B ADORA3 CACNA1A CNR2 CORT DGKA DGKQ GLP2R GNAS GRK5 GRM5 IL8RB NMUR1 PLCB2 PRKD3 RAPGEF2
181	GO:0030217 [5]: T-cell differentiation	3	3	798	11	11467	-3.58	0	2.84	0.87	CD2 RHOH SOCS5
182	GO:0046489 [10]: phosphoinositide biosynthesis	3	3	798	11	11467	-3.58	0	2.84	0.87	CD81 CDC91L1 PIK3C2A
183	GO:0019933 [8]: cAMP-mediated signaling	7	7	794	51	11427	-3.59	0	2.5	0.79	ADORA2B ADORA3 CORT GLP2R GNAS GRK5 RAPGEF2
184	GO:0007010 [6]: cytoskeleton organization and biogenesis	26	26	775	300	11178	-3.59	0	1.79	0.68	ACTN4 APBB1 ARHGAP26 ARHGEF2 CD3G CDC42 CDC42BPB FZD5 KIF13A KIF1B KIF21B KIF4A NCK2 NEDD9 PACSIN2 PAFAH1B1 PLEC1 RANBP9 SHANK1 SIPA1 SORBS1 TBCA TBCD TUBGCP3 TUBGCP6 YWHAG
185	GO:0042255 [7]: ribosome assembly	2	2	799	4	11474	-3.6	0	2.93	0.87	SURF6 VCX3A
186	GO:0045161 [6]: ion channel clustering	2	2	799	4	11474	-3.6	0	2.93	0.87	NLGN1 NRCAM
187	GO:0045898 [10]: regulation of transcriptional preinitiation complex formation	2	2	799	4	11474	-3.6	0	2.93	0.87	ATF7IP PBX1
188	GO:0046488 [10]: phosphatidylinositol metabolism	2	2	799	4	11474	-3.6	0	2.93	0.87	CD81 PIK3C2A
189	GO:0051123 [9]: transcriptional preinitiation complex formation	2	2	799	4	11474	-3.6	0	2.93	0.87	ATF7IP PBX1
190	GO:0005513 [8]: calcium ion sensing	2	2	799	4	11474	-3.6	0	2.93	0.87	KCNIP1 SYT1
191	GO:0007090 [8]: regulation of S phase of mitotic cell cycle	2	2	799	4	11474	-3.6	0	2.93	0.87	APBB1 BRCA2
192	GO:0006399 [6]: tRNA metabolism	2	2	799	86	11392	-3.6	0	0.02	0	DALRD3 KARS
193	GO:0006470 [8]: protein amino acid dephosphorylation	12	12	789	112	11366	-3.61	0	2.21	0.78	DUSP6 PPM1L PPP3CA PPP6C PTENP1 PTPN12 PTPN22 PTPN4 PTPN9 PTPRG PTPRN2 PTPRR
194	GO:0006886 [6]: intracellular protein transport	25	25	776	289	11189	-3.63	0	1.74	0.68	AP3D1 AP3M2 ARF1 ARHGEF2 ARL9 CLTC FYB GGA1 HERC2 ICMT IPO7 KLHL2 MIPEP NLGN1 PACSIN2 PPP1R10 RAB40A RAB43 RAB4A RPL23 SORCS1 SORCS2 TLK1 VTI1A XPO6
195	GO:0009056 [4]: catabolism	56	56	745	853	10625	-3.65	0	0.36	0.14	ADAM17 ADAM22 ADAM8 ADAMTS14 AGTPBP1 C2 C6orf103 CAPN5 CAPN7 CFLAR CNP COH1 COLQ CPA5 CPM CPN1 CTSS CTSZ ECE2 F10 FAP FBXO5 FOLH1 FUT4 G6PD GZMB GZMH HYAL2 IMMP2L IQCD LYZL2 MIPEP MTHFD1 NRD1 PARK2 PFKM PGCP PLCB2 PLCG2 PLD1 PRSS11 PSMB8 RNASEH1 RNF11 RNF13 RNF150 SCRN1 SENP2 SOLH SPPL2A TAT TFRC USP13 USP2 USP20 USP35
196	GO:0007229 [6]: integrin-mediated signaling pathway	6	6	795	41	11437	-3.66	0	2.48	0.78	ADAMTS14 ITGAE ITGAL ITGB1 NEDD9 SYK
197	GO:0019226 [5]: transmission of nerve impulse	21	21	780	235	11243	-3.66	0	1.8	0.68	CACNA1A CHRM3 CHRNE CNP COLQ CORT DLGAP1 GABRB1 GABRD GLRA2 GLUL GRIA4 GRM5 HTR3A KCNIP1 KCNK3 KIF1B NLGN1 NMUR1 SLC6A1 SYT1
198	GO:0019735 [7]: antimicrobial humoral response (sensu Vertebrata)	9	9	792	76	11402	-3.67	0	2.29	0.78	CCL18 CD1C GRAP2 KLRC1 KLRD1 MAPK14 PTAFR SLAMF1 XCL1
199	GO:0044257 [7]: cellular protein catabolism	42	42	759	542	10936	-3.68	0	1.29	0.53	ADAM17 ADAM22 ADAM8 ADAMTS14 AGTPBP1 C2 C6orf103 CAPN5 CAPN7 CFLAR COH1 CPA5 CPM CPN1 CTSS CTSZ ECE2 F10 FAP FBXO5 FOLH1 GZMB GZMH IMMP2L MIPEP NRD1 PARK2 PGCP PRSS11 PSMB8 RNF11 RNF13 RNF150 SCRN1 SENP2 SOLH SPPL2A TFRC USP13 USP2 USP20 USP35
200	GO:0006508 [8]: proteolysis and peptidolysis	42	42	759	542	10936	-3.68	0	1.29	0.53	ADAM17 ADAM22 ADAM8 ADAMTS14 AGTPBP1 C2 C6orf103 CAPN5 CAPN7 CFLAR COH1 CPA5 CPM CPN1 CTSS CTSZ ECE2 F10 FAP FBXO5 FOLH1 GZMB GZMH IMMP2L MIPEP NRD1 PARK2 PGCP PRSS11 PSMB8 RNF11 RNF13 RNF150 SCRN1 SENP2 SOLH SPPL2A TFRC USP13 USP2 USP20 USP35
201	GO:0007267 [4]: cell-cell signaling	39	39	762	499	10979	-3.69	0	1.32	0.53	ADAM17 CACNA1A CCL13 CCL18 CGA CHRM3 CHRNE CNP COLQ CORT DLGAP1 ECE2 ESR2 FASLG GABRB1 GABRD GAL3ST4 GJB2 GLRA2 GLUL GRAP2 GRB2 GRIA4 GRM5 HTR3A IFNG KCNIP1 KCNK3 KIF1B LTA NLGN1 NMUR1 SLC6A1 SYT1 TNF TNFSF18 VIPR2 XCL1 XCL2
202	GO:0000279 [6]: M phase	7	7	794	167	11311	-3.7	0	0.06	0.01	ATM BRCA2 CCNB3 MSH5 NEDD9 PAFAH1B1 YWHAG
203	GO:0015849 [5]: organic acid transport	8	8	793	65	11413	-3.71	0	2.28	0.78	AKR1C4 SLC12A8 SLC12A9 SLC16A4 SLC25A2 SLC7A13 SLC7A8 SLC7A9
204	GO:0046942 [6]: carboxylic acid transport	8	8	793	65	11413	-3.71	0	2.28	0.78	AKR1C4 SLC12A8 SLC12A9 SLC16A4 SLC25A2 SLC7A13 SLC7A8 SLC7A9
205	GO:0006730 [5]: one-carbon compound metabolism	5	5	796	31	11447	-3.72	0	2.5	0.79	CA5A CA6 FPGS MTHFD1 PTPRG
206	GO:0016567 [9]: protein ubiquitination	24	24	777	281	11197	-3.72	0	1.63	0.63	CBL CHD3 DTX1 MARCH1 MARCH5 MARCH8 MGRN1 MNAT1 NSD1 PCGF2 PCGF3 RFP RNF11 RNF13 RNF135 RNF150 RNF38 SHPRH TRIM26 TRIM35 TRIM39 TRIM9 UBR2 ZNRF2
207	GO:0007049 [5]: cell cycle	49	49	752	664	10814	-3.74	0	0.99	0.41	APBB1 ATM AXIN1 BCAT1 BRCA2 CCNB3 CDK6 CHES1 CUL4A DUSP6 E2F3 EGFR EXT1 FHIT FIGF GAS7 GFI1 HDAC4 IGF1R JAK2 LCK LIG1 LIG4 MACF1 MNAT1 MSH5 NEDD9 NFIC NFIX PAFAH1B1 PARD6G POLH PPP6C PRKCA PTENP1 QSCN6 RAP1A RASSF1 RBMS1 RFC2 RFC5 RPA2 RPA3 SEPT6 SIPA1 TERT TFDP3 TLK1 YWHAG
208	GO:0007173 [8]: epidermal growth factor receptor signaling pathway	3	3	798	12	11466	-3.74	0	2.66	0.86	EGFR GRB2 NCK2
209	GO:0019730 [6]: antimicrobial humoral response	9	9	792	78	11400	-3.75	0	2.18	0.78	CCL18 CD1C GRAP2 KLRC1 KLRD1 MAPK14 PTAFR SLAMF1 XCL1
210	GO:0044265 [6]: cellular macromolecule catabolism	48	48	753	647	10831	-3.75	0	1.02	0.42	ADAM17 ADAM22 ADAM8 ADAMTS14 AGTPBP1 C2 C6orf103 CAPN5 CAPN7 CFLAR COH1 CPA5 CPM CPN1 CTSS CTSZ ECE2 F10 FAP FBXO5 FOLH1 FUT4 G6PD GZMB GZMH HYAL2 IMMP2L IQCD MIPEP NRD1 PARK2 PFKM PGCP PRSS11 PSMB8 RNASEH1 RNF11 RNF13 RNF150 SCRN1 SENP2 SOLH SPPL2A TFRC USP13 USP2 USP20 USP35
211	GO:0044248 [5]: cellular catabolism	53	53	748	782	10696	-3.75	0	0.5	0.19	ADAM17 ADAM22 ADAM8 ADAMTS14 AGTPBP1 C2 C6orf103 CAPN5 CAPN7 CFLAR CNP COH1 COLQ CPA5 CPM CPN1 CTSS CTSZ ECE2 F10 FAP FBXO5 FOLH1 FUT4 G6PD GZMB GZMH HYAL2 IMMP2L IQCD LYZL2 MIPEP MTHFD1 NRD1 PARK2 PFKM PGCP PRSS11 PSMB8 RNASEH1 RNF11 RNF13 RNF150 SCRN1 SENP2 SOLH SPPL2A TAT TFRC USP13 USP2 USP20 USP35
212	GO:0006974 [5]: response to DNA damage stimulus	17	17	784	184	11294	-3.76	0	1.81	0.68	ATM BRCA2 CHES1 FANCC LIG1 LIG4 MBD4 MGMT MNAT1 MSH5 NEIL3 POLH RFC5 RPA3 TLK1 UNG XRCC3
213	GO:0006357 [8]: regulation of transcription from Pol II promoter	19	19	782	212	11266	-3.76	0	1.74	0.68	ATF7IP BCL6 CHD3 FOXK2 GFI1 GLI1 LITAF MNAT1 NRF1 PBX1 SMARCA2 SMARCC1 SOX30 SPI1 SPIB TCF12 TCF7 THRAP5 WDR39
214	GO:0030163 [6]: protein catabolism	42	42	759	557	10921	-3.77	0	1.1	0.47	ADAM17 ADAM22 ADAM8 ADAMTS14 AGTPBP1 C2 C6orf103 CAPN5 CAPN7 CFLAR COH1 CPA5 CPM CPN1 CTSS CTSZ ECE2 F10 FAP FBXO5 FOLH1 GZMB GZMH IMMP2L MIPEP NRD1 PARK2 PGCP PRSS11 PSMB8 RNF11 RNF13 RNF150 SCRN1 SENP2 SOLH SPPL2A TFRC USP13 USP2 USP20 USP35
215	GO:0006812 [6]: cation transport	34	34	767	436	11042	-3.79	0	1.24	0.53	ARMC1 ATP10A ATP11A ATP11C ATP2C1 ATP4B ATP8B4 ATP9B CACNA1A FYN GRIA4 HCN2 ITPR1 ITPR2 KCNA4 KCND1 KCNH2 KCNK3 KCNMA1 KCTD10 KCTD2 LIM2 NMUR1 NNT SFXN5 SLC10A1 SLC34A1 SLC39A10 SLC39A11 SLC8A1 TFRC TRPA1 TRPC3 TRPM4
216	GO:0016311 [7]: dephosphorylation	12	12	789	118	11360	-3.8	0	1.96	0.71	DUSP6 PPM1L PPP3CA PPP6C PTENP1 PTPN12 PTPN22 PTPN4 PTPN9 PTPRG PTPRN2 PTPRR
217	GO:0043065 [7]: positive regulation of apoptosis	12	12	789	118	11360	-3.8	0	1.96	0.71	CD2 CFLAR CUL4A DEDD DIABLO FAS FASLG LTA PRKCA SIPA1 STK17A STK3
218	GO:0009057 [5]: macromolecule catabolism	48	48	753	662	10816	-3.8	0	0.87	0.35	ADAM17 ADAM22 ADAM8 ADAMTS14 AGTPBP1 C2 C6orf103 CAPN5 CAPN7 CFLAR COH1 CPA5 CPM CPN1 CTSS CTSZ ECE2 F10 FAP FBXO5 FOLH1 FUT4 G6PD GZMB GZMH HYAL2 IMMP2L IQCD MIPEP NRD1 PARK2 PFKM PGCP PRSS11 PSMB8 RNASEH1 RNF11 RNF13 RNF150 SCRN1 SENP2 SOLH SPPL2A TFRC USP13 USP2 USP20 USP35
219	GO:0007268 [6]: synaptic transmission	20	20	781	229	11249	-3.81	0	1.63	0.63	CACNA1A CHRM3 CHRNE CNP COLQ CORT DLGAP1 GABRB1 GABRD GLRA2 GLUL GRIA4 GRM5 HTR3A KCNIP1 KCNK3 KIF1B NLGN1 SLC6A1 SYT1
220	GO:0043285 [5]: biopolymer catabolism	42	42	759	564	10914	-3.81	0	1.01	0.41	ADAM17 ADAM22 ADAM8 ADAMTS14 AGTPBP1 C2 C6orf103 CAPN5 CAPN7 CFLAR COH1 CPA5 CPM CPN1 CTSS CTSZ ECE2 F10 FAP FBXO5 FOLH1 GZMB GZMH IMMP2L MIPEP NRD1 PARK2 PGCP PRSS11 PSMB8 RNF11 RNF13 RNF150 SCRN1 SENP2 SOLH SPPL2A TFRC USP13 USP2 USP20 USP35
221	GO:0006820 [6]: anion transport	15	15	786	159	11319	-3.81	0	1.81	0.68	CLCA4 CLCN7 CLIC1 COL11A2 COL16A1 COL23A1 COLQ EDA EMID2 FXYD1 GLRA2 SLC10A1 SLC34A1 SLC4A11 SLC4A4
222	GO:0030001 [7]: metal ion transport	26	26	775	318	11160	-3.83	0	1.41	0.56	ARMC1 ATP2C1 ATP4B CACNA1A FYN GRIA4 HCN2 ITPR1 ITPR2 KCNA4 KCND1 KCNH2 KCNK3 KCNMA1 KCTD10 KCTD2 LIM2 NMUR1 SFXN5 SLC10A1 SLC34A1 SLC39A10 SLC39A11 SLC8A1 TFRC TRPC3
223	GO:0043068 [6]: positive regulation of programmed cell death	12	12	789	119	11359	-3.83	0	1.92	0.68	CD2 CFLAR CUL4A DEDD DIABLO FAS FASLG LTA PRKCA SIPA1 STK17A STK3
224	GO:0008277 [5]: regulation of G-protein coupled receptor protein signaling pathway	4	4	797	22	11456	-3.83	0	2.46	0.78	ECE2 GNG7 GRK5 RGS12
225	GO:0043066 [7]: negative regulation of apoptosis	10	10	791	93	11385	-3.84	0	2.01	0.73	CFLAR FAS IGF1R MCL1 MIF PRKCZ TNF TNFAIP8 TNFSF18 YWHAG
226	GO:0006333 [8]: chromatin assembly or disassembly	10	10	791	93	11385	-3.84	0	2.01	0.73	ARID1A CBX5 CDYL CENPA CHD3 CHD7 HIST1H1A SHPRH SMARCC1 TLK1
227	GO:0009593 [7]: detection of chemical substance	2	2	799	5	11473	-3.86	0	2.64	0.86	KCNIP1 SYT1
228	GO:0006378 [8]: mRNA polyadenylylation	2	2	799	5	11473	-3.86	0	2.64	0.86	CPSF1 PAPOLA
229	GO:0006479 [9]: protein amino acid methylation	2	2	799	5	11473	-3.86	0	2.64	0.86	EHMT1 ICMT
230	GO:0007346 [7]: regulation of mitotic cell cycle	2	2	799	5	11473	-3.86	0	2.64	0.86	APBB1 BRCA2
231	GO:0008088 [8]: axon cargo transport	2	2	799	5	11473	-3.86	0	2.64	0.86	KIF1B KIF4A
232	GO:0008213 [8]: protein amino acid alkylation	2	2	799	5	11473	-3.86	0	2.64	0.86	EHMT1 ICMT
233	GO:0009396 [7]: folic acid and derivative biosynthesis	2	2	799	5	11473	-3.86	0	2.64	0.86	FPGS MTHFD1
234	GO:0009967 [5]: positive regulation of signal transduction	9	9	792	81	11397	-3.86	0	2.03	0.74	ATP2C1 CFLAR CXXC5 FASLG LITAF PDCD11 RIPK1 RIPK2 TAOK3
235	GO:0006119 [6]: oxidative phosphorylation	2	2	799	80	11398	-3.87	0	0.03	0	C6orf107 NDUFS6
236	GO:0000902 [4]: cellular morphogenesis	14	14	787	148	11330	-3.87	0	1.76	0.68	APBB1 ARHGEF2 ATP10A CD3G CDC42 CDC42BPB ESR2 IFNG IGFBP1 NEDD9 PRSS11 QSCN6 SIPA1 SOCS5
237	GO:0043069 [6]: negative regulation of programmed cell death	10	10	791	94	11384	-3.87	0	1.96	0.71	CFLAR FAS IGF1R MCL1 MIF PRKCZ TNF TNFAIP8 TNFSF18 YWHAG
238	GO:0051251 [7]: positive regulation of lymphocyte activation	3	3	798	13	11465	-3.88	0	2.5	0.79	CD81 NCK2 SOCS5
239	GO:0000074 [6]: regulation of cell cycle	29	29	772	369	11109	-3.88	0	1.23	0.52	APBB1 ATM AXIN1 BRCA2 CCNB3 CDK6 CHES1 CUL4A DUSP6 E2F3 EGFR EXT1 FHIT FIGF GAS7 IGF1R JAK2 LCK MACF1 MNAT1 NEDD9 PRKCA PTENP1 QSCN6 RAP1A RASSF1 SIPA1 TFDP3 YWHAG
240	GO:0015672 [7]: monovalent inorganic cation transport	15	15	786	276	11202	-3.89	0	0.15	0.05	ATP2C1 ATP4B GRIA4 HCN2 KCNA4 KCND1 KCNH2 KCNK3 KCNMA1 KCTD10 KCTD2 NNT SLC10A1 SLC34A1 SLC8A1
241	GO:0016226 [6]: iron-sulfur cluster assembly	1	1	800	0	11478	-3.89	0	2.73	0.87	NIFUN
242	GO:0016571 [10]: histone methylation	1	1	800	0	11478	-3.89	0	2.73	0.87	EHMT1
243	GO:0018410 [8]: peptide or protein carboxyl-terminal blocking	1	1	800	0	11478	-3.89	0	2.73	0.87	ICMT
244	GO:0030205 [8]: dermatan sulfate metabolism	1	1	800	0	11478	-3.89	0	2.73	0.87	CHST12
245	GO:0030208 [9]: dermatan sulfate biosynthesis	1	1	800	0	11478	-3.89	0	2.73	0.87	CHST12
246	GO:0030885 [6]: regulation of dendritic cell activation	1	1	800	0	11478	-3.89	0	2.73	0.87	CD2
247	GO:0030887 [7]: positive regulation of dendritic cell activation	1	1	800	0	11478	-3.89	0	2.73	0.87	CD2
248	GO:0030888 [7]: regulation of B-cell proliferation	1	1	800	0	11478	-3.89	0	2.73	0.87	CD81
249	GO:0030890 [8]: positive regulation of B-cell proliferation	1	1	800	0	11478	-3.89	0	2.73	0.87	CD81
250	GO:0035023 [6]: regulation of Rho protein signal transduction	1	1	800	0	11478	-3.89	0	2.73	0.87	ARHGEF2
251	GO:0042357 [7]: thiamin diphosphate metabolism	1	1	800	0	11478	-3.89	0	2.73	0.87	TPK1
252	GO:0042724 [8]: thiamin and derivative biosynthesis	1	1	800	0	11478	-3.89	0	2.73	0.87	TPK1
253	GO:0042766 [9]: nucleosome mobilization	1	1	800	0	11478	-3.89	0	2.73	0.87	ARID1A
254	GO:0043124 [6]: negative regulation of I-kappaB kinase/NF-kappaB cascade	1	1	800	0	11478	-3.89	0	2.73	0.87	RHOH
255	GO:0043126 [4]: regulation of 1-phosphatidylinositol 4-kinase activity	1	1	800	0	11478	-3.89	0	2.73	0.87	CD81
256	GO:0043128 [5]: positive regulation of 1-phosphatidylinositol 4-kinase activity	1	1	800	0	11478	-3.89	0	2.73	0.87	CD81
257	GO:0043149 [11]: stress fiber formation	1	1	800	0	11478	-3.89	0	2.73	0.87	SORBS1
258	GO:0045581 [7]: negative regulation of T-cell differentiation	1	1	800	0	11478	-3.89	0	2.73	0.87	SOCS5
259	GO:0045602 [6]: negative regulation of endothelial cell differentiation	1	1	800	0	11478	-3.89	0	2.73	0.87	NOTCH4
260	GO:0045623 [8]: negative regulation of T-helper cell differentiation	1	1	800	0	11478	-3.89	0	2.73	0.87	SOCS5
261	GO:0045629 [9]: negative regulation of T-helper 2 cell differentiation	1	1	800	0	11478	-3.89	0	2.73	0.87	SOCS5
262	GO:0045665 [6]: negative regulation of neuron differentiation	1	1	800	0	11478	-3.89	0	2.73	0.87	DTX1
263	GO:0046652 [5]: thymocyte differentiation	1	1	800	0	11478	-3.89	0	2.73	0.87	CD3G
264	GO:0046813 [7]: virion attachment, binding of host cell surface receptor	1	1	800	0	11478	-3.89	0	2.73	0.87	CD81
265	GO:0050757 [7]: thymidylate synthase biosynthesis	1	1	800	0	11478	-3.89	0	2.73	0.87	APBB1
266	GO:0050758 [7]: regulation of thymidylate synthase biosynthesis	1	1	800	0	11478	-3.89	0	2.73	0.87	APBB1
267	GO:0050760 [8]: negative regulation of thymidylate synthase biosynthesis	1	1	800	0	11478	-3.89	0	2.73	0.87	APBB1
268	GO:0051156 [9]: glucose 6-phosphate metabolism	1	1	800	0	11478	-3.89	0	2.73	0.87	G6PD
269	GO:0000083 [8]: G1/S-specific transcription in mitotic cell cycle	1	1	800	0	11478	-3.89	0	2.73	0.87	GFI1
270	GO:0000105 [9]: histidine biosynthesis	1	1	800	0	11478	-3.89	0	2.73	0.87	MTHFD1
271	GO:0000132 [11]: mitotic spindle orientation	1	1	800	0	11478	-3.89	0	2.73	0.87	PAFAH1B1
272	GO:0001569 [5]: patterning of blood vessels	1	1	800	0	11478	-3.89	0	2.73	0.87	NOTCH4
273	GO:0001764 [6]: neuronal migration	1	1	800	0	11478	-3.89	0	2.73	0.87	NRCAM
274	GO:0001773 [6]: dendritic cell activation	1	1	800	0	11478	-3.89	0	2.73	0.87	CD2
275	GO:0006010 [10]: glucose 6-phosphate utilization	1	1	800	0	11478	-3.89	0	2.73	0.87	G6PD
276	GO:0006481 [9]: C-terminal protein amino acid methylation	1	1	800	0	11478	-3.89	0	2.73	0.87	ICMT
277	GO:0006522 [8]: alanine metabolism	1	1	800	0	11478	-3.89	0	2.73	0.87	PROSC
278	GO:0006610 [8]: ribosomal protein-nucleus import	1	1	800	0	11478	-3.89	0	2.73	0.87	RPL23
279	GO:0006627 [9]: mitochondrial protein processing	1	1	800	0	11478	-3.89	0	2.73	0.87	MIPEP
280	GO:0006797 [7]: polyphosphate metabolism	1	1	800	0	11478	-3.89	0	2.73	0.87	MINPP1
281	GO:0006926 [7]: programmed cell death, virus-infected cells	1	1	800	0	11478	-3.89	0	2.73	0.87	PRF1
282	GO:0007135 [9]: meiosis II	1	1	800	0	11478	-3.89	0	2.73	0.87	MSH5
283	GO:0007136 [10]: meiotic prophase II	1	1	800	0	11478	-3.89	0	2.73	0.87	MSH5
284	GO:0007206 [8]: metabotropic glutamate receptor, phospholipase C activating pathway	1	1	800	0	11478	-3.89	0	2.73	0.87	GRM5
285	GO:0007413 [7]: axonal fasciculation	1	1	800	0	11478	-3.89	0	2.73	0.87	NRCAM
286	GO:0007456 [6]: eye morphogenesis (sensu Endopterygota)	1	1	800	0	11478	-3.89	0	2.73	0.87	PAX6
287	GO:0008593 [5]: regulation of Notch signaling pathway	1	1	800	0	11478	-3.89	0	2.73	0.87	DTX1
288	GO:0009076 [8]: histidine family amino acid biosynthesis	1	1	800	0	11478	-3.89	0	2.73	0.87	MTHFD1
289	GO:0009078 [7]: pyruvate family amino acid metabolism	1	1	800	0	11478	-3.89	0	2.73	0.87	PROSC
290	GO:0009214 [7]: cyclic nucleotide catabolism	1	1	800	0	11478	-3.89	0	2.73	0.87	CNP
291	GO:0009229 [8]: thiamin diphosphate biosynthesis	1	1	800	0	11478	-3.89	0	2.73	0.87	TPK1
292	GO:0046907 [5]: intracellular transport	35	35	766	470	11008	-3.9	0	0.97	0.41	AP3D1 AP3M2 ARF1 ARHGEF2 ARL9 BET1 CLTC COG5 FYB GGA1 HERC2 ICMT IPO7 KIF13A KIF1B KIF21B KIF4A KLHL2 MIPEP NLGN1 NUP160 OSBPL5 PACSIN2 PPP1R10 RAB40A RAB43 RAB4A RPL23 SEC22L2 SLC25A2 SORCS1 SORCS2 TLK1 VTI1A XPO6
293	GO:0006959 [5]: humoral immune response	14	14	787	149	11329	-3.9	0	1.73	0.68	C2 C4BPA C7 CCL18 CD1C CD83 DAF GRAP2 KLRC1 KLRD1 MAPK14 PTAFR SLAMF1 XCL1
294	GO:0000280 [7]: nuclear division	7	7	794	159	11319	-3.91	0	0.08	0.02	ATM BRCA2 CCNB3 MSH5 NEDD9 PAFAH1B1 YWHAG
295	GO:0009165 [6]: nucleotide biosynthesis	5	5	796	128	11350	-3.92	0	0.06	0.01	ADCY9 GUCY1A2 MTHFD1 NADSYN1 PRPSAP2
296	GO:0006512 [8]: ubiquitin cycle	37	37	764	510	10968	-3.92	0	0.84	0.34	CBL CCNB1IP1 CHD3 CUL4A DTX1 FBXO5 HERC2 HIP2 MARCH1 MARCH5 MARCH8 MGRN1 MNAT1 NSD1 PARK2 PCGF2 PCGF3 RFP RNF11 RNF13 RNF135 RNF150 RNF38 SENP2 SHPRH TBL1XR1 TRIM26 TRIM35 TRIM39 TRIM9 UBE2L6 UBR2 USP13 USP2 USP20 USP35 ZNRF2
297	GO:0006461 [7]: protein complex assembly	16	16	785	180	11298	-3.95	0	1.56	0.6	CD3G CENPA FANCC FAS GGA1 HIST1H1A IL2RG MNAT1 PICALM SHPRH SLC7A8 SLC7A9 SLC9A3R1 SURF6 SYK VCX3A
298	GO:0045941 [7]: positive regulation of transcription	6	6	795	46	11432	-3.96	0	2.11	0.78	ARID1A ARID1B ATF7IP CREB5 ESRRG NOTCH4
299	GO:0006520 [6]: amino acid metabolism	11	11	790	215	11263	-3.97	0	0.13	0.04	BCAT1 CTBP1 CTBP2 DALRD3 GLUL KARS MTHFD1 PROSC SLC7A8 SLC7A9 TAT
300	GO:0006281 [6]: DNA repair	15	15	786	167	11311	-3.97	0	1.57	0.61	ATM BRCA2 FANCC LIG1 LIG4 MBD4 MGMT MNAT1 MSH5 NEIL3 POLH RFC5 RPA3 UNG XRCC3
301	GO:0043123 [6]: positive regulation of I-kappaB kinase/NF-kappaB cascade	8	8	793	71	11407	-3.98	0	1.95	0.71	ATP2C1 CFLAR CXXC5 FASLG LITAF PDCD11 RIPK1 RIPK2
302	GO:0009719 [4]: response to endogenous stimulus	17	17	784	197	11281	-3.99	0	1.46	0.58	ATM BRCA2 CHES1 FANCC LIG1 LIG4 MBD4 MGMT MNAT1 MSH5 NEIL3 POLH RFC5 RPA3 TLK1 UNG XRCC3
303	GO:0005975 [5]: carbohydrate metabolism	24	24	777	384	11094	-4	0	0.31	0.12	CHST12 EXT1 FUT4 G6PD GAL3ST4 GALNS GMDS HEXA HYAL2 IDS IQCD IRS2 KIAA1161 LECT1 MAN1C1 MANBA ME3 PFKFB3 PFKM PGM1 ST3GAL2 UGP2 UNG XYLT2
304	GO:0006650 [8]: glycerophospholipid metabolism	4	4	797	24	11454	-4.01	0	2.24	0.78	AGPAT1 CD81 CDC91L1 PIK3C2A
305	GO:0012502 [7]: induction of programmed cell death	11	11	790	112	11366	-4.01	0	1.72	0.68	CD2 CFLAR CUL4A DEDD DIABLO FAS FASLG LTA PRKCA SIPA1 STK17A
306	GO:0006917 [8]: induction of apoptosis	11	11	790	112	11366	-4.01	0	1.72	0.68	CD2 CFLAR CUL4A DEDD DIABLO FAS FASLG LTA PRKCA SIPA1 STK17A
307	GO:0030384 [9]: phosphoinositide metabolism	3	3	798	14	11464	-4.01	0	2.35	0.78	CD81 CDC91L1 PIK3C2A
308	GO:0007163 [5]: establishment and/or maintenance of cell polarity	3	3	798	14	11464	-4.01	0	2.35	0.78	CD3G CDC42 CDC42BPB
309	GO:0043118 [4]: negative regulation of physiological process	29	29	772	390	11088	-4.01	0	0.92	0.37	ANXA7 APBB1 ATF7IP BCL6 CFLAR CTBP1 CTBP2 CUL4A DEDD ESR2 ETS1 FAS IGF1R MCL1 MIF NCK2 PARN PRKCZ PTGFRN QSCN6 SIPA1 SIRT4 SOCS5 SPI1 TNF TNFAIP8 TNFSF18 YWHAG ZHX1
310	GO:0051243 [5]: negative regulation of cellular physiological process	20	20	781	245	11233	-4.02	0	1.27	0.53	APBB1 CFLAR CTBP1 CTBP2 CUL4A ESR2 ETS1 FAS IGF1R MCL1 MIF NCK2 PRKCZ QSCN6 SIPA1 SOCS5 TNF TNFAIP8 TNFSF18 YWHAG
311	GO:0007249 [7]: I-kappaB kinase/NF-kappaB cascade	10	10	791	99	11379	-4.03	0	1.75	0.68	ATP2C1 CFLAR CXXC5 FASLG LITAF PDCD11 RHOH RIPK1 RIPK2 TLR8
312	GO:0001558 [4]: regulation of cell growth	9	9	792	86	11392	-4.04	0	1.79	0.68	APBB1 ESR2 IFNG IGFBP1 NEDD9 PRSS11 QSCN6 SIPA1 SOCS5
313	GO:0006519 [5]: amino acid and derivative metabolism	14	14	787	251	11227	-4.05	0	0.19	0.07	BBOX1 BCAT1 COLQ CTBP1 CTBP2 DALRD3 GLUL KARS MTHFD1 PROSC SLC7A8 SLC7A9 TAT TG
314	GO:0006644 [7]: phospholipid metabolism	8	8	793	73	11405	-4.05	0	1.85	0.68	AGPAT1 CD81 CDC91L1 PIK3C2A PLCB2 PLCG2 PLD1 SAMD8
315	GO:0007200 [7]: G-protein signaling, coupled to IP3 second messenger (phospholipase C activating)	8	8	793	73	11405	-4.05	0	1.85	0.68	CACNA1A DGKA DGKQ GRM5 IL8RB NMUR1 PLCB2 PRKD3
316	GO:0006486 [8]: protein amino acid glycosylation	10	10	791	100	11378	-4.05	0	1.71	0.68	B3GNT3 FUT4 GALNT2 GALNT9 KIAA2018 MAN1C1 MGAT5 RPN1 ST3GAL1 ST3GAL2
317	GO:0040029 [3]: regulation of gene expression, epigenetic	5	5	796	36	11442	-4.07	0	2.07	0.78	ARID1A ARID1B ATF7IP DNMT3A SIRT4
318	GO:0035295 [3]: tube development	2	2	799	6	11472	-4.09	0	2.39	0.78	ECE2 NOTCH4
319	GO:0045580 [6]: regulation of T-cell differentiation	2	2	799	6	11472	-4.09	0	2.39	0.78	CD2 SOCS5
320	GO:0006564 [9]: L-serine biosynthesis	2	2	799	6	11472	-4.09	0	2.39	0.78	CTBP1 CTBP2
321	GO:0007016 [7]: cytoskeletal anchoring	2	2	799	6	11472	-4.09	0	2.39	0.78	PLEC1 SHANK1
322	GO:0007021 [8]: tubulin folding	2	2	799	6	11472	-4.09	0	2.39	0.78	TBCA TBCD
323	GO:0009628 [5]: response to abiotic stimulus	26	26	775	355	11123	-4.09	0	0.83	0.33	ABCA4 CCL13 CCL18 CDH23 CMKLR1 COCH COL11A2 CX3CR1 GJB2 GNLY GPR77 HIAT1 IL16 IL8RB KCNH2 KCNIP1 MAPK14 NDRG1 PLAUR PLD1 PTAFR SYK SYT1 TRPC3 XCL1 XCL2
324	GO:0051249 [6]: regulation of lymphocyte activation	4	4	797	25	11453	-4.09	0	2.14	0.78	CD2 CD81 NCK2 SOCS5
325	GO:0008624 [9]: induction of apoptosis by extracellular signals	4	4	797	25	11453	-4.09	0	2.14	0.78	CFLAR DEDD DIABLO PRKCA
326	GO:0009893 [5]: positive regulation of metabolism	8	8	793	74	11404	-4.09	0	1.8	0.68	ARID1A ARID1B ATF7IP CD81 CREB5 ESRRG NCK2 NOTCH4
327	GO:0048015 [7]: phosphoinositide-mediated signaling	8	8	793	74	11404	-4.09	0	1.8	0.68	CACNA1A DGKA DGKQ GRM5 IL8RB NMUR1 PLCB2 PRKD3
328	GO:0007399 [5]: neurogenesis	26	26	775	377	11101	-4.12	0	0.59	0.23	AHNAK APBB1 ARHGAP26 ASCL2 BAIAP2 BTD CACNA1A CELSR1 CHRM3 ECE2 EPHB1 GAS7 HDAC4 JARID2 MAML3 NLGN1 NRCAM PAFAH1B1 PARK2 PAX6 PBX1 SEMA4B SLIT3 TMOD2 VCX3A YWHAG
329	GO:0044262 [6]: cellular carbohydrate metabolism	19	19	782	239	11239	-4.12	0	1.12	0.47	CHST12 EXT1 FUT4 G6PD GAL3ST4 GALNS GMDS HYAL2 IDS IQCD IRS2 LECT1 ME3 PFKFB3 PFKM PGM1 ST3GAL2 UGP2 XYLT2
330	GO:0006821 [8]: chloride transport	5	5	796	37	11441	-4.12	0	1.99	0.73	CLCA4 CLCN7 CLIC1 FXYD1 GLRA2
331	GO:0007004 [9]: telomerase-dependent telomere maintenance	3	3	798	15	11463	-4.13	0	2.22	0.78	POT1 TERT TNKS2
332	GO:0007222 [7]: frizzled signaling pathway	3	3	798	15	11463	-4.13	0	2.22	0.78	AXIN1 AXIN2 TLE3
333	GO:0006260 [6]: DNA replication	12	12	789	132	11346	-4.14	0	1.47	0.58	LIG1 LIG4 MSH5 NFIC NFIX POLH RBMS1 RFC2 RFC5 RPA2 RPA3 TERT
334	GO:0008610 [6]: lipid biosynthesis	10	10	791	191	11287	-4.14	0	0.16	0.05	AGPAT1 CD81 CDC91L1 CYP7A1 LASS6 MIF MVD PBX1 PIK3C2A SAMD8
335	GO:0045935 [6]: positive regulation of nucleobase, nucleoside, nucleotide and nucleic acid metabolism	6	6	795	50	11428	-4.16	0	1.86	0.68	ARID1A ARID1B ATF7IP CREB5 ESRRG NOTCH4
336	GO:0006261 [7]: DNA-dependent DNA replication	2	2	799	73	11405	-4.16	0	0.04	0.01	MSH5 RPA2
337	GO:0015698 [7]: inorganic anion transport	12	12	789	133	11345	-4.16	0	1.44	0.58	CLCA4 CLCN7 CLIC1 COL11A2 COL16A1 COL23A1 COLQ EDA EMID2 FXYD1 GLRA2 SLC34A1
338	GO:0006958 [7]: complement activation, classical pathway	4	4	797	26	11452	-4.16	0	2.05	0.76	C2 C4BPA C7 DAF
339	GO:0042221 [6]: response to chemical substance	17	17	784	213	11265	-4.18	0	1.1	0.47	CCL13 CCL18 CMKLR1 CX3CR1 GNLY GPR77 HIAT1 IL16 IL8RB MAPK14 NDRG1 PLAUR PLD1 PTAFR SYK XCL1 XCL2
340	GO:0007599 [5]: hemostasis	3	3	798	88	11390	-4.2	0	0.06	0.01	F10 GNA12 PLAUR
341	GO:0009308 [5]: amine metabolism	21	21	780	290	11188	-4.2	0	0.76	0.31	BBOX1 BCAT1 CHST12 COLQ CTBP1 CTBP2 DALRD3 EXT1 GALNS GLUL HYAL2 IDS KARS MTHFD1 PROSC SLC7A8 SLC7A9 ST3GAL2 TAT TG XYLT2
342	GO:0006865 [6]: amino acid transport	6	6	795	51	11427	-4.21	0	1.8	0.68	SLC12A8 SLC12A9 SLC25A2 SLC7A13 SLC7A8 SLC7A9
343	GO:0007188 [8]: G-protein signaling, coupled to cAMP nucleotide second messenger	6	6	795	51	11427	-4.21	0	1.8	0.68	ADORA2B ADORA3 CORT GLP2R GNAS GRK5
344	GO:0009101 [7]: glycoprotein biosynthesis	10	10	791	106	11372	-4.21	0	1.49	0.58	B3GNT3 FUT4 GALNT2 GALNT9 KIAA2018 MAN1C1 MGAT5 RPN1 ST3GAL1 ST3GAL2
345	GO:0007276 [5]: gametogenesis	12	12	789	136	11342	-4.22	0	1.35	0.53	AXIN1 CDYL DEDD HIST1H1A KHDRBS3 NR6A1 OAZ3 PARN RFP SOX30 SPAG9 VCX3A
346	GO:0000723 [8]: telomere maintenance	3	3	798	16	11462	-4.23	0	2.09	0.78	POT1 TERT TNKS2
347	GO:0009100 [7]: glycoprotein metabolism	11	11	790	122	11356	-4.23	0	1.39	0.55	B3GNT3 FUT4 GAL3ST4 GALNT2 GALNT9 KIAA2018 MAN1C1 MGAT5 RPN1 ST3GAL1 ST3GAL2
348	GO:0006766 [5]: vitamin metabolism	5	5	796	39	11439	-4.24	0	1.85	0.68	BBOX1 BTD G6PD NADSYN1 TPK1
349	GO:0042127 [5]: regulation of cell proliferation	18	18	783	242	11236	-4.26	0	0.84	0.34	ARHGEF2 BCL6 CD81 CTBP1 CTBP2 CUL4A ETS1 FIGF GLP2R IGF1R IL5 IRS2 LRP5 NCK2 QSCN6 SLAMF1 TGFBR2 WDR39
350	GO:0006066 [5]: alcohol metabolism	12	12	789	208	11270	-4.27	0	0.25	0.09	CYP7A1 FUT4 G6PD GMDS IQCD IRS2 MVD OSBPL5 PFKFB3 PFKM PGM1 UGP2
351	GO:0019059 [4]: initiation of viral infection	2	2	799	7	11471	-4.27	0	2.18	0.78	CD81 PVRL1
352	GO:0030520 [8]: estrogen receptor signaling pathway	2	2	799	7	11471	-4.27	0	2.18	0.78	ARID1A ESR2
353	GO:0046718 [5]: viral entry	2	2	799	7	11471	-4.27	0	2.18	0.78	CD81 PVRL1
354	GO:0007271 [8]: synaptic transmission, cholinergic	2	2	799	7	11471	-4.27	0	2.18	0.78	CHRNE COLQ
355	GO:0008625 [10]: induction of apoptosis via death domain receptors	2	2	799	7	11471	-4.27	0	2.18	0.78	DEDD DIABLO
356	GO:0009790 [3]: embryonic development	6	6	795	53	11425	-4.29	0	1.69	0.67	ECE2 KIF1B LAMA4 NOTCH4 PBX1 PTPRR
357	GO:0006413 [8]: translational initiation	1	1	800	53	11425	-4.3	0	0.03	0	EIF4A2
358	GO:0007417 [6]: central nervous system development	9	9	792	96	11382	-4.3	0	1.4	0.55	ASCL2 BTD ECE2 JARID2 NRCAM PARK2 PAX6 PBX1 VCX3A
359	GO:0007610 [2]: behavior	2	2	799	69	11409	-4.32	0	0.05	0.01	CNR2 FYN
360	GO:0051128 [5]: regulation of cell organization and biogenesis	3	3	798	17	11461	-4.33	0	1.98	0.72	NCK2 STK38L TLK1
361	GO:0007189 [9]: G-protein signaling, adenylate cyclase activating pathway	3	3	798	17	11461	-4.33	0	1.98	0.72	ADORA2B ADORA3 GNAS
362	GO:0048232 [6]: male gamete generation	10	10	791	112	11366	-4.33	0	1.3	0.53	CDYL DEDD HIST1H1A KHDRBS3 NR6A1 OAZ3 RFP SOX30 SPAG9 VCX3A
363	GO:0007283 [7]: spermatogenesis	10	10	791	112	11366	-4.33	0	1.3	0.53	CDYL DEDD HIST1H1A KHDRBS3 NR6A1 OAZ3 RFP SOX30 SPAG9 VCX3A
364	GO:0006633 [7]: fatty acid biosynthesis	1	1	800	52	11426	-4.34	0	0.03	0	MIF
365	GO:0008285 [6]: negative regulation of cell proliferation	6	6	795	125	11353	-4.36	0	0.15	0.05	CTBP1 CTBP2 CUL4A ETS1 NCK2 QSCN6
366	GO:0009117 [6]: nucleotide metabolism	10	10	791	175	11303	-4.36	0	0.26	0.1	ADCY9 CNP FHIT G6PD GUCY1A2 MTHFD1 NADSYN1 PDE4D PDE8A PRPSAP2
367	GO:0006916 [8]: anti-apoptosis	8	8	793	84	11394	-4.37	0	1.38	0.55	CFLAR FAS IGF1R MCL1 PRKCZ TNF TNFAIP8 TNFSF18
368	GO:0050878 [4]: regulation of body fluids	4	4	797	97	11381	-4.38	0	0.1	0.03	F10 GNA12 PLAUR SLC34A1
369	GO:0007017 [7]: microtubule-based process	11	11	790	133	11345	-4.4	0	1.08	0.46	ARHGEF2 KIF13A KIF1B KIF21B KIF4A PAFAH1B1 RANBP9 TBCA TBCD TUBGCP3 TUBGCP6
370	GO:0007596 [4]: blood coagulation	3	3	798	82	11396	-4.4	0	0.08	0.02	F10 GNA12 PLAUR
371	GO:0006928 [4]: cell motility	13	13	788	169	11309	-4.4	0	0.89	0.35	ABI3 ACTN4 IFNG IL8RB ITGAL JAK2 LAMA4 LSP1 MAPK14 MAPK8 NRCAM PAFAH1B1 SYK
372	GO:0019079 [4]: viral genome replication	3	3	798	18	11460	-4.41	0	1.87	0.68	CTBP1 CTBP2 HBXIP
373	GO:0046148 [5]: pigment biosynthesis	3	3	798	18	11460	-4.41	0	1.87	0.68	AP3D1 COX10 CPOX
374	GO:0050863 [7]: regulation of T-cell activation	3	3	798	18	11460	-4.41	0	1.87	0.68	CD2 NCK2 SOCS5
375	GO:0006909 [7]: phagocytosis	3	3	798	18	11460	-4.41	0	1.87	0.68	CD14 ELMO2 FCGR1A
376	GO:0019953 [4]: sexual reproduction	13	13	788	171	11307	-4.42	0	0.86	0.34	AXIN1 CDYL DEDD HIST1H1A KHDRBS3 NR6A1 OAZ3 PARN RFP SOX30 SPAG9 VCX3A ZPBP2
377	GO:0000003 [3]: reproduction	13	13	788	172	11306	-4.42	0	0.84	0.34	AXIN1 CDYL DEDD HIST1H1A KHDRBS3 NR6A1 OAZ3 PARN RFP SOX30 SPAG9 VCX3A ZPBP2
378	GO:0007156 [6]: homophilic cell adhesion	10	10	791	118	11360	-4.42	0	1.13	0.47	CDH17 CDH23 CDH9 CELSR1 FAT2 FLJ23834 ITGB1 PCDH9 PCDHA2 PCDHA6
379	GO:0009889 [5]: regulation of biosynthesis	5	5	796	109	11369	-4.42	0	0.14	0.05	APBB1 EIF4A2 MKNK2 PTGFRN RBMS1
380	GO:0030029 [7]: actin filament-based process	9	9	792	102	11376	-4.43	0	1.21	0.5	ACTN4 APBB1 ARHGAP26 ARHGEF2 CDC42 NCK2 NEDD9 PACSIN2 SORBS1
381	GO:0042354 [9]: L-fucose metabolism	2	2	799	8	11470	-4.43	0	2	0.73	FUT4 GMDS
382	GO:0006760 [6]: folic acid and derivative metabolism	2	2	799	8	11470	-4.43	0	2	0.73	FPGS MTHFD1
383	GO:0008206 [7]: bile acid metabolism	2	2	799	8	11470	-4.43	0	2	0.73	ACOX3 CYP7A1
384	GO:0007517 [5]: muscle development	11	11	790	136	11342	-4.43	0	1.01	0.41	CASQ2 CUGBP2 EFHA1 EMD HDAC4 MYOM1 MYOM2 NRD1 SGCE SLC25A25 TCF12
385	GO:0051239 [4]: regulation of organismal physiological process	8	8	793	87	11391	-4.44	0	1.28	0.53	ADORA3 CD2 CD81 CUGBP2 KCNH2 MIF NCK2 SOCS5
386	GO:0000278 [6]: mitotic cell cycle	12	12	789	184	11294	-4.46	0	0.46	0.18	APBB1 BCAT1 BRCA2 CDK6 CHES1 CUL4A GFI1 MNAT1 NEDD9 PAFAH1B1 PPP6C YWHAG
387	GO:0016042 [5]: lipid catabolism	3	3	798	80	11398	-4.46	0	0.09	0.02	PLCB2 PLCG2 PLD1
388	GO:0015837 [5]: amine transport	6	6	795	58	11420	-4.46	0	1.44	0.58	SLC12A8 SLC12A9 SLC25A2 SLC7A13 SLC7A8 SLC7A9
389	GO:0030005 [7]: di-, tri-valent inorganic cation homeostasis	5	5	796	44	11434	-4.46	0	1.54	0.59	APP ATP2C1 CCL13 TFRC XCL1
390	GO:0050778 [6]: positive regulation of immune response	4	4	797	31	11447	-4.48	0	1.65	0.64	CD2 CD81 NCK2 SOCS5
391	GO:0000067 [6]: DNA replication and chromosome cycle	12	12	789	173	11305	-4.49	0	0.6	0.23	LIG1 LIG4 MSH5 NFIC NFIX POLH RBMS1 RFC2 RFC5 RPA2 RPA3 TERT
392	GO:0019318 [7]: hexose metabolism	9	9	792	106	11372	-4.49	0	1.09	0.47	FUT4 G6PD GMDS IQCD IRS2 PFKFB3 PFKM PGM1 UGP2
393	GO:0040007 [3]: growth	11	11	790	143	11335	-4.49	0	0.86	0.34	APBB1 ESR2 IFNG IGFBP1 LAMA4 LRP12 NEDD9 PRSS11 QSCN6 SIPA1 SOCS5
394	GO:0006029 [7]: proteoglycan metabolism	3	3	798	19	11459	-4.49	0	1.77	0.68	CHST12 GAL3ST4 LECT1
395	GO:0007519 [6]: myogenesis	3	3	798	19	11459	-4.49	0	1.77	0.68	CUGBP2 HDAC4 NRD1
396	GO:0008016 [5]: regulation of heart contraction rate	3	3	798	19	11459	-4.49	0	1.77	0.68	ADORA3 CUGBP2 KCNH2
397	GO:0006352 [8]: transcription initiation	5	5	796	45	11433	-4.5	0	1.49	0.58	E2F3 TAF4 TAF4B TAF9 THRAP5
398	GO:0045859 [4]: regulation of protein kinase activity	4	4	797	92	11386	-4.51	0	0.13	0.04	ADORA2B CD81 MNAT1 YWHAG
399	GO:0009597 [6]: detection of virus	1	1	800	1	11477	-4.51	0	2.07	0.78	TLR8
400	GO:0010002 [5]: cardioblast differentiation	1	1	800	1	11477	-4.51	0	2.07	0.78	ECE2
401	GO:0015822 [8]: L-ornithine transport	1	1	800	1	11477	-4.51	0	2.07	0.78	SLC25A2
402	GO:0015917 [6]: aminophospholipid transport	1	1	800	1	11477	-4.51	0	2.07	0.78	ATP9B
403	GO:0016080 [6]: synaptic vesicle targeting	1	1	800	1	11477	-4.51	0	2.07	0.78	NLGN1
404	GO:0019836 [4]: hemolysis	1	1	800	1	11477	-4.51	0	2.07	0.78	PRF1
405	GO:0030157 [4]: pancreatic juice secretion	1	1	800	1	11477	-4.51	0	2.07	0.78	SCT
406	GO:0030838 [7]: positive regulation of actin filament polymerization	1	1	800	1	11477	-4.51	0	2.07	0.78	NCK2
407	GO:0030879 [5]: mammary gland development	1	1	800	1	11477	-4.51	0	2.07	0.78	NOTCH4
408	GO:0035050 [4]: embryonic heart tube development	1	1	800	1	11477	-4.51	0	2.07	0.78	ECE2
409	GO:0035051 [4]: cardiac cell differentiation	1	1	800	1	11477	-4.51	0	2.07	0.78	ECE2
410	GO:0035239 [4]: tube morphogenesis	1	1	800	1	11477	-4.51	0	2.07	0.78	NOTCH4
411	GO:0040001 [10]: mitotic spindle positioning or orientation	1	1	800	1	11477	-4.51	0	2.07	0.78	PAFAH1B1
412	GO:0042350 [7]: GDP-L-fucose biosynthesis	1	1	800	1	11477	-4.51	0	2.07	0.78	GMDS
413	GO:0042351 [8]: 'de novo' GDP-L-fucose biosynthesis	1	1	800	1	11477	-4.51	0	2.07	0.78	GMDS
414	GO:0042353 [9]: fucose biosynthesis	1	1	800	1	11477	-4.51	0	2.07	0.78	GMDS
415	GO:0042787 [10]: protein ubiquitination during ubiquitin-dependent protein catabolism	1	1	800	1	11477	-4.51	0	2.07	0.78	RNF11
416	GO:0045064 [7]: T-helper 2 cell differentiation	1	1	800	1	11477	-4.51	0	2.07	0.78	SOCS5
417	GO:0045162 [7]: clustering of voltage-gated sodium channels	1	1	800	1	11477	-4.51	0	2.07	0.78	NRCAM
418	GO:0045329 [8]: carnitine biosynthesis	1	1	800	1	11477	-4.51	0	2.07	0.78	BBOX1
419	GO:0045627 [9]: positive regulation of T-helper 1 cell differentiation	1	1	800	1	11477	-4.51	0	2.07	0.78	SOCS5
420	GO:0045628 [8]: regulation of T-helper 2 cell differentiation	1	1	800	1	11477	-4.51	0	2.07	0.78	SOCS5
421	GO:0045666 [6]: positive regulation of neuron differentiation	1	1	800	1	11477	-4.51	0	2.07	0.78	NRCAM
422	GO:0046368 [7]: GDP-L-fucose metabolism	1	1	800	1	11477	-4.51	0	2.07	0.78	GMDS
423	GO:0046473 [7]: phosphatidic acid metabolism	1	1	800	1	11477	-4.51	0	2.07	0.78	AGPAT1
424	GO:0050871 [8]: positive regulation of B-cell activation	1	1	800	1	11477	-4.51	0	2.07	0.78	CD81
425	GO:0000066 [7]: mitochondrial ornithine transport	1	1	800	1	11477	-4.51	0	2.07	0.78	SLC25A2
426	GO:0000724 [8]: double-strand break repair via homologous recombination	1	1	800	1	11477	-4.51	0	2.07	0.78	BRCA2
427	GO:0000725 [7]: recombinational repair	1	1	800	1	11477	-4.51	0	2.07	0.78	BRCA2
428	GO:0001507 [8]: acetylcholine catabolism in synaptic cleft	1	1	800	1	11477	-4.51	0	2.07	0.78	COLQ
429	GO:0001672 [6]: regulation of chromatin assembly or disassembly	1	1	800	1	11477	-4.51	0	2.07	0.78	TLK1
430	GO:0001763 [5]: branching morphogenesis	1	1	800	1	11477	-4.51	0	2.07	0.78	NOTCH4
431	GO:0001766 [7]: lipid raft polarization	1	1	800	1	11477	-4.51	0	2.07	0.78	CD2
432	GO:0001897 [6]: cytolysis of host cells	1	1	800	1	11477	-4.51	0	2.07	0.78	PRF1
433	GO:0001907 [6]: killing of host cells	1	1	800	1	11477	-4.51	0	2.07	0.78	PRF1
434	GO:0006005 [10]: L-fucose biosynthesis	1	1	800	1	11477	-4.51	0	2.07	0.78	GMDS
435	GO:0006011 [7]: UDP-glucose metabolism	1	1	800	1	11477	-4.51	0	2.07	0.78	UGP2
436	GO:0006090 [7]: pyruvate metabolism	1	1	800	1	11477	-4.51	0	2.07	0.78	ME3
437	GO:0006110 [6]: regulation of glycolysis	1	1	800	1	11477	-4.51	0	2.07	0.78	PFKM
438	GO:0006430 [9]: lysyl-tRNA aminoacylation	1	1	800	1	11477	-4.51	0	2.07	0.78	KARS
439	GO:0006581 [7]: acetylcholine catabolism	1	1	800	1	11477	-4.51	0	2.07	0.78	COLQ
440	GO:0006654 [8]: phosphatidic acid biosynthesis	1	1	800	1	11477	-4.51	0	2.07	0.78	AGPAT1
441	GO:0006768 [6]: biotin metabolism	1	1	800	1	11477	-4.51	0	2.07	0.78	BTD
442	GO:0006922 [10]: cleavage of lamin	1	1	800	1	11477	-4.51	0	2.07	0.78	GZMB
443	GO:0006923 [9]: cleavage of cytoskeletal proteins	1	1	800	1	11477	-4.51	0	2.07	0.78	GZMB
444	GO:0006927 [7]: programmed cell death, transformed cells	1	1	800	1	11477	-4.51	0	2.07	0.78	PRF1
445	GO:0007022 [9]: chaperonin-mediated tubulin folding	1	1	800	1	11477	-4.51	0	2.07	0.78	TBCA
446	GO:0007023 [9]: post-chaperonin tubulin folding pathway	1	1	800	1	11477	-4.51	0	2.07	0.78	TBCA
447	GO:0007216 [7]: metabotropic glutamate receptor signaling pathway	1	1	800	1	11477	-4.51	0	2.07	0.78	GRM5
448	GO:0007224 [6]: smoothened signaling pathway	1	1	800	1	11477	-4.51	0	2.07	0.78	GLI1
449	GO:0007274 [7]: neuromuscular synaptic transmission	1	1	800	1	11477	-4.51	0	2.07	0.78	KIF1B
450	GO:0007308 [7]: oocyte construction	1	1	800	1	11477	-4.51	0	2.07	0.78	AXIN1
451	GO:0007309 [5]: oocyte axis determination	1	1	800	1	11477	-4.51	0	2.07	0.78	AXIN1
452	GO:0007612 [4]: learning	1	1	800	1	11477	-4.51	0	2.07	0.78	FYN
453	GO:0008589 [5]: regulation of smoothened signaling pathway	1	1	800	1	11477	-4.51	0	2.07	0.78	GLI1
454	GO:0009437 [7]: carnitine metabolism	1	1	800	1	11477	-4.51	0	2.07	0.78	BBOX1
455	GO:0019935 [7]: cyclic-nucleotide-mediated signaling	8	8	793	91	11387	-4.51	0	1.15	0.47	ADORA2B ADORA3 CNR2 CORT GLP2R GNAS GRK5 RAPGEF2
456	GO:0006800 [5]: oxygen and reactive oxygen species metabolism	2	2	799	64	11414	-4.52	0	0.07	0.02	EPX NCF2
457	GO:0051240 [5]: positive regulation of organismal physiological process	4	4	797	32	11446	-4.52	0	1.58	0.62	CD2 CD81 NCK2 SOCS5
458	GO:0005996 [6]: monosaccharide metabolism	9	9	792	110	11368	-4.54	0	0.99	0.41	FUT4 G6PD GMDS IQCD IRS2 PFKFB3 PFKM PGM1 UGP2
459	GO:0008652 [7]: amino acid biosynthesis	5	5	796	46	11432	-4.54	0	1.44	0.58	BCAT1 CTBP1 CTBP2 GLUL MTHFD1
460	GO:0030036 [8]: actin cytoskeleton organization and biogenesis	8	8	793	93	11385	-4.55	0	1.09	0.46	ACTN4 ARHGAP26 ARHGEF2 CDC42 NCK2 NEDD9 PACSIN2 SORBS1
461	GO:0009892 [5]: negative regulation of metabolism	9	9	792	147	11331	-4.55	0	0.36	0.14	APBB1 ATF7IP BCL6 DEDD PARN PTGFRN SIRT4 SPI1 ZHX1
462	GO:0015718 [7]: monocarboxylic acid transport	2	2	799	9	11469	-4.56	0	1.84	0.68	AKR1C4 SLC16A4
463	GO:0045619 [5]: regulation of lymphocyte differentiation	2	2	799	9	11469	-4.56	0	1.84	0.68	CD2 SOCS5
464	GO:0050671 [7]: positive regulation of lymphocyte proliferation	2	2	799	9	11469	-4.56	0	1.84	0.68	CD81 NCK2
465	GO:0009405 [3]: pathogenesis	2	2	799	9	11469	-4.56	0	1.84	0.68	HLA-DPB1 PRF1
466	GO:0001501 [5]: skeletal development	9	9	792	112	11366	-4.56	0	0.94	0.38	ALX4 ANXA2 CMKLR1 COL11A2 EXT1 LECT1 MINPP1 NPR3 RUNX2
467	GO:0006643 [6]: membrane lipid metabolism	9	9	792	112	11366	-4.56	0	0.94	0.38	AGPAT1 CD81 CDC91L1 HEXA PIK3C2A PLCB2 PLCG2 PLD1 SAMD8
468	GO:0051186 [5]: cofactor metabolism	10	10	791	134	11344	-4.56	0	0.76	0.31	BTD COX10 CPOX FPGS G6PD MTHFD1 NADSYN1 NIFUN PANK4 TPK1
469	GO:0030518 [7]: steroid hormone receptor signaling pathway	3	3	798	20	11458	-4.56	0	1.68	0.67	ARID1A ESR2 THRAP5
470	GO:0006732 [6]: coenzyme metabolism	6	6	795	114	11364	-4.57	0	0.22	0.08	FPGS G6PD MTHFD1 NADSYN1 PANK4 TPK1
471	GO:0008654 [8]: phospholipid biosynthesis	5	5	796	47	11431	-4.57	0	1.39	0.55	AGPAT1 CD81 CDC91L1 PIK3C2A SAMD8
472	GO:0016049 [4]: cell growth	9	9	792	114	11364	-4.57	0	0.89	0.35	APBB1 ESR2 IFNG IGFBP1 NEDD9 PRSS11 QSCN6 SIPA1 SOCS5
473	GO:0008361 [5]: regulation of cell size	9	9	792	114	11364	-4.57	0	0.89	0.35	APBB1 ESR2 IFNG IGFBP1 NEDD9 PRSS11 QSCN6 SIPA1 SOCS5
474	GO:0006417 [6]: regulation of protein biosynthesis	5	5	796	102	11376	-4.57	0	0.18	0.06	APBB1 EIF4A2 MKNK2 PTGFRN RBMS1
475	GO:0045934 [6]: negative regulation of nucleobase, nucleoside, nucleotide and nucleic acid metabolism	7	7	794	125	11353	-4.57	0	0.27	0.1	ATF7IP BCL6 DEDD PARN SIRT4 SPI1 ZHX1
476	GO:0006310 [6]: DNA recombination	6	6	795	62	11416	-4.58	0	1.26	0.53	ATM BRCA2 LIG1 LIG4 MSH5 XRCC3
477	GO:0006813 [8]: potassium ion transport	10	10	791	147	11331	-4.58	0	0.55	0.22	ATP4B GRIA4 HCN2 KCNA4 KCND1 KCNH2 KCNK3 KCNMA1 KCTD10 KCTD2
478	GO:0006092 [7]: main pathways of carbohydrate metabolism	4	4	797	89	11389	-4.58	0	0.15	0.05	G6PD IQCD ME3 PFKM
479	GO:0009582 [6]: detection of abiotic stimulus	9	9	792	116	11362	-4.59	0	0.84	0.34	ABCA4 CDH23 COCH COL11A2 GJB2 KCNH2 KCNIP1 SYT1 TRPC3
480	GO:0009410 [7]: response to xenobiotic stimulus	1	1	800	47	11431	-4.59	0	0.04	0.01	GNLY
481	GO:0000122 [9]: negative regulation of transcription from Pol II promoter	2	2	799	62	11416	-4.59	0	0.08	0.02	BCL6 SPI1
482	GO:0008015 [4]: circulation	5	5	796	101	11377	-4.59	0	0.19	0.07	ADORA3 CUGBP2 ECE2 KCNH2 XCL2
483	GO:0008202 [6]: steroid metabolism	7	7	794	122	11356	-4.61	0	0.29	0.11	ACOX3 AKR1C4 CYP7A1 MVD OSBPL10 OSBPL5 PBX1
484	GO:0006936 [3]: muscle contraction	9	9	792	128	11350	-4.63	0	0.61	0.24	CASQ2 CHRNE EMD FXYD1 KCNH2 MYOM1 MYOM2 NMUR1 SLC8A1
485	GO:0030308 [5]: negative regulation of cell growth	3	3	798	21	11457	-4.63	0	1.59	0.62	APBB1 ESR2 SIPA1
486	GO:0042440 [4]: pigment metabolism	3	3	798	21	11457	-4.63	0	1.59	0.62	AP3D1 COX10 CPOX
487	GO:0045792 [6]: negative regulation of cell size	3	3	798	21	11457	-4.63	0	1.59	0.62	APBB1 ESR2 SIPA1
488	GO:0007205 [8]: protein kinase C activation	3	3	798	21	11457	-4.63	0	1.59	0.62	DGKA DGKQ PRKD3
489	GO:0007416 [6]: synaptogenesis	3	3	798	21	11457	-4.63	0	1.59	0.62	NLGN1 NRCAM YWHAG
490	GO:0006979 [5]: response to oxidative stress	1	1	800	46	11432	-4.63	0	0.04	0.01	EPX
491	GO:0046483 [5]: heterocycle metabolism	5	5	796	49	11429	-4.63	0	1.29	0.53	BTD COX10 CPOX FPGS MTHFD1
492	GO:0006875 [7]: metal ion homeostasis	5	5	796	49	11429	-4.63	0	1.29	0.53	APP ATP2C1 CCL13 TFRC XCL1
493	GO:0009888 [5]: histogenesis	8	8	793	102	11376	-4.64	0	0.85	0.34	ATP2C1 BTD EDA JAK2 KRT17 MEST VAX2 ZBTB16
494	GO:0006817 [8]: phosphate transport	7	7	794	83	11395	-4.65	0	0.99	0.41	COL11A2 COL16A1 COL23A1 COLQ EDA EMID2 SLC34A1
495	GO:0009615 [6]: response to virus	4	4	797	35	11443	-4.65	0	1.39	0.55	FGR HBXIP TLR8 TNF
496	GO:0006956 [6]: complement activation	4	4	797	35	11443	-4.65	0	1.39	0.55	C2 C4BPA C7 DAF
497	GO:0016481 [7]: negative regulation of transcription	7	7	794	117	11361	-4.66	0	0.35	0.14	ATF7IP BCL6 DEDD PARN SIRT4 SPI1 ZHX1
498	GO:0006605 [7]: protein targeting	8	8	793	123	11355	-4.67	0	0.47	0.18	FYB ICMT IPO7 MIPEP NLGN1 PPP1R10 RPL23 XPO6
499	GO:0009309 [6]: amine biosynthesis	6	6	795	67	11411	-4.67	0	1.08	0.46	BBOX1 BCAT1 CTBP1 CTBP2 GLUL MTHFD1
500	GO:0019883 [6]: antigen presentation, endogenous antigen	2	2	799	10	11468	-4.68	0	1.7	0.68	HLA-B HLA-E
501	GO:0019885 [6]: antigen processing, endogenous antigen via MHC class I	2	2	799	10	11468	-4.68	0	1.7	0.68	HLA-B HLA-E
502	GO:0030111 [5]: regulation of Wnt receptor signaling pathway	2	2	799	10	11468	-4.68	0	1.7	0.68	NLK SENP2
503	GO:0001709 [5]: cell fate determination	2	2	799	10	11468	-4.68	0	1.7	0.68	MCL1 NOTCH4
504	GO:0006783 [6]: heme biosynthesis	2	2	799	10	11468	-4.68	0	1.7	0.68	COX10 CPOX
505	GO:0050817 [3]: coagulation	4	4	797	85	11393	-4.68	0	0.17	0.06	ANXA7 F10 GNA12 PLAUR
506	GO:0000086 [7]: G2/M transition of mitotic cell cycle	1	1	800	45	11433	-4.68	0	0.05	0.01	MNAT1
507	GO:0007187 [7]: G-protein signaling, coupled to cyclic nucleotide second messenger	7	7	794	86	11392	-4.69	0	0.9	0.36	ADORA2B ADORA3 CNR2 CORT GLP2R GNAS GRK5
508	GO:0030522 [6]: intracellular receptor-mediated signaling pathway	3	3	798	22	11456	-4.69	0	1.51	0.58	ARID1A ESR2 THRAP5
509	GO:0045926 [5]: negative regulation of growth	3	3	798	22	11456	-4.69	0	1.51	0.58	APBB1 ESR2 SIPA1
510	GO:0048066 [3]: pigmentation	3	3	798	22	11456	-4.69	0	1.51	0.58	AP3D1 COX10 CPOX
511	GO:0050808 [5]: synapse organization and biogenesis	3	3	798	22	11456	-4.69	0	1.51	0.58	NLGN1 NRCAM YWHAG
512	GO:0006898 [7]: receptor mediated endocytosis	3	3	798	22	11456	-4.69	0	1.51	0.58	LRP1B PDLIM7 PICALM
513	GO:0001505 [7]: regulation of neurotransmitter levels	4	4	797	36	11442	-4.7	0	1.34	0.53	COLQ GLUL NLGN1 SYT1
514	GO:0006807 [4]: nitrogen compound metabolism	4	4	797	36	11442	-4.7	0	1.34	0.53	BTD GLUL NADSYN1 NIFUN
515	GO:0050776 [5]: regulation of immune response	5	5	796	52	11426	-4.71	0	1.16	0.47	CD2 CD81 MIF NCK2 SOCS5
516	GO:0000082 [7]: G1/S transition of mitotic cell cycle	5	5	796	52	11426	-4.71	0	1.16	0.47	BCAT1 CUL4A GFI1 MNAT1 PPP6C
517	GO:0006805 [5]: xenobiotic metabolism	1	1	800	44	11434	-4.73	0	0.05	0.01	GNLY
518	GO:0000910 [5]: cytokinesis	7	7	794	109	11369	-4.73	0	0.45	0.18	CCNB3 CDK6 LIG1 LIG4 PAFAH1B1 PARD6G SEPT6
519	GO:0030705 [6]: cytoskeleton-dependent intracellular transport	4	4	797	82	11396	-4.73	0	0.2	0.07	KIF13A KIF1B KIF21B KIF4A
520	GO:0043085 [4]: positive regulation of enzyme activity	4	4	797	82	11396	-4.73	0	0.2	0.07	ADORA2B ADORA3 CD81 DIABLO
521	GO:0007018 [7]: microtubule-based movement	4	4	797	82	11396	-4.73	0	0.2	0.07	KIF13A KIF1B KIF21B KIF4A
522	GO:0019941 [9]: modification-dependent protein catabolism	7	7	794	107	11371	-4.74	0	0.48	0.18	PARK2 PSMB8 RNF11 USP13 USP2 USP20 USP35
523	GO:0006511 [10]: ubiquitin-dependent protein catabolism	7	7	794	107	11371	-4.74	0	0.48	0.18	PARK2 PSMB8 RNF11 USP13 USP2 USP20 USP35
524	GO:0006818 [5]: hydrogen transport	3	3	798	70	11408	-4.74	0	0.15	0.05	ATP2C1 ATP4B NNT
525	GO:0006874 [8]: calcium ion homeostasis	3	3	798	23	11455	-4.75	0	1.43	0.58	ATP2C1 CCL13 XCL1
526	GO:0051188 [6]: cofactor biosynthesis	7	7	794	97	11381	-4.76	0	0.65	0.27	COX10 CPOX FPGS MTHFD1 NADSYN1 PANK4 TPK1
527	GO:0030198 [4]: extracellular matrix organization and biogenesis	4	4	797	38	11440	-4.76	0	1.23	0.52	COL11A2 NLGN1 NRCAM YWHAG
528	GO:0043062 [3]: extracellular structure organization and biogenesis	4	4	797	38	11440	-4.76	0	1.23	0.52	COL11A2 NLGN1 NRCAM YWHAG
529	GO:0006836 [5]: neurotransmitter transport	4	4	797	38	11440	-4.76	0	1.23	0.52	SLC6A1 SLC6A16 SLC6A18 SLC6A19
530	GO:0007050 [7]: cell cycle arrest	5	5	796	55	11423	-4.77	0	1.04	0.43	APBB1 CUL4A GAS7 MACF1 RASSF1
531	GO:0030166 [7]: proteoglycan biosynthesis	2	2	799	11	11467	-4.77	0	1.58	0.62	CHST12 GAL3ST4
532	GO:0045165 [4]: cell fate commitment	2	2	799	11	11467	-4.77	0	1.58	0.62	MCL1 NOTCH4
533	GO:0045597 [5]: positive regulation of cell differentiation	2	2	799	11	11467	-4.77	0	1.58	0.62	NRCAM SOCS5
534	GO:0050767 [4]: regulation of neurogenesis	2	2	799	11	11467	-4.77	0	1.58	0.62	NRCAM YWHAG
535	GO:0006004 [8]: fucose metabolism	2	2	799	11	11467	-4.77	0	1.58	0.62	FUT4 GMDS
536	GO:0006563 [8]: L-serine metabolism	2	2	799	11	11467	-4.77	0	1.58	0.62	CTBP1 CTBP2
537	GO:0007215 [6]: glutamate signaling pathway	2	2	799	11	11467	-4.77	0	1.58	0.62	GRIA4 GRM5
538	GO:0009225 [6]: nucleotide-sugar metabolism	2	2	799	11	11467	-4.77	0	1.58	0.62	GMDS UGP2
539	GO:0009617 [6]: response to bacteria	3	3	798	69	11409	-4.78	0	0.15	0.05	C7 DEFB129 GNLY
540	GO:0015992 [6]: proton transport	3	3	798	69	11409	-4.78	0	0.15	0.05	ATP2C1 ATP4B NNT
541	GO:0000165 [7]: MAPKKK cascade	6	6	795	75	11403	-4.78	0	0.83	0.33	ADORA2B CD81 DUSP6 MAPK8 RAPGEF2 TAOK3
542	GO:0006814 [8]: sodium ion transport	5	5	796	89	11389	-4.78	0	0.3	0.11	ATP4B HCN2 SLC10A1 SLC34A1 SLC8A1
543	GO:0046903 [3]: secretion	5	5	796	56	11422	-4.79	0	1	0.41	GNAS NLGN1 SCT SLC34A1 SYT1
544	GO:0042592 [3]: homeostasis	6	6	795	96	11382	-4.79	0	0.41	0.16	APP ATP2C1 CCL13 MCL1 TFRC XCL1
545	GO:0006913 [6]: nucleocytoplasmic transport	6	6	795	96	11382	-4.79	0	0.41	0.16	FYB IPO7 NUP160 PPP1R10 RPL23 XPO6
546	GO:0042113 [7]: B-cell activation	3	3	798	24	11454	-4.79	0	1.36	0.53	CD81 HDAC4 MS4A1
547	GO:0007498 [3]: mesoderm development	3	3	798	24	11454	-4.79	0	1.36	0.53	JAK2 MEST ZBTB16
548	GO:0006006 [8]: glucose metabolism	6	6	795	77	11401	-4.8	0	0.78	0.33	G6PD IQCD IRS2 PFKM PGM1 UGP2
549	GO:0050982 [7]: detection of mechanical stimulus	5	5	796	88	11390	-4.81	0	0.31	0.12	CDH23 COCH COL11A2 GJB2 KCNH2
550	GO:0051170 [7]: nuclear import	5	5	796	57	11421	-4.81	0	0.97	0.41	FYB IPO7 PPP1R10 RPL23 XPO6
551	GO:0006606 [7]: protein-nucleus import	5	5	796	57	11421	-4.81	0	0.97	0.41	FYB IPO7 PPP1R10 RPL23 XPO6
552	GO:0005976 [5]: polysaccharide metabolism	1	1	800	42	11436	-4.81	0	0.06	0.01	PFKM
553	GO:0050954 [6]: sensory perception of mechanical stimulus	5	5	796	87	11391	-4.81	0	0.32	0.13	CDH23 COCH COL11A2 GJB2 KCNH2
554	GO:0007605 [7]: perception of sound	5	5	796	87	11391	-4.81	0	0.32	0.13	CDH23 COCH COL11A2 GJB2 KCNH2
555	GO:0051169 [6]: nuclear transport	6	6	795	89	11389	-4.82	0	0.52	0.21	FYB IPO7 NUP160 PPP1R10 RPL23 XPO6
556	GO:0048193 [6]: Golgi vesicle transport	5	5	796	58	11420	-4.82	0	0.93	0.38	BET1 COG5 GGA1 OSBPL5 SEC22L2
557	GO:0042742 [6]: defense response to bacteria	2	2	799	55	11423	-4.82	0	0.11	0.03	DEFB129 GNLY
558	GO:0019725 [4]: cell homeostasis	6	6	795	82	11396	-4.82	0	0.66	0.27	APP ATP2C1 CCL13 MCL1 TFRC XCL1
559	GO:0006725 [5]: aromatic compound metabolism	5	5	796	85	11393	-4.84	0	0.35	0.14	CPM FPGS MGLL MTHFD1 TAT
560	GO:0009108 [7]: coenzyme biosynthesis	5	5	796	85	11393	-4.84	0	0.35	0.14	FPGS MTHFD1 NADSYN1 PANK4 TPK1
561	GO:0015074 [6]: DNA integration	1	1	800	2	11476	-4.85	0	1.7	0.68	PPFIBP2
562	GO:0015721 [8]: bile acid transport	1	1	800	2	11476	-4.85	0	1.7	0.68	AKR1C4
563	GO:0015918 [6]: sterol transport	1	1	800	2	11476	-4.85	0	1.7	0.68	OSBPL5
564	GO:0016579 [9]: protein deubiquitination	1	1	800	2	11476	-4.85	0	1.7	0.68	USP20
565	GO:0019062 [6]: virion attachment	1	1	800	2	11476	-4.85	0	1.7	0.68	CD81
566	GO:0030204 [7]: chondroitin sulfate metabolism	1	1	800	2	11476	-4.85	0	1.7	0.68	CHST12
567	GO:0030206 [8]: chondroitin sulfate biosynthesis	1	1	800	2	11476	-4.85	0	1.7	0.68	CHST12
568	GO:0030301 [7]: cholesterol transport	1	1	800	2	11476	-4.85	0	1.7	0.68	OSBPL5
569	GO:0030516 [6]: regulation of axon extension	1	1	800	2	11476	-4.85	0	1.7	0.68	NRCAM
570	GO:0030902 [8]: hindbrain development	1	1	800	2	11476	-4.85	0	1.7	0.68	PBX1
571	GO:0042723 [7]: thiamin and derivative metabolism	1	1	800	2	11476	-4.85	0	1.7	0.68	TPK1
572	GO:0043030 [6]: regulation of macrophage activation	1	1	800	2	11476	-4.85	0	1.7	0.68	MIF
573	GO:0045063 [7]: T-helper 1 cell differentiation	1	1	800	2	11476	-4.85	0	1.7	0.68	SOCS5
574	GO:0045601 [5]: regulation of endothelial cell differentiation	1	1	800	2	11476	-4.85	0	1.7	0.68	NOTCH4
575	GO:0045620 [6]: negative regulation of lymphocyte differentiation	1	1	800	2	11476	-4.85	0	1.7	0.68	SOCS5
576	GO:0045624 [8]: positive regulation of T-helper cell differentiation	1	1	800	2	11476	-4.85	0	1.7	0.68	SOCS5
577	GO:0045625 [8]: regulation of T-helper 1 cell differentiation	1	1	800	2	11476	-4.85	0	1.7	0.68	SOCS5
578	GO:0046329 [6]: negative regulation of JNK cascade	1	1	800	2	11476	-4.85	0	1.7	0.68	TAOK3
579	GO:0048041 [6]: focal adhesion formation	1	1	800	2	11476	-4.85	0	1.7	0.68	SORBS1
580	GO:0050651 [8]: dermatan sulfate proteoglycan biosynthesis	1	1	800	2	11476	-4.85	0	1.7	0.68	CHST12
581	GO:0051092 [9]: activation of NF-kappaB transcription factor	1	1	800	2	11476	-4.85	0	1.7	0.68	EDA
582	GO:0000012 [7]: single strand break repair	1	1	800	2	11476	-4.85	0	1.7	0.68	LIG4
583	GO:0000085 [7]: G2 phase of mitotic cell cycle	1	1	800	2	11476	-4.85	0	1.7	0.68	CHES1
584	GO:0006420 [9]: arginyl-tRNA aminoacylation	1	1	800	2	11476	-4.85	0	1.7	0.68	DALRD3
585	GO:0006686 [9]: sphingomyelin biosynthesis	1	1	800	2	11476	-4.85	0	1.7	0.68	SAMD8
586	GO:0006772 [8]: thiamin metabolism	1	1	800	2	11476	-4.85	0	1.7	0.68	TPK1
587	GO:0006893 [7]: Golgi to plasma membrane transport	1	1	800	2	11476	-4.85	0	1.7	0.68	OSBPL5
588	GO:0007164 [7]: establishment of tissue polarity	1	1	800	2	11476	-4.85	0	1.7	0.68	FZD5
589	GO:0007176 [5]: regulation of epidermal growth factor receptor activity	1	1	800	2	11476	-4.85	0	1.7	0.68	NCK2
590	GO:0008291 [6]: acetylcholine metabolism	1	1	800	2	11476	-4.85	0	1.7	0.68	COLQ
591	GO:0009226 [6]: nucleotide-sugar biosynthesis	1	1	800	2	11476	-4.85	0	1.7	0.68	GMDS
592	GO:0009566 [5]: fertilization	1	1	800	41	11437	-4.86	0	0.06	0.01	ZPBP2
593	GO:0015931 [5]: nucleobase, nucleoside, nucleotide and nucleic acid transport	1	1	800	41	11437	-4.86	0	0.06	0.01	NUP160
594	GO:0045892 [8]: negative regulation of transcription, DNA-dependent	5	5	796	83	11395	-4.86	0	0.37	0.15	ATF7IP BCL6 SIRT4 SPI1 ZHX1
595	GO:0016052 [6]: carbohydrate catabolism	5	5	796	82	11396	-4.87	0	0.39	0.16	FUT4 G6PD HYAL2 IQCD PFKM
596	GO:0044275 [7]: cellular carbohydrate catabolism	5	5	796	82	11396	-4.87	0	0.39	0.16	FUT4 G6PD HYAL2 IQCD PFKM
597	GO:0030521 [8]: androgen receptor signaling pathway	2	2	799	12	11466	-4.87	0	1.46	0.58	ARID1A THRAP5
598	GO:0050870 [8]: positive regulation of T-cell activation	2	2	799	12	11466	-4.87	0	1.46	0.58	NCK2 SOCS5
599	GO:0006284 [7]: base-excision repair	2	2	799	12	11466	-4.87	0	1.46	0.58	MBD4 UNG
600	GO:0006779 [7]: porphyrin biosynthesis	2	2	799	12	11466	-4.87	0	1.46	0.58	COX10 CPOX
601	GO:0007162 [5]: negative regulation of cell adhesion	2	2	799	12	11466	-4.87	0	1.46	0.58	ADAM22 SIPA1
602	GO:0007219 [6]: Notch signaling pathway	2	2	799	12	11466	-4.87	0	1.46	0.58	DTX1 NOTCH4
603	GO:0046467 [7]: membrane lipid biosynthesis	5	5	796	61	11417	-4.87	0	0.84	0.34	AGPAT1 CD81 CDC91L1 PIK3C2A SAMD8
604	GO:0006445 [7]: regulation of translation	3	3	798	65	11413	-4.87	0	0.19	0.07	EIF4A2 MKNK2 RBMS1
605	GO:0006400 [7]: tRNA modification	2	2	799	53	11425	-4.88	0	0.13	0.04	DALRD3 KARS
606	GO:0007586 [4]: digestion	2	2	799	53	11425	-4.88	0	0.13	0.04	HTR3A SCT
607	GO:0007028 [5]: cytoplasm organization and biogenesis	5	5	796	63	11415	-4.89	0	0.78	0.33	GTPBP4 LIM2 PDCD11 SURF6 VCX3A
608	GO:0042445 [5]: hormone metabolism	4	4	797	43	11435	-4.89	0	1	0.41	AKR1C4 ECE2 PBX1 TG
609	GO:0030003 [6]: cation homeostasis	5	5	796	65	11413	-4.9	0	0.73	0.3	APP ATP2C1 CCL13 TFRC XCL1
610	GO:0007218 [7]: neuropeptide signaling pathway	4	4	797	73	11405	-4.9	0	0.29	0.11	CELSR1 NMUR1 SORCS1 SORCS2
611	GO:0007398 [6]: ectoderm development	5	5	796	67	11411	-4.91	0	0.67	0.27	ATP2C1 BTD EDA KRT17 VAX2
612	GO:0017038 [6]: protein import	5	5	796	68	11410	-4.91	0	0.65	0.27	FYB IPO7 PPP1R10 RPL23 XPO6
613	GO:0050801 [4]: ion homeostasis	5	5	796	71	11407	-4.91	0	0.58	0.23	APP ATP2C1 CCL13 TFRC XCL1
614	GO:0006873 [5]: cell ion homeostasis	5	5	796	71	11407	-4.91	0	0.58	0.23	APP ATP2C1 CCL13 TFRC XCL1
615	GO:0019748 [4]: secondary metabolism	3	3	798	27	11451	-4.92	0	1.17	0.47	AP3D1 COX10 CPOX
616	GO:0016051 [6]: carbohydrate biosynthesis	5	5	796	69	11409	-4.92	0	0.63	0.25	CHST12 EXT1 GAL3ST4 GMDS XYLT2
617	GO:0006334 [8]: nucleosome assembly	3	3	798	63	11415	-4.92	0	0.21	0.07	CENPA HIST1H1A SHPRH
618	GO:0009451 [6]: RNA modification	3	3	798	62	11416	-4.93	0	0.22	0.08	DALRD3 KARS PARN
619	GO:0042168 [5]: heme metabolism	2	2	799	13	11465	-4.94	0	1.36	0.53	COX10 CPOX
620	GO:0009070 [8]: serine family amino acid biosynthesis	2	2	799	13	11465	-4.94	0	1.36	0.53	CTBP1 CTBP2
621	GO:0009063 [7]: amino acid catabolism	2	2	799	51	11427	-4.94	0	0.14	0.05	MTHFD1 TAT
622	GO:0030155 [4]: regulation of cell adhesion	3	3	798	28	11450	-4.95	0	1.11	0.47	ADAM22 LAMA4 SIPA1
623	GO:0044264 [6]: cellular polysaccharide metabolism	1	1	800	39	11439	-4.95	0	0.07	0.02	PFKM
624	GO:0007338 [6]: fertilization (sensu Metazoa)	1	1	800	39	11439	-4.95	0	0.07	0.02	ZPBP2
625	GO:0006752 [7]: group transfer coenzyme metabolism	3	3	798	61	11417	-4.96	0	0.23	0.08	FPGS MTHFD1 PANK4
626	GO:0006790 [5]: sulfur metabolism	4	4	797	48	11430	-4.97	0	0.81	0.33	BTD CHST12 GAL3ST4 MTHFD1
627	GO:0008544 [7]: epidermis development	3	3	798	60	11418	-4.97	0	0.24	0.09	ATP2C1 BTD KRT17
628	GO:0016072 [6]: rRNA metabolism	1	1	800	38	11440	-4.98	0	0.07	0.02	PDCD11
629	GO:0051168 [7]: nuclear export	1	1	800	38	11440	-4.98	0	0.07	0.02	NUP160
630	GO:0051258 [7]: protein polymerization	1	1	800	38	11440	-4.98	0	0.07	0.02	NCK2
631	GO:0000079 [5]: regulation of cyclin dependent protein kinase activity	1	1	800	38	11440	-4.98	0	0.07	0.02	MNAT1
632	GO:0007204 [8]: cytosolic calcium ion concentration elevation	1	1	800	38	11440	-4.98	0	0.07	0.02	CACNA1A
633	GO:0008033 [7]: tRNA processing	1	1	800	38	11440	-4.98	0	0.07	0.02	KARS
634	GO:0009064 [7]: glutamine family amino acid metabolism	1	1	800	38	11440	-4.98	0	0.07	0.02	GLUL
635	GO:0030333 [5]: antigen processing	3	3	798	29	11449	-4.98	0	1.06	0.44	HLA-B HLA-DPB1 HLA-E
636	GO:0006941 [4]: striated muscle contraction	3	3	798	29	11449	-4.98	0	1.06	0.44	CASQ2 MYOM1 MYOM2
637	GO:0016053 [6]: organic acid biosynthesis	3	3	798	59	11419	-4.99	0	0.25	0.09	AGPAT1 CYP7A1 MIF
638	GO:0046394 [7]: carboxylic acid biosynthesis	3	3	798	59	11419	-4.99	0	0.25	0.09	AGPAT1 CYP7A1 MIF
639	GO:0006694 [7]: steroid biosynthesis	3	3	798	59	11419	-4.99	0	0.25	0.09	CYP7A1 MVD PBX1
640	GO:0042254 [6]: ribosome biogenesis and assembly	4	4	797	51	11427	-5	0	0.72	0.3	GTPBP4 PDCD11 SURF6 VCX3A
641	GO:0050876 [4]: reproductive physiological process	4	4	797	51	11427	-5	0	0.72	0.3	COL16A1 GNAS OXT PSG9
642	GO:0051246 [5]: regulation of protein metabolism	4	4	797	64	11414	-5	0	0.42	0.16	APBB1 CD81 NCK2 PTGFRN
643	GO:0048514 [5]: blood vessel morphogenesis	2	2	799	49	11429	-5.01	0	0.16	0.05	FIGF NOTCH4
644	GO:0001568 [4]: blood vessel development	2	2	799	49	11429	-5.01	0	0.16	0.05	FIGF NOTCH4
645	GO:0016125 [6]: sterol metabolism	3	3	798	58	11420	-5.01	0	0.26	0.1	CYP7A1 MVD OSBPL5
646	GO:0009595 [5]: detection of biotic stimulus	2	2	799	14	11464	-5.01	0	1.27	0.53	HLA-DPB1 TLR8
647	GO:0017148 [7]: negative regulation of protein biosynthesis	2	2	799	14	11464	-5.01	0	1.27	0.53	APBB1 PTGFRN
648	GO:0045762 [5]: positive regulation of adenylate cyclase activity	2	2	799	14	11464	-5.01	0	1.27	0.53	ADORA2B ADORA3
649	GO:0050670 [6]: regulation of lymphocyte proliferation	2	2	799	14	11464	-5.01	0	1.27	0.53	CD81 NCK2
650	GO:0006493 [9]: O-linked glycosylation	2	2	799	14	11464	-5.01	0	1.27	0.53	GALNT2 GALNT9
651	GO:0006769 [8]: nicotinamide metabolism	2	2	799	14	11464	-5.01	0	1.27	0.53	G6PD NADSYN1
652	GO:0007190 [6]: adenylate cyclase activation	2	2	799	14	11464	-5.01	0	1.27	0.53	ADORA2B ADORA3
653	GO:0007269 [4]: neurotransmitter secretion	2	2	799	14	11464	-5.01	0	1.27	0.53	NLGN1 SYT1
654	GO:0019320 [8]: hexose catabolism	4	4	797	61	11417	-5.01	0	0.48	0.18	FUT4 G6PD IQCD PFKM
655	GO:0046164 [6]: alcohol catabolism	4	4	797	62	11416	-5.01	0	0.46	0.18	FUT4 G6PD IQCD PFKM
656	GO:0046365 [7]: monosaccharide catabolism	4	4	797	62	11416	-5.01	0	0.46	0.18	FUT4 G6PD IQCD PFKM
657	GO:0006869 [5]: lipid transport	4	4	797	55	11423	-5.02	0	0.61	0.24	APOA5 ATP9B OSBPL10 OSBPL5
658	GO:0016477 [5]: cell migration	3	3	798	57	11421	-5.03	0	0.28	0.1	LAMA4 NRCAM SYK
659	GO:0051049 [5]: regulation of transport	1	1	800	37	11441	-5.03	0	0.08	0.02	SYT1
660	GO:0043038 [7]: amino acid activation	2	2	799	48	11430	-5.03	0	0.17	0.06	DALRD3 KARS
661	GO:0043039 [8]: tRNA aminoacylation	2	2	799	48	11430	-5.03	0	0.17	0.06	DALRD3 KARS
662	GO:0006418 [8]: tRNA aminoacylation for protein translation	2	2	799	48	11430	-5.03	0	0.17	0.06	DALRD3 KARS
663	GO:0007420 [7]: brain development	3	3	798	31	11447	-5.04	0	0.96	0.4	ECE2 PBX1 VCX3A
664	GO:0001525 [6]: angiogenesis	2	2	799	47	11431	-5.06	0	0.18	0.06	FIGF NOTCH4
665	GO:0007046 [7]: ribosome biogenesis	2	2	799	47	11431	-5.06	0	0.18	0.06	GTPBP4 PDCD11
666	GO:0006487 [9]: N-linked glycosylation	3	3	798	32	11446	-5.06	0	0.91	0.37	KIAA2018 MAN1C1 MGAT5
667	GO:0007409 [6]: axonogenesis	3	3	798	32	11446	-5.06	0	0.91	0.37	APBB1 BAIAP2 NRCAM
668	GO:0016339 [6]: calcium-dependent cell-cell adhesion	2	2	799	15	11463	-5.06	0	1.19	0.48	CDH23 NLGN1
669	GO:0000059 [8]: protein-nucleus import, docking	2	2	799	15	11463	-5.06	0	1.19	0.48	IPO7 XPO6
670	GO:0016486 [6]: peptide hormone processing	1	1	800	3	11475	-5.07	0	1.44	0.58	ECE2
671	GO:0042439 [7]: ethanolamine and derivative metabolism	1	1	800	3	11475	-5.07	0	1.44	0.58	COLQ
672	GO:0042441 [5]: eye pigment metabolism	1	1	800	3	11475	-5.07	0	1.44	0.58	AP3D1
673	GO:0045749 [9]: negative regulation of S phase of mitotic cell cycle	1	1	800	3	11475	-5.07	0	1.44	0.58	APBB1
674	GO:0045930 [8]: negative regulation of mitotic cell cycle	1	1	800	3	11475	-5.07	0	1.44	0.58	APBB1
675	GO:0050650 [7]: chondroitin sulfate proteoglycan biosynthesis	1	1	800	3	11475	-5.07	0	1.44	0.58	CHST12
676	GO:0050655 [7]: dermatan sulfate proteoglycan metabolism	1	1	800	3	11475	-5.07	0	1.44	0.58	CHST12
677	GO:0050868 [8]: negative regulation of T-cell activation	1	1	800	3	11475	-5.07	0	1.44	0.58	SOCS5
678	GO:0051056 [5]: regulation of small GTPase mediated signal transduction	1	1	800	3	11475	-5.07	0	1.44	0.58	ARHGEF2
679	GO:0051090 [7]: regulation of transcription factor activity	1	1	800	3	11475	-5.07	0	1.44	0.58	EDA
680	GO:0051091 [8]: positive regulation of transcription factor activity	1	1	800	3	11475	-5.07	0	1.44	0.58	EDA
681	GO:0001906 [5]: cell killing	1	1	800	3	11475	-5.07	0	1.44	0.58	PRF1
682	GO:0006003 [9]: fructose 2,6-bisphosphate metabolism	1	1	800	3	11475	-5.07	0	1.44	0.58	PFKFB3
683	GO:0006282 [7]: regulation of DNA repair	1	1	800	3	11475	-5.07	0	1.44	0.58	POLH
684	GO:0006699 [8]: bile acid biosynthesis	1	1	800	3	11475	-5.07	0	1.44	0.58	CYP7A1
685	GO:0006726 [6]: eye pigment biosynthesis	1	1	800	3	11475	-5.07	0	1.44	0.58	AP3D1
686	GO:0006878 [8]: copper ion homeostasis	1	1	800	3	11475	-5.07	0	1.44	0.58	APP
687	GO:0006911 [8]: phagocytosis, engulfment	1	1	800	3	11475	-5.07	0	1.44	0.58	FCGR1A
688	GO:0007603 [9]: phototransduction, visible light	1	1	800	3	11475	-5.07	0	1.44	0.58	ABCA4
689	GO:0008105 [5]: asymmetric protein localization	1	1	800	3	11475	-5.07	0	1.44	0.58	COLQ
690	GO:0009082 [8]: branched chain family amino acid biosynthesis	1	1	800	3	11475	-5.07	0	1.44	0.58	BCAT1
691	GO:0009086 [8]: methionine biosynthesis	1	1	800	3	11475	-5.07	0	1.44	0.58	MTHFD1
692	GO:0006007 [9]: glucose catabolism	3	3	798	53	11425	-5.08	0	0.33	0.13	G6PD IQCD PFKM
693	GO:0008203 [7]: cholesterol metabolism	3	3	798	53	11425	-5.08	0	0.33	0.13	CYP7A1 MVD OSBPL5
694	GO:0009310 [6]: amine catabolism	3	3	798	53	11425	-5.08	0	0.33	0.13	COLQ MTHFD1 TAT
695	GO:0006986 [5]: response to unfolded protein	2	2	799	46	11432	-5.09	0	0.19	0.07	HSPA4 HSPB6
696	GO:0007178 [7]: transmembrane receptor protein serine/threonine kinase signaling pathway	3	3	798	34	11444	-5.1	0	0.83	0.33	ACVR1B TGFBR2 TGFBR3
697	GO:0007254 [8]: JNK cascade	3	3	798	35	11443	-5.11	0	0.79	0.33	ADORA2B MAPK8 TAOK3
698	GO:0009890 [6]: negative regulation of biosynthesis	2	2	799	16	11462	-5.11	0	1.11	0.47	APBB1 PTGFRN
699	GO:0000160 [5]: two-component signal transduction system (phosphorelay)	2	2	799	16	11462	-5.11	0	1.11	0.47	KCNH2 RAB1B
700	GO:0006305 [7]: DNA alkylation	2	2	799	16	11462	-5.11	0	1.11	0.47	ATF7IP DNMT3A
701	GO:0006306 [4]: DNA methylation	2	2	799	16	11462	-5.11	0	1.11	0.47	ATF7IP DNMT3A
702	GO:0006778 [6]: porphyrin metabolism	2	2	799	16	11462	-5.11	0	1.11	0.47	COX10 CPOX
703	GO:0007292 [6]: female gamete generation	2	2	799	16	11462	-5.11	0	1.11	0.47	AXIN1 PARN
704	GO:0007548 [3]: sex differentiation	3	3	798	36	11442	-5.12	0	0.75	0.31	CDKL2 NCOA4 PBX1
705	GO:0006096 [8]: glycolysis	2	2	799	44	11434	-5.13	0	0.21	0.07	IQCD PFKM
706	GO:0006575 [6]: amino acid derivative metabolism	3	3	798	48	11430	-5.14	0	0.42	0.16	BBOX1 COLQ TG
707	GO:0007565 [5]: pregnancy	3	3	798	44	11434	-5.15	0	0.51	0.2	COL16A1 GNAS PSG9
708	GO:0008632 [7]: apoptotic program	3	3	798	44	11434	-5.15	0	0.51	0.2	DIABLO GZMB MCL1
709	GO:0050657 [6]: nucleic acid transport	1	1	800	34	11444	-5.15	0	0.1	0.03	NUP160
710	GO:0050658 [6]: RNA transport	1	1	800	34	11444	-5.15	0	0.1	0.03	NUP160
711	GO:0051236 [5]: establishment of RNA localization	1	1	800	34	11444	-5.15	0	0.1	0.03	NUP160
712	GO:0006364 [7]: rRNA processing	1	1	800	34	11444	-5.15	0	0.1	0.03	PDCD11
713	GO:0006403 [4]: RNA localization	1	1	800	34	11444	-5.15	0	0.1	0.03	NUP160
714	GO:0006690 [7]: icosanoid metabolism	1	1	800	34	11444	-5.15	0	0.1	0.03	MIF
715	GO:0051094 [4]: positive regulation of development	2	2	799	17	11461	-5.16	0	1.04	0.43	NRCAM SOCS5
716	GO:0007131 [7]: meiotic recombination	2	2	799	17	11461	-5.16	0	1.04	0.43	ATM MSH5
717	GO:0019882 [5]: antigen presentation	3	3	798	42	11436	-5.16	0	0.56	0.22	HLA-B HLA-DPB1 HLA-E
718	GO:0006576 [6]: biogenic amine metabolism	3	3	798	42	11436	-5.16	0	0.56	0.22	BBOX1 COLQ TG
719	GO:0007126 [8]: meiosis	3	3	798	42	11436	-5.16	0	0.56	0.22	ATM CCNB3 MSH5
720	GO:0045860 [5]: positive regulation of protein kinase activity	2	2	799	42	11436	-5.18	0	0.23	0.09	ADORA2B CD81
721	GO:0019362 [7]: pyridine nucleotide metabolism	2	2	799	18	11460	-5.2	0	0.97	0.41	G6PD NADSYN1
722	GO:0007602 [8]: phototransduction	2	2	799	18	11460	-5.2	0	0.97	0.41	ABCA4 TRPC3
723	GO:0006405 [7]: RNA-nucleus export	1	1	800	33	11445	-5.2	0	0.11	0.03	NUP160
724	GO:0006112 [7]: energy reserve metabolism	1	1	800	32	11446	-5.22	0	0.11	0.03	PFKM
725	GO:0008643 [5]: carbohydrate transport	1	1	800	32	11446	-5.22	0	0.11	0.03	SORBS1
726	GO:0006665 [7]: sphingolipid metabolism	2	2	799	40	11438	-5.22	0	0.26	0.1	HEXA SAMD8
727	GO:0009584 [8]: detection of visible light	1	1	800	4	11474	-5.23	0	1.25	0.53	ABCA4
728	GO:0015937 [8]: coenzyme A biosynthesis	1	1	800	4	11474	-5.23	0	1.25	0.53	PANK4
729	GO:0017157 [6]: regulation of exocytosis	1	1	800	4	11474	-5.23	0	1.25	0.53	SYT1
730	GO:0030199 [5]: collagen fibril organization	1	1	800	4	11474	-5.23	0	1.25	0.53	COL11A2
731	GO:0030225 [6]: macrophage differentiation	1	1	800	4	11474	-5.23	0	1.25	0.53	CDC42
732	GO:0030593 [7]: neutrophil chemotaxis	1	1	800	4	11474	-5.23	0	1.25	0.53	SYK
733	GO:0042402 [7]: biogenic amine catabolism	1	1	800	4	11474	-5.23	0	1.25	0.53	COLQ
734	GO:0042403 [6]: thyroid hormone metabolism	1	1	800	4	11474	-5.23	0	1.25	0.53	TG
735	GO:0045444 [4]: adipocyte differentiation	1	1	800	4	11474	-5.23	0	1.25	0.53	LPIN1
736	GO:0045446 [4]: endothelial cell differentiation	1	1	800	4	11474	-5.23	0	1.25	0.53	NOTCH4
737	GO:0045582 [7]: positive regulation of T-cell differentiation	1	1	800	4	11474	-5.23	0	1.25	0.53	SOCS5
738	GO:0045621 [6]: positive regulation of lymphocyte differentiation	1	1	800	4	11474	-5.23	0	1.25	0.53	SOCS5
739	GO:0045622 [7]: regulation of T-helper cell differentiation	1	1	800	4	11474	-5.23	0	1.25	0.53	SOCS5
740	GO:0045843 [8]: negative regulation of myogenesis	1	1	800	4	11474	-5.23	0	1.25	0.53	HDAC4
741	GO:0045995 [4]: regulation of embryonic development	1	1	800	4	11474	-5.23	0	1.25	0.53	LAMA4
742	GO:0046330 [6]: positive regulation of JNK cascade	1	1	800	4	11474	-5.23	0	1.25	0.53	TAOK3
743	GO:0048069 [4]: eye pigmentation	1	1	800	4	11474	-5.23	0	1.25	0.53	AP3D1
744	GO:0050654 [6]: chondroitin sulfate proteoglycan metabolism	1	1	800	4	11474	-5.23	0	1.25	0.53	CHST12
745	GO:0006026 [7]: aminoglycan catabolism	1	1	800	4	11474	-5.23	0	1.25	0.53	HYAL2
746	GO:0006027 [8]: glycosaminoglycan catabolism	1	1	800	4	11474	-5.23	0	1.25	0.53	HYAL2
747	GO:0006349 [4]: imprinting	1	1	800	4	11474	-5.23	0	1.25	0.53	DNMT3A
748	GO:0006353 [8]: transcription termination	1	1	800	4	11474	-5.23	0	1.25	0.53	TTF2
749	GO:0006422 [9]: aspartyl-tRNA aminoacylation	1	1	800	4	11474	-5.23	0	1.25	0.53	KARS
750	GO:0006572 [8]: tyrosine catabolism	1	1	800	4	11474	-5.23	0	1.25	0.53	TAT
751	GO:0006590 [7]: thyroid hormone generation	1	1	800	4	11474	-5.23	0	1.25	0.53	TG
752	GO:0007567 [5]: parturition	1	1	800	4	11474	-5.23	0	1.25	0.53	OXT
753	GO:0008038 [6]: neuronal cell recognition	1	1	800	4	11474	-5.23	0	1.25	0.53	HNT
754	GO:0008209 [6]: androgen metabolism	1	1	800	4	11474	-5.23	0	1.25	0.53	AKR1C4
755	GO:0008635 [7]: caspase activation via cytochrome c	1	1	800	4	11474	-5.23	0	1.25	0.53	DIABLO
756	GO:0009583 [7]: detection of light	2	2	799	19	11459	-5.23	0	0.91	0.37	ABCA4 TRPC3
757	GO:0006826 [9]: iron ion transport	2	2	799	19	11459	-5.23	0	0.91	0.37	SFXN5 TFRC
758	GO:0007266 [7]: Rho protein signal transduction	2	2	799	19	11459	-5.23	0	0.91	0.37	ARHGEF2 ARHGEF3
759	GO:0007588 [4]: excretion	2	2	799	39	11439	-5.24	0	0.28	0.1	ADORA2B SLC34A1
760	GO:0009792 [4]: embryonic development (sensu Metazoa)	2	2	799	20	11458	-5.26	0	0.85	0.34	ECE2 PTPRR
761	GO:0046651 [5]: lymphocyte proliferation	2	2	799	20	11458	-5.26	0	0.85	0.34	CD81 NCK2
762	GO:0006891 [6]: intra-Golgi transport	2	2	799	20	11458	-5.26	0	0.85	0.34	COG5 GGA1
763	GO:0007127 [9]: meiosis I	2	2	799	20	11458	-5.26	0	0.85	0.34	ATM MSH5
764	GO:0007128 [10]: meiotic prophase I	2	2	799	20	11458	-5.26	0	0.85	0.34	ATM MSH5
765	GO:0043086 [4]: negative regulation of enzyme activity	1	1	800	31	11447	-5.26	0	0.12	0.04	YWHAG
766	GO:0000041 [8]: transition metal ion transport	2	2	799	37	11441	-5.27	0	0.31	0.12	SFXN5 TFRC
767	GO:0016485 [8]: protein processing	2	2	799	21	11457	-5.28	0	0.8	0.33	ECE2 MIPEP
768	GO:0046916 [8]: transition metal ion homeostasis	2	2	799	21	11457	-5.28	0	0.8	0.33	APP TFRC
769	GO:0006888 [6]: ER to Golgi transport	2	2	799	21	11457	-5.28	0	0.8	0.33	BET1 SEC22L2
770	GO:0018193 [8]: peptidyl-amino acid modification	1	1	800	30	11448	-5.3	0	0.13	0.04	CD81
771	GO:0042773 [7]: ATP synthesis coupled electron transport	2	2	799	35	11443	-5.3	0	0.35	0.14	C6orf107 NDUFS6
772	GO:0009314 [6]: response to radiation	2	2	799	35	11443	-5.3	0	0.35	0.14	ABCA4 TRPC3
773	GO:0006733 [7]: oxidoreduction coenzyme metabolism	2	2	799	22	11456	-5.3	0	0.75	0.31	G6PD NADSYN1
774	GO:0007389 [3]: pattern specification	2	2	799	22	11456	-5.3	0	0.75	0.31	AXIN1 NOTCH4
775	GO:0007507 [5]: heart development	2	2	799	22	11456	-5.3	0	0.75	0.31	CASQ2 ECE2
776	GO:0009416 [7]: response to light	2	2	799	22	11456	-5.3	0	0.75	0.31	ABCA4 TRPC3
777	GO:0042775 [8]: ATP synthesis coupled electron transport (sensu Eukaryota)	2	2	799	34	11444	-5.32	0	0.37	0.15	C6orf107 NDUFS6
778	GO:0009190 [7]: cyclic nucleotide biosynthesis	2	2	799	23	11455	-5.32	0	0.71	0.3	ADCY9 GUCY1A2
779	GO:0044272 [6]: sulfur compound biosynthesis	2	2	799	24	11454	-5.33	0	0.67	0.27	CHST12 MTHFD1
780	GO:0051248 [6]: negative regulation of protein metabolism	2	2	799	24	11454	-5.33	0	0.67	0.27	APBB1 PTGFRN
781	GO:0042157 [7]: lipoprotein metabolism	2	2	799	33	11445	-5.33	0	0.39	0.16	APOA5 CDC91L1
782	GO:0007088 [7]: regulation of mitosis	2	2	799	33	11445	-5.33	0	0.39	0.16	BRCA2 YWHAG
783	GO:0000075 [7]: cell cycle checkpoint	2	2	799	32	11446	-5.33	0	0.42	0.16	BRCA2 CHES1
784	GO:0006367 [9]: transcription initiation from Pol II promoter	2	2	799	31	11447	-5.33	0	0.44	0.17	E2F3 THRAP5
785	GO:0048511 [3]: rhythmic process	1	1	800	29	11449	-5.34	0	0.14	0.05	PER3
786	GO:0006446 [8]: regulation of translational initiation	1	1	800	29	11449	-5.34	0	0.14	0.05	EIF4A2
787	GO:0007179 [8]: transforming growth factor beta receptor signaling pathway	1	1	800	29	11449	-5.34	0	0.14	0.05	TGFBR3
788	GO:0051052 [6]: regulation of DNA metabolism	2	2	799	25	11453	-5.34	0	0.63	0.25	POLH TLK1
789	GO:0051247 [6]: positive regulation of protein metabolism	2	2	799	25	11453	-5.34	0	0.63	0.25	CD81 NCK2
790	GO:0000187 [6]: activation of MAPK	2	2	799	25	11453	-5.34	0	0.63	0.25	ADORA2B CD81
791	GO:0007259 [7]: JAK-STAT cascade	2	2	799	25	11453	-5.34	0	0.63	0.25	JAK2 SOCS5
792	GO:0045761 [4]: regulation of adenylate cyclase activity	2	2	799	28	11450	-5.34	0	0.53	0.21	ADORA2B ADORA3
793	GO:0009069 [7]: serine family amino acid metabolism	2	2	799	28	11450	-5.34	0	0.53	0.21	CTBP1 CTBP2
794	GO:0009798 [4]: axis specification	1	1	800	5	11473	-5.34	0	1.1	0.47	AXIN1
795	GO:0015904 [6]: tetracycline transport	1	1	800	5	11473	-5.34	0	1.1	0.47	HIAT1
796	GO:0015936 [8]: coenzyme A metabolism	1	1	800	5	11473	-5.34	0	1.1	0.47	PANK4
797	GO:0016079 [5]: synaptic vesicle exocytosis	1	1	800	5	11473	-5.34	0	1.1	0.47	NLGN1
798	GO:0016202 [7]: regulation of myogenesis	1	1	800	5	11473	-5.34	0	1.1	0.47	HDAC4
799	GO:0019674 [9]: NAD metabolism	1	1	800	5	11473	-5.34	0	1.1	0.47	NADSYN1
800	GO:0035036 [7]: sperm-egg recognition	1	1	800	5	11473	-5.34	0	1.1	0.47	ZPBP2
801	GO:0042093 [6]: T-helper cell differentiation	1	1	800	5	11473	-5.34	0	1.1	0.47	SOCS5
802	GO:0042135 [6]: neurotransmitter catabolism	1	1	800	5	11473	-5.34	0	1.1	0.47	COLQ
803	GO:0042219 [6]: amino acid derivative catabolism	1	1	800	5	11473	-5.34	0	1.1	0.47	COLQ
804	GO:0044273 [6]: sulfur compound catabolism	1	1	800	5	11473	-5.34	0	1.1	0.47	MTHFD1
805	GO:0048167 [5]: regulation of synaptic plasticity	1	1	800	5	11473	-5.34	0	1.1	0.47	YWHAG
806	GO:0050731 [7]: positive regulation of peptidyl-tyrosine phosphorylation	1	1	800	5	11473	-5.34	0	1.1	0.47	CD81
807	GO:0050770 [5]: regulation of axonogenesis	1	1	800	5	11473	-5.34	0	1.1	0.47	NRCAM
808	GO:0000098 [7]: sulfur amino acid catabolism	1	1	800	5	11473	-5.34	0	1.1	0.47	MTHFD1
809	GO:0006108 [7]: malate metabolism	1	1	800	5	11473	-5.34	0	1.1	0.47	ME3
810	GO:0006266 [6]: DNA ligation	1	1	800	5	11473	-5.34	0	1.1	0.47	MGMT
811	GO:0006379 [8]: mRNA cleavage	1	1	800	5	11473	-5.34	0	1.1	0.47	CPSF1
812	GO:0006547 [8]: histidine metabolism	1	1	800	5	11473	-5.34	0	1.1	0.47	MTHFD1
813	GO:0006566 [8]: threonine metabolism	1	1	800	5	11473	-5.34	0	1.1	0.47	MTHFD1
814	GO:0006857 [6]: oligopeptide transport	1	1	800	5	11473	-5.34	0	1.1	0.47	SLC15A4
815	GO:0007339 [8]: binding of sperm to zona pellucida	1	1	800	5	11473	-5.34	0	1.1	0.47	ZPBP2
816	GO:0008360 [5]: regulation of cell shape	1	1	800	5	11473	-5.34	0	1.1	0.47	ATP10A
817	GO:0009075 [7]: histidine family amino acid metabolism	1	1	800	5	11473	-5.34	0	1.1	0.47	MTHFD1
818	GO:0009435 [8]: NAD biosynthesis	1	1	800	5	11473	-5.34	0	1.1	0.47	NADSYN1
819	GO:0001503 [5]: ossification	2	2	799	27	11451	-5.35	0	0.56	0.22	MINPP1 RUNX2
820	GO:0006120 [9]: mitochondrial electron transport, NADH to ubiquinone	2	2	799	27	11451	-5.35	0	0.56	0.22	C6orf107 NDUFS6
821	GO:0006304 [6]: DNA modification	2	2	799	27	11451	-5.35	0	0.56	0.22	ATF7IP DNMT3A
822	GO:0046849 [4]: bone remodeling	2	2	799	29	11449	-5.35	0	0.5	0.19	MINPP1 RUNX2
823	GO:0043087 [4]: regulation of GTPase activity	1	1	800	28	11450	-5.37	0	0.15	0.05	CENTB2
824	GO:0051028 [7]: mRNA transport	1	1	800	27	11451	-5.4	0	0.16	0.06	NUP160
825	GO:0030178 [6]: negative regulation of Wnt receptor signaling pathway	1	1	800	6	11472	-5.43	0	0.98	0.41	NLK
826	GO:0042100 [6]: B-cell proliferation	1	1	800	6	11472	-5.43	0	0.98	0.41	CD81
827	GO:0042116 [6]: macrophage activation	1	1	800	6	11472	-5.43	0	0.98	0.41	MIF
828	GO:0042310 [6]: vasoconstriction	1	1	800	6	11472	-5.43	0	0.98	0.41	ECE2
829	GO:0042327 [7]: positive regulation of phosphorylation	1	1	800	6	11472	-5.43	0	0.98	0.41	CD81
830	GO:0045937 [6]: positive regulation of phosphate metabolism	1	1	800	6	11472	-5.43	0	0.98	0.41	CD81
831	GO:0006278 [7]: RNA-dependent DNA replication	1	1	800	6	11472	-5.43	0	0.98	0.41	TERT
832	GO:0006684 [8]: sphingomyelin metabolism	1	1	800	6	11472	-5.43	0	0.98	0.41	SAMD8
833	GO:0006903 [6]: vesicle targeting	1	1	800	6	11472	-5.43	0	0.98	0.41	NLGN1
834	GO:0007009 [6]: plasma membrane organization and biogenesis	1	1	800	6	11472	-5.43	0	0.98	0.41	CD2
835	GO:0007026 [9]: microtubule stabilization	1	1	800	6	11472	-5.43	0	0.98	0.41	ARHGEF2
836	GO:0007172 [8]: signal complex formation	1	1	800	6	11472	-5.43	0	0.98	0.41	NCK2
837	GO:0007589 [4]: fluid secretion	1	1	800	6	11472	-5.43	0	0.98	0.41	SLC34A1
838	GO:0006073 [7]: glucan metabolism	1	1	800	26	11452	-5.43	0	0.18	0.06	PFKM
839	GO:0006406 [8]: mRNA-nucleus export	1	1	800	26	11452	-5.43	0	0.18	0.06	NUP160
840	GO:0009116 [6]: nucleoside metabolism	1	1	800	26	11452	-5.43	0	0.18	0.06	PRPSAP2
841	GO:0016126 [7]: sterol biosynthesis	1	1	800	25	11453	-5.47	0	0.19	0.07	MVD
842	GO:0019439 [6]: aromatic compound catabolism	1	1	800	25	11453	-5.47	0	0.19	0.07	TAT
843	GO:0042446 [6]: hormone biosynthesis	1	1	800	25	11453	-5.47	0	0.19	0.07	PBX1
844	GO:0042493 [7]: response to drug	1	1	800	25	11453	-5.47	0	0.19	0.07	HIAT1
845	GO:0000096 [6]: sulfur amino acid metabolism	1	1	800	25	11453	-5.47	0	0.19	0.07	MTHFD1
846	GO:0005977 [8]: glycogen metabolism	1	1	800	25	11453	-5.47	0	0.19	0.07	PFKM
847	GO:0006939 [4]: smooth muscle contraction	1	1	800	25	11453	-5.47	0	0.19	0.07	NMUR1
848	GO:0042398 [6]: amino acid derivative biosynthesis	1	1	800	24	11454	-5.49	0	0.2	0.07	BBOX1
849	GO:0008154 [6]: actin polymerization and/or depolymerization	1	1	800	24	11454	-5.49	0	0.2	0.07	NCK2
850	GO:0009880 [4]: embryonic pattern specification	1	1	800	7	11471	-5.49	0	0.87	0.35	NOTCH4
851	GO:0010038 [8]: response to metal ion	1	1	800	7	11471	-5.49	0	0.87	0.35	NDRG1
852	GO:0019317 [9]: fucose catabolism	1	1	800	7	11471	-5.49	0	0.87	0.35	FUT4
853	GO:0042355 [10]: L-fucose catabolism	1	1	800	7	11471	-5.49	0	0.87	0.35	FUT4
854	GO:0042476 [5]: odontogenesis	1	1	800	7	11471	-5.49	0	0.87	0.35	ZNF22
855	GO:0050864 [7]: regulation of B-cell activation	1	1	800	7	11471	-5.49	0	0.87	0.35	CD81
856	GO:0051250 [7]: negative regulation of lymphocyte activation	1	1	800	7	11471	-5.49	0	0.87	0.35	SOCS5
857	GO:0001654 [5]: eye morphogenesis	1	1	800	7	11471	-5.49	0	0.87	0.35	PAX6
858	GO:0006921 [8]: disassembly of cell structures during apoptosis	1	1	800	7	11471	-5.49	0	0.87	0.35	GZMB
859	GO:0042828 [6]: response to pathogen	1	1	800	23	11455	-5.52	0	0.22	0.08	C7
860	GO:0043280 [5]: positive regulation of caspase activity	1	1	800	23	11455	-5.52	0	0.22	0.08	DIABLO
861	GO:0043281 [4]: regulation of caspase activity	1	1	800	23	11455	-5.52	0	0.22	0.08	DIABLO
862	GO:0006401 [6]: RNA catabolism	1	1	800	23	11455	-5.52	0	0.22	0.08	RNASEH1
863	GO:0006919 [6]: caspase activation	1	1	800	23	11455	-5.52	0	0.22	0.08	DIABLO
864	GO:0009596 [6]: detection of pest, pathogen or parasite	1	1	800	8	11470	-5.55	0	0.79	0.33	HLA-DPB1
865	GO:0015893 [5]: drug transport	1	1	800	8	11470	-5.55	0	0.79	0.33	HIAT1
866	GO:0030833 [7]: regulation of actin filament polymerization	1	1	800	8	11470	-5.55	0	0.79	0.33	NCK2
867	GO:0042102 [8]: positive regulation of T-cell proliferation	1	1	800	8	11470	-5.55	0	0.79	0.33	NCK2
868	GO:0046457 [9]: prostanoid biosynthesis	1	1	800	8	11470	-5.55	0	0.79	0.33	MIF
869	GO:0050821 [7]: protein stabilization	1	1	800	8	11470	-5.55	0	0.79	0.33	APBB1
870	GO:0050866 [6]: negative regulation of cell activation	1	1	800	8	11470	-5.55	0	0.79	0.33	SOCS5
871	GO:0051260 [8]: protein homooligomerization	1	1	800	8	11470	-5.55	0	0.79	0.33	SYT1
872	GO:0000097 [7]: sulfur amino acid biosynthesis	1	1	800	8	11470	-5.55	0	0.79	0.33	MTHFD1
873	GO:0001516 [10]: prostaglandin biosynthesis	1	1	800	8	11470	-5.55	0	0.79	0.33	MIF
874	GO:0006098 [8]: pentose-phosphate shunt	1	1	800	8	11470	-5.55	0	0.79	0.33	G6PD
875	GO:0006505 [10]: GPI anchor metabolism	1	1	800	8	11470	-5.55	0	0.79	0.33	CDC91L1
876	GO:0006506 [9]: GPI anchor biosynthesis	1	1	800	8	11470	-5.55	0	0.79	0.33	CDC91L1
877	GO:0006518 [5]: peptide metabolism	1	1	800	8	11470	-5.55	0	0.79	0.33	PGCP
878	GO:0006542 [9]: glutamine biosynthesis	1	1	800	8	11470	-5.55	0	0.79	0.33	GLUL
879	GO:0006555 [7]: methionine metabolism	1	1	800	8	11470	-5.55	0	0.79	0.33	MTHFD1
880	GO:0006559 [8]: L-phenylalanine catabolism	1	1	800	8	11470	-5.55	0	0.79	0.33	TAT
881	GO:0006740 [10]: NADPH regeneration	1	1	800	8	11470	-5.55	0	0.79	0.33	G6PD
882	GO:0007043 [7]: intercellular junction assembly	1	1	800	8	11470	-5.55	0	0.79	0.33	LIM2
883	GO:0009067 [8]: aspartate family amino acid biosynthesis	1	1	800	8	11470	-5.55	0	0.79	0.33	MTHFD1
884	GO:0009166 [6]: nucleotide catabolism	1	1	800	8	11470	-5.55	0	0.79	0.33	CNP
885	GO:0045005 [8]: maintenance of fidelity during DNA-dependent DNA replication	1	1	800	22	11456	-5.55	0	0.24	0.09	MSH5
886	GO:0006298 [7]: mismatch repair	1	1	800	22	11456	-5.55	0	0.24	0.09	MSH5
887	GO:0009072 [6]: aromatic amino acid family metabolism	1	1	800	22	11456	-5.55	0	0.24	0.09	TAT
888	GO:0016044 [5]: membrane organization and biogenesis	1	1	800	21	11457	-5.57	0	0.26	0.1	CD2
889	GO:0042401 [7]: biogenic amine biosynthesis	1	1	800	21	11457	-5.57	0	0.26	0.1	BBOX1
890	GO:0045087 [5]: innate immune response	1	1	800	21	11457	-5.57	0	0.26	0.1	TLR8
891	GO:0045137 [4]: development of primary sexual characteristics	1	1	800	21	11457	-5.57	0	0.26	0.1	NCOA4
892	GO:0046456 [8]: icosanoid biosynthesis	1	1	800	21	11457	-5.57	0	0.26	0.1	MIF
893	GO:0006695 [8]: cholesterol biosynthesis	1	1	800	21	11457	-5.57	0	0.26	0.1	MVD
894	GO:0006944 [3]: membrane fusion	1	1	800	21	11457	-5.57	0	0.26	0.1	APG7L
895	GO:0008406 [5]: gonad development	1	1	800	21	11457	-5.57	0	0.26	0.1	NCOA4
896	GO:0009306 [4]: protein secretion	1	1	800	21	11457	-5.57	0	0.26	0.1	GNAS
897	GO:0010035 [7]: response to inorganic substance	1	1	800	9	11469	-5.58	0	0.71	0.3	NDRG1
898	GO:0015833 [5]: peptide transport	1	1	800	9	11469	-5.58	0	0.71	0.3	SLC15A4
899	GO:0019221 [6]: cytokine and chemokine mediated signaling pathway	1	1	800	9	11469	-5.58	0	0.71	0.3	SOCS5
900	GO:0019363 [7]: pyridine nucleotide biosynthesis	1	1	800	9	11469	-5.58	0	0.71	0.3	NADSYN1
901	GO:0045814 [4]: negative regulation of gene expression, epigenetic	1	1	800	9	11469	-5.58	0	0.71	0.3	SIRT4
902	GO:0046068 [8]: cGMP metabolism	1	1	800	9	11469	-5.58	0	0.71	0.3	GUCY1A2
903	GO:0046328 [5]: regulation of JNK cascade	1	1	800	9	11469	-5.58	0	0.71	0.3	TAOK3
904	GO:0050730 [6]: regulation of peptidyl-tyrosine phosphorylation	1	1	800	9	11469	-5.58	0	0.71	0.3	CD81
905	GO:0050880 [5]: regulation of blood vessel size	1	1	800	9	11469	-5.58	0	0.71	0.3	ECE2
906	GO:0000077 [7]: DNA damage checkpoint	1	1	800	9	11469	-5.58	0	0.71	0.3	CHES1
907	GO:0001932 [8]: regulation of protein amino acid phosphorylation	1	1	800	9	11469	-5.58	0	0.71	0.3	CD81
908	GO:0006182 [8]: cGMP biosynthesis	1	1	800	9	11469	-5.58	0	0.71	0.3	GUCY1A2
909	GO:0006342 [5]: chromatin silencing	1	1	800	9	11469	-5.58	0	0.71	0.3	SIRT4
910	GO:0006558 [7]: L-phenylalanine metabolism	1	1	800	9	11469	-5.58	0	0.71	0.3	TAT
911	GO:0006739 [9]: NADPH metabolism	1	1	800	9	11469	-5.58	0	0.71	0.3	G6PD
912	GO:0007193 [9]: G-protein signaling, adenylate cyclase inhibiting pathway	1	1	800	9	11469	-5.58	0	0.71	0.3	CORT
913	GO:0008299 [7]: isoprenoid biosynthesis	1	1	800	9	11469	-5.58	0	0.71	0.3	MVD
914	GO:0008543 [8]: fibroblast growth factor receptor signaling pathway	1	1	800	9	11469	-5.58	0	0.71	0.3	SHOC2
915	GO:0009081 [7]: branched chain family amino acid metabolism	1	1	800	9	11469	-5.58	0	0.71	0.3	BCAT1
916	GO:0019319 [8]: hexose biosynthesis	1	1	800	20	11458	-5.59	0	0.28	0.1	GMDS
917	GO:0046165 [6]: alcohol biosynthesis	1	1	800	20	11458	-5.59	0	0.28	0.1	GMDS
918	GO:0046364 [7]: monosaccharide biosynthesis	1	1	800	20	11458	-5.59	0	0.28	0.1	GMDS
919	GO:0048278 [6]: vesicle docking	1	1	800	20	11458	-5.59	0	0.28	0.1	SEC8L1
920	GO:0006100 [8]: tricarboxylic acid cycle intermediate metabolism	1	1	800	20	11458	-5.59	0	0.28	0.1	ME3
921	GO:0006414 [8]: translational elongation	1	1	800	20	11458	-5.59	0	0.28	0.1	TSFM
922	GO:0006664 [7]: glycolipid metabolism	1	1	800	20	11458	-5.59	0	0.28	0.1	HEXA
923	GO:0019395 [7]: fatty acid oxidation	1	1	800	19	11459	-5.61	0	0.3	0.11	ACOX3
924	GO:0006839 [6]: mitochondrial transport	1	1	800	19	11459	-5.61	0	0.3	0.11	SLC25A2
925	GO:0006904 [7]: vesicle docking during exocytosis	1	1	800	19	11459	-5.61	0	0.3	0.11	SEC8L1
926	GO:0007631 [3]: feeding behavior	1	1	800	19	11459	-5.61	0	0.3	0.11	FYN
927	GO:0015807 [7]: L-amino acid transport	1	1	800	10	11468	-5.61	0	0.65	0.27	SLC25A2
928	GO:0030048 [8]: actin filament-based movement	1	1	800	10	11468	-5.61	0	0.65	0.27	APBB1
929	GO:0030101 [7]: natural killer cell activation	1	1	800	10	11468	-5.61	0	0.65	0.27	CD2
930	GO:0046777 [9]: autophosphorylation	1	1	800	10	11468	-5.61	0	0.65	0.27	TAOK3
931	GO:0048489 [6]: synaptic vesicle transport	1	1	800	10	11468	-5.61	0	0.65	0.27	NLGN1
932	GO:0051259 [7]: protein oligomerization	1	1	800	10	11468	-5.61	0	0.65	0.27	SYT1
933	GO:0006570 [7]: tyrosine metabolism	1	1	800	10	11468	-5.61	0	0.65	0.27	TAT
934	GO:0006607 [8]: NLS-bearing substrate-nucleus import	1	1	800	10	11468	-5.61	0	0.65	0.27	FYB
935	GO:0007093 [8]: mitotic checkpoint	1	1	800	10	11468	-5.61	0	0.65	0.27	BRCA2
936	GO:0009068 [8]: aspartate family amino acid catabolism	1	1	800	10	11468	-5.61	0	0.65	0.27	MTHFD1
937	GO:0009074 [7]: aromatic amino acid family catabolism	1	1	800	10	11468	-5.61	0	0.65	0.27	TAT
938	GO:0009311 [7]: oligosaccharide metabolism	1	1	800	10	11468	-5.61	0	0.65	0.27	GAL3ST4
939	GO:0042133 [5]: neurotransmitter metabolism	1	1	800	18	11460	-5.62	0	0.32	0.13	COLQ
940	GO:0006541 [8]: glutamine metabolism	1	1	800	18	11460	-5.62	0	0.32	0.13	GLUL
941	GO:0006626 [8]: protein-mitochondrial targeting	1	1	800	18	11460	-5.62	0	0.32	0.13	MIPEP
942	GO:0006879 [8]: iron ion homeostasis	1	1	800	18	11460	-5.62	0	0.32	0.13	TFRC
943	GO:0007411 [6]: axon guidance	1	1	800	18	11460	-5.62	0	0.32	0.13	NRCAM
944	GO:0030224 [5]: monocyte differentiation	1	1	800	11	11467	-5.63	0	0.59	0.23	CDC42
945	GO:0030282 [6]: bone mineralization	1	1	800	11	11467	-5.63	0	0.59	0.23	MINPP1
946	GO:0045216 [6]: intercellular junction assembly and/or maintenance	1	1	800	11	11467	-5.63	0	0.59	0.23	LIM2
947	GO:0046546 [5]: development of primary male sexual characteristics	1	1	800	11	11467	-5.63	0	0.59	0.23	NCOA4
948	GO:0006635 [8]: fatty acid beta-oxidation	1	1	800	11	11467	-5.63	0	0.59	0.23	ACOX3
949	GO:0006700 [7]: C21-steroid hormone biosynthesis	1	1	800	11	11467	-5.63	0	0.59	0.23	PBX1
950	GO:0006957 [7]: complement activation, alternative pathway	1	1	800	11	11467	-5.63	0	0.59	0.23	C7
951	GO:0007422 [6]: peripheral nervous system development	1	1	800	11	11467	-5.63	0	0.59	0.23	ASCL2
952	GO:0008584 [6]: male gonad development	1	1	800	11	11467	-5.63	0	0.59	0.23	NCOA4
953	GO:0019886 [6]: antigen processing, exogenous antigen via MHC class II	1	1	800	17	11461	-5.64	0	0.35	0.14	HLA-DPB1
954	GO:0030099 [4]: myeloid blood cell differentiation	1	1	800	17	11461	-5.64	0	0.35	0.14	CDC42
955	GO:0030574 [9]: collagen catabolism	1	1	800	17	11461	-5.64	0	0.35	0.14	ADAMTS14
956	GO:0042770 [6]: DNA damage response, signal transduction	1	1	800	17	11461	-5.64	0	0.35	0.14	CHES1
957	GO:0009066 [7]: aspartate family amino acid metabolism	1	1	800	17	11461	-5.64	0	0.35	0.14	MTHFD1
958	GO:0016569 [9]: covalent chromatin modification	1	1	800	16	11462	-5.64	0	0.38	0.16	EHMT1
959	GO:0016570 [10]: histone modification	1	1	800	16	11462	-5.64	0	0.38	0.16	EHMT1
960	GO:0019884 [6]: antigen presentation, exogenous antigen	1	1	800	16	11462	-5.64	0	0.38	0.16	HLA-DPB1
961	GO:0030832 [9]: regulation of actin filament length	1	1	800	16	11462	-5.64	0	0.38	0.16	NCK2
962	GO:0042158 [7]: lipoprotein biosynthesis	1	1	800	16	11462	-5.64	0	0.38	0.16	CDC91L1
963	GO:0046058 [8]: cAMP metabolism	1	1	800	16	11462	-5.64	0	0.38	0.16	ADCY9
964	GO:0050818 [4]: regulation of coagulation	1	1	800	16	11462	-5.64	0	0.38	0.16	ANXA7
965	GO:0050819 [5]: negative regulation of coagulation	1	1	800	16	11462	-5.64	0	0.38	0.16	ANXA7
966	GO:0051241 [5]: negative regulation of organismal physiological process	1	1	800	16	11462	-5.64	0	0.38	0.16	SOCS5
967	GO:0006497 [8]: protein lipidation	1	1	800	16	11462	-5.64	0	0.38	0.16	CDC91L1
968	GO:0006612 [8]: protein-membrane targeting	1	1	800	16	11462	-5.64	0	0.38	0.16	ICMT
969	GO:0006692 [8]: prostanoid metabolism	1	1	800	16	11462	-5.64	0	0.38	0.16	MIF
970	GO:0006693 [9]: prostaglandin metabolism	1	1	800	16	11462	-5.64	0	0.38	0.16	MIF
971	GO:0006801 [6]: superoxide metabolism	1	1	800	16	11462	-5.64	0	0.38	0.16	NCF2
972	GO:0007611 [3]: learning and/or memory	1	1	800	16	11462	-5.64	0	0.38	0.16	FYN
973	GO:0009084 [8]: glutamine family amino acid biosynthesis	1	1	800	16	11462	-5.64	0	0.38	0.16	GLUL
974	GO:0018108 [9]: peptidyl-tyrosine phosphorylation	1	1	800	12	11466	-5.65	0	0.54	0.22	CD81
975	GO:0030334 [6]: regulation of cell migration	1	1	800	12	11466	-5.65	0	0.54	0.22	LAMA4
976	GO:0030595 [6]: immune cell chemotaxis	1	1	800	12	11466	-5.65	0	0.54	0.22	SYK
977	GO:0042129 [7]: regulation of T-cell proliferation	1	1	800	12	11466	-5.65	0	0.54	0.22	NCK2
978	GO:0042364 [7]: water-soluble vitamin biosynthesis	1	1	800	12	11466	-5.65	0	0.54	0.22	NADSYN1
979	GO:0050777 [6]: negative regulation of immune response	1	1	800	12	11466	-5.65	0	0.54	0.22	SOCS5
980	GO:0050832 [6]: defense response to fungi	1	1	800	12	11466	-5.65	0	0.54	0.22	GNLY
981	GO:0050900 [6]: immune cell migration	1	1	800	12	11466	-5.65	0	0.54	0.22	SYK
982	GO:0051270 [5]: regulation of cell motility	1	1	800	12	11466	-5.65	0	0.54	0.22	LAMA4
983	GO:0000188 [8]: inactivation of MAPK	1	1	800	12	11466	-5.65	0	0.54	0.22	DUSP6
984	GO:0006000 [8]: fructose metabolism	1	1	800	12	11466	-5.65	0	0.54	0.22	PFKFB3
985	GO:0006040 [6]: amino sugar metabolism	1	1	800	12	11466	-5.65	0	0.54	0.22	ST3GAL2
986	GO:0006471 [8]: protein amino acid ADP-ribosylation	1	1	800	12	11466	-5.65	0	0.54	0.22	SIRT4
987	GO:0006720 [6]: isoprenoid metabolism	1	1	800	12	11466	-5.65	0	0.54	0.22	MVD
988	GO:0006892 [6]: post-Golgi transport	1	1	800	12	11466	-5.65	0	0.54	0.22	OSBPL5
989	GO:0007051 [8]: spindle organization and biogenesis	1	1	800	12	11466	-5.65	0	0.54	0.22	PAFAH1B1
990	GO:0007052 [9]: mitotic spindle organization and biogenesis	1	1	800	12	11466	-5.65	0	0.54	0.22	PAFAH1B1
991	GO:0007202 [8]: phospholipase C activation	1	1	800	12	11466	-5.65	0	0.54	0.22	PLCB2
992	GO:0008207 [6]: C21-steroid hormone metabolism	1	1	800	12	11466	-5.65	0	0.54	0.22	PBX1
993	GO:0015711 [7]: organic anion transport	1	1	800	13	11465	-5.65	0	0.49	0.19	SLC10A1
994	GO:0015749 [6]: monosaccharide transport	1	1	800	13	11465	-5.65	0	0.49	0.19	SORBS1
995	GO:0015758 [8]: glucose transport	1	1	800	13	11465	-5.65	0	0.49	0.19	SORBS1
996	GO:0042098 [6]: T-cell proliferation	1	1	800	13	11465	-5.65	0	0.49	0.19	NCK2
997	GO:0008645 [7]: hexose transport	1	1	800	13	11465	-5.65	0	0.49	0.19	SORBS1
998	GO:0009620 [6]: response to fungi	1	1	800	15	11463	-5.65	0	0.41	0.16	GNLY
999	GO:0016998 [6]: cell wall catabolism	1	1	800	15	11463	-5.65	0	0.41	0.16	LYZL2
1000	GO:0030041 [7]: actin filament polymerization	1	1	800	15	11463	-5.65	0	0.41	0.16	NCK2
1001	GO:0030183 [5]: B-cell differentiation	1	1	800	15	11463	-5.65	0	0.41	0.16	HDAC4
1002	GO:0000080 [7]: G1 phase of mitotic cell cycle	1	1	800	15	11463	-5.65	0	0.41	0.16	CDK6
1003	GO:0006687 [8]: glycosphingolipid metabolism	1	1	800	15	11463	-5.65	0	0.41	0.16	HEXA
1004	GO:0008037 [5]: cell recognition	1	1	800	15	11463	-5.65	0	0.41	0.16	HNT
1005	GO:0008629 [9]: induction of apoptosis by intracellular signals	1	1	800	15	11463	-5.65	0	0.41	0.16	CUL4A
1006	GO:0009618 [7]: response to pathogenic bacteria	1	1	800	14	11464	-5.66	0	0.45	0.18	C7
1007	GO:0009894 [5]: regulation of catabolism	1	1	800	14	11464	-5.66	0	0.45	0.18	PFKM
1008	GO:0016458 [6]: gene silencing	1	1	800	14	11464	-5.66	0	0.45	0.18	SIRT4
1009	GO:0018212 [9]: peptidyl-tyrosine modification	1	1	800	14	11464	-5.66	0	0.45	0.18	CD81
1010	GO:0019220 [6]: regulation of phosphate metabolism	1	1	800	14	11464	-5.66	0	0.45	0.18	CD81
1011	GO:0030148 [8]: sphingolipid biosynthesis	1	1	800	14	11464	-5.66	0	0.45	0.18	SAMD8
1012	GO:0042325 [7]: regulation of phosphorylation	1	1	800	14	11464	-5.66	0	0.45	0.18	CD81
1013	GO:0043009 [5]: embryonic development (sensu Vertebrata)	1	1	800	14	11464	-5.66	0	0.45	0.18	PTPRR
1014	GO:0046661 [4]: male sex differentiation	1	1	800	14	11464	-5.66	0	0.45	0.18	NCOA4
1015	GO:0051174 [5]: regulation of phosphorus metabolism	1	1	800	14	11464	-5.66	0	0.45	0.18	CD81
1016	GO:0001701 [6]: embryonic development (sensu Mammalia)	1	1	800	14	11464	-5.66	0	0.45	0.18	PTPRR
1017	GO:0006171 [8]: cAMP biosynthesis	1	1	800	14	11464	-5.66	0	0.45	0.18	ADCY9
1018	GO:0006302 [7]: double-strand break repair	1	1	800	14	11464	-5.66	0	0.45	0.18	BRCA2
1019	GO:0006469 [5]: negative regulation of protein kinase activity	1	1	800	14	11464	-5.66	0	0.45	0.18	YWHAG
1020	GO:0008064 [6]: regulation of actin polymerization and/or depolymerization	1	1	800	14	11464	-5.66	0	0.45	0.18	NCK2
1021	GO:0009110 [6]: vitamin biosynthesis	1	1	800	14	11464	-5.66	0	0.45	0.18	NADSYN1
