# Supplementary material for: In vivo Investigations of the Effect of Short- and Long-Term Recombinant Growth Hormone Treatment on DNA-Methylation in Humans
Source: PLoS One. 2015 Mar 18;10(3):e0120463. doi: 10.1371/journal.pone.0120463 (PMC4364725; doi:10.1371/journal.pone.0120463)
Supplement: S7 Table — Analysis was performed with the Gene Annotation Tool to Help Explain Relationships GATHER, http://gather.genome.duke.edu/, accessed 05/06/2014 [27]. (XLSX) [file pone.0120463.s008.xlsx]

## Sheet: Legend
Legend of the abbreviations and terms used in the following supplementary tables. Terms labelled with * are embedded in the GenomeStudio software (version 2011.1; Methylation Analysis Module version 1.9.0, Illumina)
Target ID*		identifies the probe name, cg represent a CpG locus
AVG_Beta*		DNA-methylation level (beta) of the corresponding target
Delta Beta		difference in DNA-methylation levels between stimulated and baseline sample
CHR*		chromosome on which the target locus is located, Genome built 37
MAPINFO*		genomic position of C in CG dinucleotide, Genome built 37
UCSC_REFGENE_NAME*		gene name (UCSC), the GenomeStudio software list sometimes more than one gene name
UCSC_REFGENE_ACCESSION*		accession number (UCSC; NM number)
UCSC_REFGENE_GROUP*		gene region feature category (USCS), the GenomeStudio software list sometimes more than one UCSC_REFGENE_GROUP term
	TSS1500	within 1500 base pairs (bps) of a transcription start site
	TSS200	within 200 bps of a transcription start site
	1stExon	first exon
	Body	gene body
	3'UTR	3' untranslated region
	5'UTR	5' untranslated region
RELATION_TO_UCSC_CPG_ISLAND*		relation to canonical CpG Island
	S_Shelf	2-4 kilo bases (kb) from CpG island in 3' direction
	S_Shore	0-2 kilo bases from CpG island in 3' direction
	Island	CpG island
	N_Shore	0-2 kb from CpG island in 5' direction
	N_Shelf	2-4 kb from CpG island in 5' direction
	N/A	no information
DMR*		Differentially methylated region (experimentally determined)
ENHANCER*		Enhancer element (informatically determined)
REGULATORY_FEATURE_NAME*		Regulatory feature (informatically determined
REGULATORY_FEATURE_GROUP*		Regulatory feature category
DHS*		DNAse hypersensitive site (experimentally determined)
FDR adjusted pval		Adjusted p-value after correction for multiple testing
GM12878_1		Information about the location of CpG loci in regulatory regions in the
GM12878_2		lymphoblastoid cell line GM12878 were derived from ENSEMBL (ftp://ftp.ensembl.org/pub/release-78/regulation/homo_sapiens/RegulatoryFeatures_GM12878.gff.gz)

## Sheet: Table S7_PB_delta avg.beta
GATHER	Annotation: Protein Binding
#	Annotation	Total Genes With Ann	Your Genes (With Ann)	Your Genes (No Ann)	Genome (With Ann)	Genome (No Ann)	ln(Bayes factor)	neg ln(p value)	FE: neg ln(p value)	FE: neg ln(FDR)	Genes
1	EEF1A1: eukaryotic translation elongation factor 1 alpha 1	16	16	563	59	6988	3.03	4.97	8.99	1.92	AXIN1 CCL18 FAS HBXIP KIF1B LAMA4 MNAT1 PLAUR PSG9 PTPN4 RAB27A RFC5 RPA2 SERPINB9 TAF9 VCL
2	HDAC9: histone deacetylase 9	6	6	573	7	7040	2.31	4.29	8.51	1.92	BCL6 CBX5 CTBP1 HDAC4 SIN3B ZBTB16
3	CBLB: Cas-Br-M (murine) ecotropic retroviral transforming sequence b	7	7	572	11	7036	2.29	4.29	8.46	1.92	EGFR GRB2 NCK2 PLCG2 RNF11 SH3KBP1 SYK
4	PTPN11: protein tyrosine phosphatase, non-receptor type 11 (Noonan syndrome 1)	14	14	565	51	6996	2.16	4.12	8.13	1.92	BTLA EGFR FYN GRB2 IGF1R INPP5D IRS2 JAK2 KLRC1 LCK PDGFRB SELE SIGLEC7 SLAMF1
5	PLCG1: phospholipase C, gamma 1	13	13	566	47	7000	1.72	3.77	7.7	1.92	CTSS DDR1 EGFR FYN GRB2 IRS2 LCK PDGFRB PICALM PLCG2 SELE SOS1 SYK
6	FLT4: fms-related tyrosine kinase 4	4	4	575	2	7045	1.49	3.51	7.74	1.92	ATF7IP FIGF GRB2 ITGB1
7	APBB3: amyloid beta (A4) precursor protein-binding, family B, member 3	3	3	576	0	7047	1.45	3.46	7.74	1.92	APLP2 APP RAB4A
8	RAF1: v-raf-1 murine leukemia viral oncogene homolog 1	11	11	568	37	7010	1.19	3.22	7.2	1.55	CFLAR FYN JAK2 LCK PDGFRB PRKCZ RAP1A RHEB SHOC2 YWHAG YWHAZ
9	CAV3: caveolin 3	4	4	575	3	7044	0.72	2.79	6.95	1.53	EGFR GNAS PFKM SLC8A1
10	SCAP1: src family associated phosphoprotein 1	4	4	575	3	7044	0.72	2.79	6.95	1.53	FYB FYN GRB2 LCK
11	PTK2: PTK2 protein tyrosine kinase 2	11	11	568	41	7006	0.52	2.61	6.5	1.48	ARHGAP26 EGFR FGR GRB2 ITGB1 JAK2 NCK2 PDGFRB PTPN12 SELE SYK
12	PIK3R2: phosphoinositide-3-kinase, regulatory subunit 2 (p85 beta)	6	6	573	12	7035	0.32	2.42	6.46	1.48	CBL EGFR FYN GRB2 IGF1R PDGFRB
13	NCKIPSD: NCK interacting protein with SH3 domain	3	3	576	1	7046	0.15	2.25	6.41	1.48	BAIAP2 GRB2 NCK2
14	AVPR2: arginine vasopressin receptor 2 (nephrogenic diabetes insipidus)	3	3	576	1	7046	0.15	2.25	6.41	1.48	ARRB2 GNAS GRK5
15	CASP8: caspase 8, apoptosis-related cysteine protease	9	9	570	30	7017	0.14	2.25	6.16	1.46	APP CFLAR CHD3 DEDD FAS MAP3K14 PICALM RIPK1 RIPK2
16	SIT: SHP2-interacting transmembrane adaptor protein	4	4	575	4	7043	0.11	2.25	6.32	1.48	FYN GRB2 LCK SYK
17	GRB14: growth factor receptor-bound protein 14	4	4	575	4	7043	0.11	2.25	6.32	1.48	EGFR PDGFRB PRKCZ TNKS2
18	MAP3K3: mitogen-activated protein kinase kinase kinase 3	4	4	575	4	7043	0.11	2.25	6.32	1.48	RIPK1 SPAG9 YWHAZ ZBTB16
19	SMAD1: SMAD, mothers against DPP homolog 1 (Drosophila)	12	12	567	51	6996	0.1	2.25	6.02	1.44	CAMSAP1 LEF1 MGA MKL2 NEDD9 SMAD6 SMARCE1 SOX5 STARD13 TTF2 VPS24 ZNF251
20	AP1B1: adaptor-related protein complex 1, beta 1 subunit	5	5	574	8	7039	0.09	2.2	6.26	1.48	ARF1 ARRB2 ATF7IP CLTC KIF13A
21	GRIN2A: glutamate receptor, ionotropic, N-methyl D-aspartate 2A	5	5	574	8	7039	0.09	2.2	6.26	1.48	ACTN1 DLGAP1 FYN IL16 PTPN4
22	GRB10: growth factor receptor-bound protein 10	6	6	573	13	7034	0.02	0	6.14	1.46	EGFR EPHB1 FYN IGF1R JAK2 PDGFRB
23	GNB2L1: guanine nucleotide binding protein (G protein), beta polypeptide 2-like 1	10	10	569	38	7009	-0.08	0	5.89	1.44	FYN GRAP2 IGF1R ITGB1 PDE4D PRKCA RASA3 ST7 SYT1 VCL
24	EWSR1: Ewing sarcoma breakpoint region 1	1	1	578	104	6943	-0.1	0	0	0	ELAVL4
25	G22P1: thyroid autoantigen 70kDa (Ku antigen)	11	11	568	46	7001	-0.2	0	5.73	1.44	CBX5 EGFR GAL3ST4 KIAA0182 MAPK8 NOTCH1 POU2F1 SERPINB9 TBCD TERT YWHAZ
26	CD2AP: CD2-associated protein	5	5	574	9	7038	-0.28	0	5.88	1.44	CBL CD2 FYN GRB2 RAB4A
27	KIT: v-kit Hardy-Zuckerman 4 feline sarcoma viral oncogene homolog	7	7	572	20	7027	-0.34	0	5.73	1.44	CD63 CD81 CLTC GRAP2 GRB2 JAK2 LCK
28	RAC1: ras-related C3 botulinum toxin substrate 1 (rho family, small GTP binding protein Rac1)	10	10	569	40	7007	-0.37	0	5.58	1.44	ARHGAP15 ARHGEF2 BAIAP2 ICMT IQGAP2 NCF2 PARD6G PARK2 PLD1 PRKCA
29	RHOA: ras homolog gene family, member A	9	9	570	33	7014	-0.37	0	5.62	1.44	AKAP13 ARHGEF2 DGKQ ICMT ITPR1 MCF2L PLD1 PRKCA SRGAP1
30	HBEGF: heparin-binding EGF-like growth factor	4	4	575	5	7042	-0.4	0	5.79	1.44	CD44 EGFR NRD1 ZBTB16
31	VAV2: vav 2 oncogene	4	4	575	5	7042	-0.4	0	5.79	1.44	CBL CD44 EGFR GRB2
32	SMAD7: SMAD, mothers against DPP homolog 7 (Drosophila)	8	8	571	27	7020	-0.48	0	5.53	1.44	ACVR1B CXXC5 MAPK14 MKL2 SMAD6 SOX5 TGFBR2 TTF2
33	GAPD: glyceraldehyde-3-phosphate dehydrogenase	7	7	572	21	7026	-0.55	0	5.51	1.44	APP ATXN1 HBXIP LAMA4 RPA2 SERPINB9 VCL
34	GAB1: GRB2-associated binding protein 1	5	5	574	10	7037	-0.6	0	5.54	1.44	EGFR GRAP2 GRB2 PLCG2 SOS1
35	PAG: phosphoprotein associated with glycosphingolipid-enriched microdomains	5	5	574	10	7037	-0.6	0	5.54	1.44	FYN GRB2 LCK SLC9A3R1 SYK
36	GDI1: GDP dissociation inhibitor 1	3	3	576	2	7045	-0.69	0	5.55	1.44	CDC42 RAB1B RHOH
37	SEPT2: septin 2	3	3	576	2	7045	-0.69	0	5.55	1.44	DAZAP2 SEPT6 SEPT9
38	RP42: RP42 homolog	3	3	576	2	7045	-0.69	0	5.55	1.44	DAZAP2 RNF11 TRIM39
39	ITCH: itchy homolog E3 ubiquitin protein ligase (mouse)	3	3	576	2	7045	-0.69	0	5.55	1.44	NEDD9 NOTCH1 NUMB
40	SHC1: SHC (Src homology 2 domain containing) transforming protein 1	13	13	566	66	6981	-0.73	0	5.1	1.4	APP CBL DDR1 EGFR GRAP2 IGF1R IL2RG INPP5D IRS2 JAK2 LRP1 PDGFRB PTPN12
41	KHDRBS1: KH domain containing, RNA binding, signal transduction associated 1	7	7	572	22	7025	-0.75	0	5.3	1.44	FYN GRAP2 GRB2 KHDRBS3 LCK PLCG2 VCL
42	STAT5A: signal transducer and activator of transcription 5A	7	7	572	22	7025	-0.75	0	5.3	1.44	BRCA2 EGFR ESR2 IL2RG JAK2 NCOR2 SYK
43	FRS2: fibroblast growth factor receptor substrate 2	4	4	575	6	7041	-0.84	0	5.35	1.44	CBL DDR1 GRB2 SOS1
44	CSF3R: colony stimulating factor 3 receptor (granulocyte)	4	4	575	6	7041	-0.84	0	5.35	1.44	CSF2 GRB2 JAK2 SYK
45	SH2D1A: SH2 domain protein 1A, Duncan's disease (lymphoproliferative syndrome)	4	4	575	6	7041	-0.84	0	5.35	1.44	FYB FYN SLAMF1 SLAMF7
46	JUN: v-jun sarcoma virus 17 oncogene homolog (avian)	14	14	565	76	6971	-0.89	0	4.89	1.38	ATF7 BCL6 CEBPE CREB5 ETS1 MAFG MAPK8 NCOR2 RUNX1 RUNX2 SKI SPI1 SPIB TRIP4
47	LAT: linker for activation of T cells	5	5	574	11	7036	-0.9	0	5.23	1.44	FCGR1A GRAP2 GRB2 PLCG2 SYK
48	RUNX1T1: runt-related transcription factor 1; translocated to, 1 (cyclin D-related)	6	6	573	17	7030	-0.98	0	5.09	1.4	ABI3 CBFA2T3 GFI1 NCOR2 TCF12 ZBTB16
49	MYST4: MYST histone acetyltransferase (monocytic leukemia) 4	2	2	577	0	7047	-1.13	0	5.16	1.44	RUNX1 RUNX2
50	XCR1: chemokine (C motif) receptor 1	2	2	577	0	7047	-1.13	0	5.16	1.44	XCL1 XCL2
51	HADHB: hydroxyacyl-Coenzyme A dehydrogenase/3-ketoacyl-Coenzyme A thiolase/enoyl-Coenzyme A hydratase (trifunctional protein), beta subunit	2	2	577	0	7047	-1.13	0	5.16	1.44	APP VCL
52	APBB2: amyloid beta (A4) precursor protein-binding, family B, member 2 (Fe65-like)	2	2	577	0	7047	-1.13	0	5.16	1.44	APLP2 APP
53	MYO9A: myosin IXA	2	2	577	0	7047	-1.13	0	5.16	1.44	CDC42 GRINL1A
54	NFIB: nuclear factor I/B	2	2	577	0	7047	-1.13	0	5.16	1.44	NFIC NFIX
55	DLL4: delta-like 4 (Drosophila)	2	2	577	0	7047	-1.13	0	5.16	1.44	NOTCH1 NOTCH4
56	LYAR: hypothetical protein FLJ20425	2	2	577	0	7047	-1.13	0	5.16	1.44	ZBTB16 ZHX1
57	WSB2: WD repeat and SOCS box-containing 2	2	2	577	0	7047	-1.13	0	5.16	1.44	EZH2 RPN1
58	TRPC4: transient receptor potential cation channel, subfamily C, member 4	2	2	577	0	7047	-1.13	0	5.16	1.44	ITPR1 ITPR2
59	AP4M1: adaptor-related protein complex 4, mu 1 subunit	2	2	577	0	7047	-1.13	0	5.16	1.44	ARF1 CD63
60	DKFZP564O0523: hypothetical protein DKFZp564O0523	8	8	571	31	7016	-1.13	0	4.84	1.36	KIAA0182 MAFG MNAT1 RAB27A RFC5 RPA2 SERPINB9 TAF9
61	SOCS1: suppressor of cytokine signaling 1	6	6	573	18	7029	-1.19	0	4.87	1.37	EGFR FYN GRB2 IGF1R JAK2 PDGFRB
62	WASF2: WAS protein family, member 2	4	4	575	7	7040	-1.21	0	4.95	1.39	BAIAP2 CDC42 FYN GRB2
63	DAB1: disabled homolog 1 (Drosophila)	4	4	575	7	7040	-1.21	0	4.95	1.39	APLP2 APP LRP1 PAFAH1B1
64	MAP2K4: mitogen-activated protein kinase kinase 4	4	4	575	7	7040	-1.21	0	4.95	1.39	ARRB2 MAPK14 MAPK8 SPAG9
65	GNB1: guanine nucleotide binding protein (G protein), beta polypeptide 1	3	3	576	3	7044	-1.3	0	4.92	1.39	GNA12 GNAS GNG7
66	HDAC7A: histone deacetylase 7A	3	3	576	3	7044	-1.3	0	4.92	1.39	BCL6 NCOR2 ZBTB16
67	MYOZ2: myozenin 2	3	3	576	3	7044	-1.3	0	4.92	1.39	ACTN1 ACTN4 PPP3CA
68	BACH2: BTB and CNC homology 1, basic leucine zipper transcription factor 2	3	3	576	3	7044	-1.3	0	4.92	1.39	ATF7 CREB5 MAFG
69	SOS2: son of sevenless homolog 2 (Drosophila)	3	3	576	3	7044	-1.3	0	4.92	1.39	EGFR GRAP2 GRB2
70	SPTA1: spectrin, alpha, erythrocytic 1 (elliptocytosis 2)	3	3	576	3	7044	-1.3	0	4.92	1.39	FANCC PLEC1 SPTB
71	CD48: CD48 antigen (B-cell membrane protein)	3	3	576	3	7044	-1.3	0	4.92	1.39	CD2 FYN LCK
72	PDE6D: phosphodiesterase 6D, cGMP-specific, rod, delta	5	5	574	13	7034	-1.42	0	4.68	1.22	ARL3 CDC42 RAP1A RAP2B RHEB
73	VAV1: vav 1 oncogene	8	8	571	33	7014	-1.42	0	4.54	1.15	CBL CDC42 EGFR EZH2 FYN GRB2 JAK2 SYK
74	DDIT3: DNA-damage-inducible transcript 3	7	7	572	26	7021	-1.44	0	4.55	1.16	ATF7 CEBPE CREB5 MAFG MAPK14 NFIL3 PICALM
75	CSF1R: colony stimulating factor 1 receptor, formerly McDonough feline sarcoma viral (v-fms) oncogene homolog	4	4	575	8	7039	-1.54	0	4.61	1.2	CBL FYN GRAP2 GRB2
76	CTSB: cathepsin B	4	4	575	8	7039	-1.54	0	4.61	1.2	ANXA2 CST7 CSTA S100A10
77	ARF6: ADP-ribosylation factor 6	4	4	575	8	7039	-1.54	0	4.61	1.2	AP3D1 ARRB2 CHRM3 PLD1
78	FBXW7: F-box and WD-40 domain protein 7 (archipelago homolog, Drosophila)	4	4	575	8	7039	-1.54	0	4.61	1.2	NOTCH1 NOTCH4 PARK2 SHPRH
79	SNCA: synuclein, alpha (non A4 component of amyloid precursor)	6	6	573	20	7027	-1.57	0	4.46	1.12	APP CPOX FYN PARK2 PLD1 SNCAIP
80	FADD: Fas (TNFRSF6)-associated via death domain	6	6	573	20	7027	-1.57	0	4.46	1.12	CFLAR DEDD FAS MBD4 PRKCZ RIPK1
81	RARA: retinoic acid receptor, alpha	7	7	572	27	7020	-1.59	0	4.39	1.1	COPS2 NCOR2 NR1H3 NRBF2 NSD1 TRIP4 ZBTB16
82	LCP2: lymphocyte cytosolic protein 2 (SH2 domain containing leukocyte protein of 76kDa)	5	5	574	14	7033	-1.64	0	4.44	1.12	CBL FYB GRAP2 PLCG2 SYK
83	ADCY5: adenylate cyclase 5	3	3	576	4	7043	-1.79	0	4.42	1.12	GNAS PRKCA PRKCZ
84	DIAPH1: diaphanous homolog 1 (Drosophila)	3	3	576	4	7043	-1.79	0	4.42	1.12	BAIAP2 CENPA XPO6
85	NME2: non-metastatic cells 2, protein (NM23B) expressed in	3	3	576	4	7043	-1.79	0	4.42	1.12	AKAP13 RORA VCL
86	TUB: tubby homolog (mouse)	3	3	576	4	7043	-1.79	0	4.42	1.12	GRB2 JAK2 LCK
87	PDCD6: programmed cell death 6	4	4	575	9	7038	-1.83	0	4.3	1.07	CPNE2 FAS FASLG SH3KBP1
88	STAM2: signal transducing adaptor molecule (SH3 domain and ITAM motif) 2	4	4	575	9	7038	-1.83	0	4.3	1.07	DAZAP2 JAK2 RNF11 XRN1
89	MET: met proto-oncogene (hepatocyte growth factor receptor)	4	4	575	9	7038	-1.83	0	4.3	1.07	CBL GRB2 RANBP9 SH3KBP1
90	BAZ1B: bromodomain adjacent to zinc finger domain, 1B	4	4	575	9	7038	-1.83	0	4.3	1.07	ARID1A SMARCA2 SMARCC1 SMARCE1
91	PSMF1: proteasome (prosome, macropain) inhibitor subunit 1 (PI31)	4	4	575	9	7038	-1.83	0	4.3	1.07	CTBP2 KHDRBS3 PDLIM7 RBMX
92	JUNB: jun B proto-oncogene	5	5	574	15	7032	-1.85	0	4.22	1.06	ATF7 BCL6 CREB5 MAFG MAPK8
93	PLD2: phospholipase D2	5	5	574	15	7032	-1.85	0	4.22	1.06	ARF1 EGFR FYN LCK PRKCA
94	YWHAE: tyrosine 3-monooxygenase/tryptophan 5-monooxygenase activation protein, epsilon polypeptide	7	7	572	29	7018	-1.88	0	4.08	1.05	ARHGEF2 ATXN1 GRAP2 HDAC4 IGF1R IRS2 KCNH2
95	PTK2B: PTK2B protein tyrosine kinase 2 beta	8	8	571	37	7010	-1.91	0	3.99	1.05	CBL EGFR GRB2 JAK2 LCK PITPNM2 PTPN12 SYK
96	SMAD3: SMAD, mothers against DPP homolog 3 (Drosophila)	14	14	565	90	6957	-1.97	0	3.69	1.05	AXIN1 BRCA2 CXXC5 GGA1 HIVEP1 LEF1 MAPK8 NEDD9 NOTCH1 PLAG1 RANBP9 RUNX2 SKI ZBTB16
97	MDFI: MyoD family inhibitor	2	2	577	96	6951	-1.99	0	0	0	DUSP6 PVRL2
98	RIF1: receptor-interacting factor 1	13	13	566	81	6966	-2	0	3.7	1.05	ARL3 CDC42 FAS HBXIP LAMA4 MNAT1 PSG9 RAB27A RFC5 RHOH RPA2 SELENBP1 SERPINB9
99	CEBPB: CCAAT/enhancer binding protein (C/EBP), beta	8	8	571	38	7009	-2.03	0	3.86	1.05	ATF7 CEBPE CREB5 EGFR RUNX1 RUNX2 SMARCC1 SPI1
100	IKBKG: inhibitor of kappa light polypeptide gene enhancer in B-cells, kinase gamma	5	5	574	16	7031	-2.04	0	4.01	1.05	MAP3K14 RIPK1 RIPK2 RNF11 UBB
101	CRKL: v-crk sarcoma virus CT10 oncogene homolog (avian)-like	6	6	573	23	7024	-2.06	0	3.93	1.05	CBL CD34 FCGR1A GRB2 SOS1 SYK
102	ESR1: estrogen receptor 1	12	12	567	73	6974	-2.07	0	3.64	1.05	AKAP13 EGFR ESR2 MKNK2 MNAT1 NCOR2 NSD1 SMARCA2 SMARCE1 TRIP4 XBP1 ZBTB16
103	BLNK: B-cell linker	4	4	575	10	7037	-2.09	0	4.03	1.05	GRB2 PLCG2 SH3KBP1 SYK
104	CD19: CD19 antigen	4	4	575	10	7037	-2.09	0	4.03	1.05	CBL CD81 FYN SYK
105	DLG1: discs, large homolog 1 (Drosophila)	7	7	572	31	7016	-2.13	0	3.8	1.05	ADAM17 CTNNA1 DLGAP1 GUCY1A2 KCNA4 KIF1B LCK
106	PML: promyelocytic leukemia	8	8	571	39	7008	-2.13	0	3.74	1.05	CHFR MAPK14 NCOR2 SENP2 SKI TGFBR2 THRA ZBTB16
107	TRIM3: tripartite motif-containing 3	2	2	577	1	7046	-2.15	0	4.11	1.06	ACTN4 HIP2
108	SEPT1: septin 1	2	2	577	1	7046	-2.15	0	4.11	1.06	SEPT6 TOLLIP
109	EPHA8: EPH receptor A8	2	2	577	1	7046	-2.15	0	4.11	1.06	FYN PIK3CG
110	CLSTN1: calsyntenin 1	2	2	577	1	7046	-2.15	0	4.11	1.06	APBB1 APP
111	MGC40107: hypothetical protein MGC40107	2	2	577	1	7046	-2.15	0	4.11	1.06	C7orf20 FAM45B
112	GOLGA4: golgi autoantigen, golgin subfamily a, 4	2	2	577	1	7046	-2.15	0	4.11	1.06	ARL3 MACF1
113	MCAM: melanoma cell adhesion molecule	2	2	577	1	7046	-2.15	0	4.11	1.06	ATF7IP FYN
114	PIK3C2B: phosphoinositide-3-kinase, class 2, beta polypeptide	2	2	577	1	7046	-2.15	0	4.11	1.06	EGFR GRB2
115	SEPT4: septin 4	2	2	577	1	7046	-2.15	0	4.11	1.06	PARK2 SNCAIP
116	MIG-6: mitogen-inducible gene 6	2	2	577	1	7046	-2.15	0	4.11	1.06	CDC42 EGFR
117	AVPR1A: arginine vasopressin receptor 1A	2	2	577	1	7046	-2.15	0	4.11	1.06	GRK5 PRKCA
118	PTPRA: protein tyrosine phosphatase, receptor type, A	2	2	577	1	7046	-2.15	0	4.11	1.06	FYN GRB2
119	SOX2: SRY (sex determining region Y)-box 2	2	2	577	1	7046	-2.15	0	4.11	1.06	PAX6 POU2F1
120	TEP1: telomerase-associated protein 1	2	2	577	1	7046	-2.15	0	4.11	1.06	PRKCA TERT
121	THY1: Thy-1 cell surface antigen	2	2	577	1	7046	-2.15	0	4.11	1.06	FYN LCK
122	FLJ11588: hypothetical protein FLJ11588	2	2	577	1	7046	-2.15	0	4.11	1.06	GRAP2 USP2
123	SKIL: SKI-like	11	11	568	65	6982	-2.15	0	3.59	1.05	ASCC3 CAMSAP1 CPNE2 CXXC5 GLUL LRP1 MACF1 NCOR2 PLCD3 SKI TTF2
124	HDAC6: histone deacetylase 6	3	3	576	5	7042	-2.17	0	4	1.05	BCOR RUNX2 ZBTB16
125	GAB3: GRB2-associated binding protein 3	3	3	576	5	7042	-2.17	0	4	1.05	FYN GRAP2 GRB2
126	EFNB1: ephrin-B1	3	3	576	5	7042	-2.17	0	4	1.05	EPHB1 NCK2 SORBS1
127	EPN1: epsin 1	3	3	576	5	7042	-2.17	0	4	1.05	CLTC RNF11 ZBTB16
128	INPPL1: inositol polyphosphate phosphatase-like 1	3	3	576	5	7042	-2.17	0	4	1.05	CBL EGFR SORBS1
129	IRF4: interferon regulatory factor 4	3	3	576	5	7042	-2.17	0	4	1.05	BCL6 SPI1 SPIB
130	UBC: ubiquitin C	3	3	576	5	7042	-2.17	0	4	1.05	DAZAP2 RNF11 VCL
131	KRT18: keratin 18	6	6	573	24	7023	-2.21	0	3.77	1.05	CBL DEDD EGFR MAPK14 YWHAG YWHAZ
132	POLR2A: polymerase (RNA) II (DNA directed) polypeptide A, 220kDa	6	6	573	24	7023	-2.21	0	3.77	1.05	HNRPF SMARCA2 SMARCC1 SMARCE1 SND1 TCERG1
133	DAXX: death-associated protein 6	5	5	574	17	7030	-2.23	0	3.81	1.05	CFLAR ETS1 FAS FASLG TGFBR2
134	TERF1: telomeric repeat binding factor (NIMA-interacting) 1	5	5	574	17	7030	-2.23	0	3.81	1.05	ATM POT1 TNKS2 ZBTB16 ZHX1
135	ABI2: abl interactor 2	4	4	575	11	7036	-2.32	0	3.78	1.05	ADAM22 NCK2 SH3KBP1 VCL
136	TNK2: tyrosine kinase, non-receptor, 2	4	4	575	11	7036	-2.32	0	3.78	1.05	CDC42 EGFR FYN GRB2
137	MUC1: mucin 1, transmembrane	4	4	575	11	7036	-2.32	0	3.78	1.05	EGFR GALNT2 GRB2 SOS1
138	CD9: CD9 antigen (p24)	4	4	575	11	7036	-2.32	0	3.78	1.05	CD63 CD81 PRKCA PTGFRN
139	PTPRC: protein tyrosine phosphatase, receptor type, C	6	6	573	25	7022	-2.34	0	3.62	1.05	CD2 FYN GRB2 LCK PPFIBP2 RNF11
140	CSK: c-src tyrosine kinase	5	5	574	18	7029	-2.39	0	3.63	1.05	CBL CD44 FYN IGF1R PTPN12
141	FOS: v-fos FBJ murine osteosarcoma viral oncogene homolog	7	7	572	34	7013	-2.48	0	3.42	1.05	ATF7 CREB5 ETS1 NCOR2 RUNX1 RUNX2 XBP1
142	PAK2: p21 (CDKN1A)-activated kinase 2	3	3	576	6	7041	-2.51	0	3.65	1.05	ABI3 CDC42 SH3KBP1
143	NR2F2: nuclear receptor subfamily 2, group F, member 2	3	3	576	6	7041	-2.51	0	3.65	1.05	BCL11A BCL11B FAM46A
144	TNKS: tankyrase, TRF1-interacting ankyrin-related ADP-ribose polymerase	3	3	576	6	7041	-2.51	0	3.65	1.05	MCL1 POT1 TNKS2
145	ADAM15: a disintegrin and metalloproteinase domain 15 (metargidin)	3	3	576	6	7041	-2.51	0	3.65	1.05	FYN GRB2 LCK
146	CBFA2T2: core-binding factor, runt domain, alpha subunit 2; translocated to, 2	3	3	576	6	7041	-2.51	0	3.65	1.05	CBFA2T3 NCOR2 RUNX1
147	HDAC5: histone deacetylase 5	4	4	575	12	7035	-2.53	0	3.55	1.05	BCL6 CBX5 NCOR2 ZBTB16
148	AP1G1: adaptor-related protein complex 1, gamma 1 subunit	4	4	575	12	7035	-2.53	0	3.55	1.05	ARF1 CLTC KIF13A SPTB
149	UBR1: ubiquitin protein ligase E3 component n-recognin 1	4	4	575	12	7035	-2.53	0	3.55	1.05	ARL3 CDC42 LAMA4 SERPINB9
150	VASP: vasodilator-stimulated phosphoprotein	4	4	575	12	7035	-2.53	0	3.55	1.05	FYB TRIM9 VCL XPO6
151	EEF1G: eukaryotic translation elongation factor 1 gamma	9	9	570	52	6995	-2.54	0	3.24	1.05	ARF1 C7orf20 CDC42 CHFR ILF2 KARS MVD NCK2 PTPN4
152	WAS: Wiskott-Aldrich syndrome (eczema-thrombocytopenia)	5	5	574	19	7028	-2.54	0	3.46	1.05	CDC42 FGR FYB FYN GRB2
153	VIL2: villin 2 (ezrin)	6	6	573	27	7020	-2.6	0	3.34	1.05	CD44 FASLG PRKCA SDC2 SLC9A3R1 SYK
154	DLG4: discs, large homolog 4 (Drosophila)	9	9	570	54	6993	-2.7	0	3.06	1.05	DLGAP1 FYN GUCY1A2 KCNA4 KIF1B LRP1 PRKCA PTPRG SHANK1
155	HNRPK: heterogeneous nuclear ribonucleoprotein K	6	6	573	28	7019	-2.71	0	3.21	1.05	FYN GRAP2 KHDRBS3 NCK2 RBMX VCL
156	GFAP: glial fibrillary acidic protein	4	4	575	13	7034	-2.72	0	3.34	1.05	GRAP2 PDLIM7 PDZK1 POM121
157	LNK: lymphocyte adaptor protein	2	2	577	2	7045	-2.76	0	3.47	1.05	GRB2 LCK
158	TOM1: target of myb1 (chicken)	2	2	577	2	7045	-2.76	0	3.47	1.05	CLTC TOLLIP
159	FLOT1: flotillin 1	2	2	577	2	7045	-2.76	0	3.47	1.05	CBL SORBS1
160	MAP3K2: mitogen-activated protein kinase kinase kinase 2	2	2	577	2	7045	-2.76	0	3.47	1.05	MAPK8 YWHAZ
161	FRS3: fibroblast growth factor receptor substrate 3	2	2	577	2	7045	-2.76	0	3.47	1.05	GRB2 KARS
162	CIRBP: cold inducible RNA binding protein	2	2	577	2	7045	-2.76	0	3.47	1.05	RBMX VCL
163	CLCN3: chloride channel 3	2	2	577	2	7045	-2.76	0	3.47	1.05	PDZK1 SLC9A3R1
164	ABCC2: ATP-binding cassette, sub-family C (CFTR/MRP), member 2	2	2	577	2	7045	-2.76	0	3.47	1.05	PDZK1 SLC9A3R1
165	RAVER1: RAVER1	2	2	577	2	7045	-2.76	0	3.47	1.05	ACTN1 VCL
166	DAZL: deleted in azoospermia-like	2	2	577	2	7045	-2.76	0	3.47	1.05	DAZAP2 PUM2
167	KHDRBS2: KH domain containing, RNA binding, signal transduction associated 2	2	2	577	2	7045	-2.76	0	3.47	1.05	KHDRBS3 RBMX
168	ZFPM2: zinc finger protein, multitype 2	2	2	577	2	7045	-2.76	0	3.47	1.05	CTBP1 CTBP2
169	FKBP8: FK506 binding protein 8, 38kDa	2	2	577	2	7045	-2.76	0	3.47	1.05	MAPK14 PPP3CA
170	ARIH1: ariadne homolog, ubiquitin-conjugating enzyme E2 binding protein, 1 (Drosophila)	2	2	577	2	7045	-2.76	0	3.47	1.05	PLD1 UBE2L6
171	RABGEF1: RAB guanine nucleotide exchange factor (GEF) 1	2	2	577	2	7045	-2.76	0	3.47	1.05	RAB4A RNF11
172	MED4: mediator of RNA polymerase II transcription, subunit 4 homolog (yeast)	2	2	577	2	7045	-2.76	0	3.47	1.05	ATF7IP TNFAIP8
173	IRF8: interferon regulatory factor 8	2	2	577	2	7045	-2.76	0	3.47	1.05	COPS2 SPI1
174	IFNGR2: interferon gamma receptor 2 (interferon gamma transducer 1)	2	2	577	2	7045	-2.76	0	3.47	1.05	IFNG JAK2
175	M6PR: mannose-6-phosphate receptor (cation dependent)	2	2	577	2	7045	-2.76	0	3.47	1.05	GGA1 KIF13A
176	NEB: nebulin	2	2	577	2	7045	-2.76	0	3.47	1.05	ACTN4 MYPN
177	PIGC: phosphatidylinositol glycan, class C	2	2	577	2	7045	-2.76	0	3.47	1.05	PIGA ZHX1
178	PSG3: pregnancy specific beta-1-glycoprotein 3	2	2	577	2	7045	-2.76	0	3.47	1.05	ATF7IP FAM46A
179	BIRC6: baculoviral IAP repeat-containing 6 (apollon)	2	2	577	2	7045	-2.76	0	3.47	1.05	DIABLO VCL
180	PTK6: PTK6 protein tyrosine kinase 6	2	2	577	2	7045	-2.76	0	3.47	1.05	EGFR STAP2
181	RAB5B: RAB5B, member RAS oncogene family	2	2	577	2	7045	-2.76	0	3.47	1.05	RIN3 TFRC
182	TEAD3: TEA domain family member 3	2	2	577	2	7045	-2.76	0	3.47	1.05	CTBP2 VGLL1
183	UBE2G1: ubiquitin-conjugating enzyme E2G 1 (UBC7 homolog, C. elegans)	2	2	577	2	7045	-2.76	0	3.47	1.05	CBL PARK2
184	WBSCR5: Williams-Beuren syndrome chromosome region 5	2	2	577	2	7045	-2.76	0	3.47	1.05	GRB2 PLCG2
185	ARHGEF1: Rho guanine nucleotide exchange factor (GEF) 1	2	2	577	2	7045	-2.76	0	3.47	1.05	CD44 PRKCA
186	ITGB1BP1: integrin beta 1 binding protein 1	2	2	577	2	7045	-2.76	0	3.47	1.05	ITGB1 LRP1
187	USP6NL: USP6 N-terminal like	2	2	577	2	7045	-2.76	0	3.47	1.05	ACTN4 GRB2
188	FSHR: follicle stimulating hormone receptor	3	3	576	7	7040	-2.78	0	3.35	1.05	CBX5 S100A10 ZBTB16
189	RBPSUH: recombining binding protein suppressor of hairless (Drosophila)	3	3	576	7	7040	-2.78	0	3.35	1.05	NCOR2 NOTCH1 SND1
190	LGALS3BP: lectin, galactoside-binding, soluble, 3 binding protein	3	3	576	7	7040	-2.78	0	3.35	1.05	CD14 ITGB1 VCL
191	MEF2C: MADS box transcription enhancer factor 2, polypeptide C (myocyte enhancer factor 2C)	3	3	576	7	7040	-2.78	0	3.35	1.05	HDAC4 MAPK14 VGLL4
192	MYB: v-myb myeloblastosis viral oncogene homolog (avian)	3	3	576	7	7040	-2.78	0	3.35	1.05	CEBPE SND1 TTF2
193	PPIA: peptidylprolyl isomerase A (cyclophilin A)	3	3	576	7	7040	-2.78	0	3.35	1.05	JAK2 PPP3CA PPP3R1
194	BACH1: BTB and CNC homology 1, basic leucine zipper transcription factor 1	3	3	576	7	7040	-2.78	0	3.35	1.05	ATF7 CREB5 MAFG
195	RAD17: RAD17 homolog (S. pombe)	3	3	576	7	7040	-2.78	0	3.35	1.05	ATM RFC2 RFC5
196	SH3BP2: SH3-domain binding protein 2	3	3	576	7	7040	-2.78	0	3.35	1.05	GRB2 PLCG2 SYK
197	RAB11A: RAB11A, member RAS oncogene family	3	3	576	7	7040	-2.78	0	3.35	1.05	RAB11FIP1 RAB11FIP2 WDR44
198	CD3E: CD3E antigen, epsilon polypeptide (TiT3 complex)	3	3	576	7	7040	-2.78	0	3.35	1.05	LCK NCK2 SYK
199	MLLT4: myeloid/lymphoid or mixed-lineage leukemia (trithorax homolog, Drosophila); translocated to, 4	5	5	574	21	7026	-2.82	0	3.15	1.05	CTNNA1 PVRL1 PVRL2 RAP1A SORBS1
200	TLE1: transducin-like enhancer of split 1 (E(sp1) homolog, Drosophila)	8	8	571	47	7000	-2.86	0	2.92	1.05	ARL3 CCL18 DAZAP2 LEF1 RPA2 RUNX1 RUNX3 SERPINB9
201	COL4A2: collagen, type IV, alpha 2	4	4	575	14	7033	-2.89	0	3.15	1.05	APP ATF7IP FAM46A MATN2
202	TNFAIP3: tumor necrosis factor, alpha-induced protein 3	4	4	575	14	7033	-2.89	0	3.15	1.05	RIPK1 RNF11 YWHAG YWHAZ
203	MAFK: v-maf musculoaponeurotic fibrosarcoma oncogene homolog K (avian)	4	4	575	14	7033	-2.89	0	3.15	1.05	ATF7 CREB5 MAFG NRF1
204	TNFRSF1A: tumor necrosis factor receptor superfamily, member 1A	6	6	573	30	7017	-2.92	0	2.96	1.05	GRB2 JAK2 LTA RIPK1 RIPK2 TNF
205	SNFT: Jun dimerization protein p21SNFT	5	5	574	22	7025	-2.95	0	3	1.05	ATF7 CEBPE CREB5 MAFG NFIL3
206	PTPN6: protein tyrosine phosphatase, non-receptor type 6	8	8	571	49	6998	-3.01	0	2.74	1.05	BTLA CBL EGFR GRB2 JAK2 KLRC1 LCK SYK
207	RXRA: retinoid X receptor, alpha	8	8	571	49	6998	-3.01	0	2.74	1.05	COPS2 NCOA4 NRBF2 NSD1 POU2F1 THRA TRIP4 ZBTB16
208	HRAS: v-Ha-ras Harvey rat sarcoma viral oncogene homolog	6	6	573	31	7016	-3.02	0	2.85	1.05	GRB2 MAPK8 PIK3CG RASSF1 SHOC2 SOS1
209	ACTB: actin, beta	6	6	573	31	7016	-3.02	0	2.85	1.05	ATF7IP CPNE2 EMD P2RX7 PLD1 XPO6
210	TRAF6: TNF receptor-associated factor 6	6	6	573	31	7016	-3.02	0	2.85	1.05	MAP3K14 PRKCZ RIPK2 SYK UBB ZRANB1
211	PDCD6IP: programmed cell death 6 interacting protein	3	3	576	8	7039	-3.02	0	3.09	1.05	C14orf123 RNF11 TTF2
212	APCS: amyloid P component, serum	3	3	576	8	7039	-3.02	0	3.09	1.05	C4BPA FCGR1A TG
213	MITF: microphthalmia-associated transcription factor	3	3	576	8	7039	-3.02	0	3.09	1.05	LEF1 PAX6 SPI1
214	RAC2: ras-related C3 botulinum toxin substrate 2 (rho family, small GTP binding protein Rac2)	3	3	576	8	7039	-3.02	0	3.09	1.05	CDC42 ICMT NCF2
215	RALGDS: ral guanine nucleotide dissociation stimulator	3	3	576	8	7039	-3.02	0	3.09	1.05	ARRB2 RAP1A RAP2B
216	SNX1: sorting nexin 1	3	3	576	8	7039	-3.02	0	3.09	1.05	ACVR1B EGFR PDGFRB
217	SUV39H1: suppressor of variegation 3-9 homolog 1 (Drosophila)	3	3	576	8	7039	-3.02	0	3.09	1.05	CBX5 DNMT3A RUNX1
218	TRA@: T cell receptor alpha locus	3	3	576	8	7039	-3.02	0	3.09	1.05	CD3G HLA-B LEF1
219	NR2F1: nuclear receptor subfamily 2, group F, member 1	3	3	576	8	7039	-3.02	0	3.09	1.05	BCL11A BCL11B THRA
220	TUBA3: tubulin, alpha 3	3	3	576	8	7039	-3.02	0	3.09	1.05	ARL3 CNP SYK
221	TNFRSF14: tumor necrosis factor receptor superfamily, member 14 (herpesvirus entry mediator)	3	3	576	8	7039	-3.02	0	3.09	1.05	CHD3 HDAC4 LTA
222	MAPK8IP1: mitogen-activated protein kinase 8 interacting protein 1	3	3	576	8	7039	-3.02	0	3.09	1.05	APP LRP1 MAPK8
223	KAI1: kangai 1 (suppression of tumorigenicity 6, prostate; CD82 antigen (R2 leukocyte antigen, antigen detected by monoclonal and antibody IA4))	4	4	575	15	7032	-3.05	0	2.97	1.05	CD63 EGFR ITGB1 LRP1
224	PTPN1: protein tyrosine phosphatase, non-receptor type 1	4	4	575	15	7032	-3.05	0	2.97	1.05	EGFR GRB2 IGF1R JAK2
225	RALA: v-ral simian leukemia viral oncogene homolog A (ras related)	4	4	575	15	7032	-3.05	0	2.97	1.05	ARF1 PLD1 REPS1 SEC5L1
226	SHB: SHB (Src homology 2 domain containing) adaptor protein B	4	4	575	15	7032	-3.05	0	2.97	1.05	GRAP2 GRB2 IL2RG PDGFRB
227	CEBPG: CCAAT/enhancer binding protein (C/EBP), gamma	5	5	574	23	7024	-3.07	0	2.87	1.05	ATF7 CEBPE CREB5 GRINL1A NFIL3
228	COPS6: COP9 constitutive photomorphogenic homolog subunit 6 (Arabidopsis)	8	8	571	50	6997	-3.08	0	2.66	1.05	EMD LAMA4 MNAT1 RAB27A RFC5 RPA2 S100A10 SERPINB9
229	UBE2I: ubiquitin-conjugating enzyme E2I (UBC9 homolog, yeast)	9	9	570	60	6987	-3.1	0	2.58	1.05	CHD3 DNMT3A ETS1 ETV6 FAS FHIT NUDCD3 PDLIM7 RIPK2
230	PAK1: p21/Cdc42/Rac1-activated kinase 1 (STE20 homolog, yeast)	5	5	574	24	7023	-3.18	0	2.74	1.05	ABI3 CDC42 EGFR GRB2 NCK2
231	NFKB1: nuclear factor of kappa light polypeptide gene enhancer in B-cells 1 (p105)	7	7	572	42	7005	-3.19	0	2.59	1.05	ETS1 HBXAP HIP2 NCOR2 NOTCH1 SPI1 TRIP4
232	RBM7: RNA binding motif protein 7	2	2	577	3	7044	-3.19	0	3.01	1.05	KHDRBS3 RBMX
233	KIF1C: kinesin family member 1C	2	2	577	3	7044	-3.19	0	3.01	1.05	YWHAG YWHAZ
234	GRAP: GRB2-related adaptor protein	2	2	577	3	7044	-3.19	0	3.01	1.05	FASLG SOS1
235	NUDT3: nudix (nucleoside diphosphate linked moiety X)-type motif 3	2	2	577	3	7044	-3.19	0	3.01	1.05	ASB13 SOX30
236	POLI: polymerase (DNA directed) iota	2	2	577	3	7044	-3.19	0	3.01	1.05	DAZAP2 RNF11
237	AKAP10: A kinase (PRKA) anchor protein 10	2	2	577	3	7044	-3.19	0	3.01	1.05	PDZK1 SLC9A3R1
238	DEDD2: death effector domain containing 2	2	2	577	3	7044	-3.19	0	3.01	1.05	CFLAR DEDD
239	DUSP1: dual specificity phosphatase 1	2	2	577	3	7044	-3.19	0	3.01	1.05	MAPK14 MAPK8
240	EPHB6: EPH receptor B6	2	2	577	3	7044	-3.19	0	3.01	1.05	CBL EPHB1
241	FANCD2: Fanconi anemia, complementation group D2	2	2	577	3	7044	-3.19	0	3.01	1.05	BRCA2 FANCC
242	PLCB1: phospholipase C, beta 1 (phosphoinositide-specific)	2	2	577	3	7044	-3.19	0	3.01	1.05	RGS12 SLC9A3R1
243	ARHGEF12: Rho guanine nucleotide exchange factor (GEF) 12	2	2	577	3	7044	-3.19	0	3.01	1.05	GNA12 IGF1R
244	CBLC: Cas-Br-M (murine) ecotropic retroviral transforming sequence c	2	2	577	3	7044	-3.19	0	3.01	1.05	EGFR GRB2
245	PRSS25: protease, serine, 25	2	2	577	3	7044	-3.19	0	3.01	1.05	DIABLO MAPK14
246	HOXB1: homeo box B1	2	2	577	3	7044	-3.19	0	3.01	1.05	PAX6 PBX1
247	APOBEC1: apolipoprotein B mRNA editing enzyme, catalytic polypeptide 1	2	2	577	3	7044	-3.19	0	3.01	1.05	APOBEC2 CUGBP2
248	IL9R: interleukin 9 receptor	2	2	577	3	7044	-3.19	0	3.01	1.05	IL2RG YWHAZ
249	KRT7: keratin 7	2	2	577	3	7044	-3.19	0	3.01	1.05	ATF7IP EGFR
250	ACHE: acetylcholinesterase (YT blood group)	2	2	577	3	7044	-3.19	0	3.01	1.05	APP COLQ
251	ATP1A1: ATPase, Na+/K+ transporting, alpha 1 polypeptide	2	2	577	3	7044	-3.19	0	3.01	1.05	EZH2 FXYD1
252	PCTK1: PCTAIRE protein kinase 1	2	2	577	3	7044	-3.19	0	3.01	1.05	YWHAG YWHAZ
253	UBE2D4: ubiquitin-conjugating enzyme E2D 4 (putative)	2	2	577	3	7044	-3.19	0	3.01	1.05	RNF11 TRIM39
254	PRG2: proteoglycan 2, bone marrow (natural killer cell activator, eosinophil granule major basic protein)	2	2	577	3	7044	-3.19	0	3.01	1.05	CHD3 CSF2
255	PSD: pleckstrin and Sec7 domain containing	2	2	577	3	7044	-3.19	0	3.01	1.05	GLRA2 GNB5
256	BAI2: brain-specific angiogenesis inhibitor 2	2	2	577	3	7044	-3.19	0	3.01	1.05	SHANK1 STARD13
257	RAD1: RAD1 homolog (S. pombe)	2	2	577	3	7044	-3.19	0	3.01	1.05	DNAJC7 PARK2
258	RPS27A: ribosomal protein S27a	2	2	577	3	7044	-3.19	0	3.01	1.05	DAZAP2 RNF11
259	S100A13: S100 calcium binding protein A13	2	2	577	3	7044	-3.19	0	3.01	1.05	SYT1 VCL
260	SCTR: secretin receptor	2	2	577	3	7044	-3.19	0	3.01	1.05	PRKCA SCT
261	SLC9A3: solute carrier family 9 (sodium/hydrogen exchanger), isoform 3	2	2	577	3	7044	-3.19	0	3.01	1.05	PDZK1 SLC9A3R1
262	SNCG: synuclein, gamma (breast cancer-specific protein 1)	2	2	577	3	7044	-3.19	0	3.01	1.05	GRK5 MAPK8
263	VIPR1: vasoactive intestinal peptide receptor 1	2	2	577	3	7044	-3.19	0	3.01	1.05	GNAS SCT
264	CBFB: core-binding factor, beta subunit	2	2	577	3	7044	-3.19	0	3.01	1.05	RUNX1 RUNX3
265	TAX1BP1: Tax1 (human T-cell leukemia virus type I) binding protein 1	2	2	577	3	7044	-3.19	0	3.01	1.05	RNF11 STARD13
266	SCAP2: src family associated phosphoprotein 2	2	2	577	3	7044	-3.19	0	3.01	1.05	FYB FYN
267	MAPKAPK2: mitogen-activated protein kinase-activated protein kinase 2	2	2	577	3	7044	-3.19	0	3.01	1.05	MAPK14 YWHAZ
268	VAV3: vav 3 oncogene	3	3	576	9	7038	-3.23	0	2.86	1.05	EGFR GRB2 IGF1R
269	MAP4K1: mitogen-activated protein kinase kinase kinase kinase 1	3	3	576	9	7038	-3.23	0	2.86	1.05	EGFR GRAP2 GRB2
270	CTLA4: cytotoxic T-lymphocyte-associated protein 4	3	3	576	9	7038	-3.23	0	2.86	1.05	FYN JAK2 LCK
271	FANCG: Fanconi anemia, complementation group G	3	3	576	9	7038	-3.23	0	2.86	1.05	BRCA2 FANCC SAMD3
272	TSC2: tuberous sclerosis 2	3	3	576	9	7038	-3.23	0	2.86	1.05	RHEB YWHAG YWHAZ
273	CD5: CD5 antigen (p56-62)	3	3	576	9	7038	-3.23	0	2.86	1.05	CBL CD2 LCK
274	CD8A: CD8 antigen, alpha polypeptide (p32)	3	3	576	9	7038	-3.23	0	2.86	1.05	CD8B1 HLA-B HLA-E
275	HOMER1: homer homolog 1 (Drosophila)	3	3	576	9	7038	-3.23	0	2.86	1.05	ABI3 ITPR1 SHANK1
276	GAB2: GRB2-associated binding protein 2	3	3	576	9	7038	-3.23	0	2.86	1.05	GRAP2 GRB2 PLCG2
277	TUBB2: tubulin, beta 2	5	5	574	25	7022	-3.29	0	2.62	1.05	LAMA4 RASSF1 RPA2 SERPINB9 TBCD
278	RGS19IP1: regulator of G-protein signalling 19 interacting protein 1	4	4	575	17	7030	-3.32	0	2.66	1.05	ACTN1 KIF1B LRP1 TGFBR3
279	NCK1: NCK adaptor protein 1	6	6	573	35	7012	-3.37	0	2.44	0.95	CHN2 EGFR EPHB1 FASLG PDGFRB SOS1
280	MED31: mediator of RNA polymerase II transcription, subunit 31 homolog (yeast)	6	6	573	35	7012	-3.37	0	2.44	0.95	LAMA4 MAFG RFC5 RPA2 SELENBP1 SERPINB9
281	SMAD5: SMAD, mothers against DPP homolog 5 (Drosophila)	5	5	574	26	7021	-3.38	0	2.5	0.99	BCAT1 CXXC5 PTPN12 SOX5 VPS24
282	EXOSC8: exosome component 8	3	3	576	10	7037	-3.41	0	2.66	1.05	CHES1 RASSF1 XRN1
283	FKBP1A: FK506 binding protein 1A, 12kDa	3	3	576	10	7037	-3.41	0	2.66	1.05	ITPR1 PPP3CA PPP3R1
284	GRIN2B: glutamate receptor, ionotropic, N-methyl D-aspartate 2B	3	3	576	10	7037	-3.41	0	2.66	1.05	FYN IL16 PARK2
285	NCF1: neutrophil cytosolic factor 1 (47kDa, chronic granulomatous disease, autosomal 1)	3	3	576	10	7037	-3.41	0	2.66	1.05	FASLG NCF2 TRIM9
286	PRKACA: protein kinase, cAMP-dependent, catalytic, alpha	3	3	576	10	7037	-3.41	0	2.66	1.05	EGFR FXYD1 MGMT
287	TTN: titin	3	3	576	10	7037	-3.41	0	2.66	1.05	ACTN1 MYOM1 MYOM2
288	WASF1: WAS protein family, member 1	3	3	576	10	7037	-3.41	0	2.66	1.05	CDC42 FYN GRB2
289	RUTBC1: RUN and TBC1 domain containing 1	3	3	576	10	7037	-3.41	0	2.66	1.05	CHD3 EGFR KHDRBS3
290	PIK3R1: phosphoinositide-3-kinase, regulatory subunit 1 (p85 alpha)	10	10	569	77	6970	-3.44	0	2.1	0.92	CDC42 EGFR FASLG FYN GRB2 IGF1R IRS2 JAK2 LCK PDGFRB
291	MAPK3: mitogen-activated protein kinase 3	6	6	573	36	7011	-3.45	0	2.35	0.92	DUSP6 HDAC4 MAPK14 PTPRR RPS6KA2 SPIB
292	ARRB1: arrestin, beta 1	4	4	575	18	7029	-3.45	0	2.52	1	CLTC FGR IL8RB PDE4D
293	PPARA: peroxisome proliferative activated receptor, alpha	4	4	575	18	7029	-3.45	0	2.52	1	AKAP13 NCOR2 NR1H3 NRBF2
294	BCAR1: breast cancer anti-estrogen resistance 1	5	5	574	27	7020	-3.47	0	2.4	0.93	FYN GRB2 LCK PTPN12 YWHAZ
295	HMG20B: high-mobility group 20B	2	2	577	4	7043	-3.52	0	2.65	1.05	BRCA2 KIF4A
296	STAMBP: STAM binding protein	2	2	577	4	7043	-3.52	0	2.65	1.05	GRAP2 SMAD6
297	TXNIP: thioredoxin interacting protein	2	2	577	4	7043	-3.52	0	2.65	1.05	TXNRD1 ZBTB16
298	ADORA2A: adenosine A2a receptor	2	2	577	4	7043	-3.52	0	2.65	1.05	ACTN1 ACTN4
299	CSPG4: chondroitin sulfate proteoglycan 4 (melanoma-associated)	2	2	577	4	7043	-3.52	0	2.65	1.05	ATF7IP CDC42
300	EVI1: ecotropic viral integration site 1	2	2	577	4	7043	-3.52	0	2.65	1.05	CTBP1 HDAC4
301	FCER1G: Fc fragment of IgE, high affinity I, receptor for; gamma polypeptide	2	2	577	4	7043	-3.52	0	2.65	1.05	PLCG2 SYK
302	UBQLN2: ubiquilin 2	2	2	577	4	7043	-3.52	0	2.65	1.05	RNF11 RPN1
303	APBA2: amyloid beta (A4) precursor protein-binding, family A, member 2 (X11-like)	2	2	577	4	7043	-3.52	0	2.65	1.05	APP LRP1
304	IL5RA: interleukin 5 receptor, alpha	2	2	577	4	7043	-3.52	0	2.65	1.05	IL5 JAK2
305	IL7R: interleukin 7 receptor	2	2	577	4	7043	-3.52	0	2.65	1.05	FYN IL2RG
306	RPSA: ribosomal protein SA	2	2	577	4	7043	-3.52	0	2.65	1.05	CBX5 VCL
307	LHCGR: luteinizing hormone/choriogonadotropin receptor	2	2	577	4	7043	-3.52	0	2.65	1.05	CGA GNAS
308	LTF: lactotransferrin	2	2	577	4	7043	-3.52	0	2.65	1.05	CD14 LRP1
309	ASGR1: asialoglycoprotein receptor 1	2	2	577	4	7043	-3.52	0	2.65	1.05	ASGR2 TG
310	NASP: nuclear autoantigenic sperm protein (histone-binding)	2	2	577	4	7043	-3.52	0	2.65	1.05	HIST1H1A ULK2
311	PRG1: proteoglycan 1, secretory granule	2	2	577	4	7043	-3.52	0	2.65	1.05	CD44 GZMB
312	AXL: AXL receptor tyrosine kinase	2	2	577	4	7043	-3.52	0	2.65	1.05	GRB2 LCK
313	DCP1A: decapping enzyme	2	2	577	4	7043	-3.52	0	2.65	1.05	TTF2 XRN1
314	MAP2K3: mitogen-activated protein kinase kinase 3	2	2	577	4	7043	-3.52	0	2.65	1.05	MAPK14 PLCB2
315	MAP2K6: mitogen-activated protein kinase kinase 6	2	2	577	4	7043	-3.52	0	2.65	1.05	MAPK14 PLCB2
316	PROS1: protein S (alpha)	2	2	577	4	7043	-3.52	0	2.65	1.05	C4BPA F10
317	BCCIP: BRCA2 and CDKN1A interacting protein	2	2	577	4	7043	-3.52	0	2.65	1.05	FAM46A RPL23
318	PAK7: p21(CDKN1A)-activated kinase 7	2	2	577	4	7043	-3.52	0	2.65	1.05	CDC42 PDLIM7
319	SELL: selectin L (lymphocyte adhesion molecule 1)	2	2	577	4	7043	-3.52	0	2.65	1.05	GRB2 SELE
320	SNRPA: small nuclear ribonucleoprotein polypeptide A	2	2	577	4	7043	-3.52	0	2.65	1.05	PAPOLA VCL
321	SOD2: superoxide dismutase 2, mitochondrial	2	2	577	4	7043	-3.52	0	2.65	1.05	C7orf20 RAB4A
322	SSTR2: somatostatin receptor 2	2	2	577	4	7043	-3.52	0	2.65	1.05	CORT SHANK1
323	TEAD1: TEA domain family member 1 (SV40 transcriptional enhancer factor)	2	2	577	4	7043	-3.52	0	2.65	1.05	VGLL1 VGLL4
324	C4B: complement component 4B	2	2	577	4	7043	-3.52	0	2.65	1.05	C2 C4BPA
325	C5: complement component 5	2	2	577	4	7043	-3.52	0	2.65	1.05	C2 C7
326	PIP5K1A: phosphatidylinositol-4-phosphate 5-kinase, type I, alpha	2	2	577	4	7043	-3.52	0	2.65	1.05	ARF1 PLD1
327	BHLHB2: basic helix-loop-helix domain containing, class B, 2	2	2	577	4	7043	-3.52	0	2.65	1.05	CHD3 ZHX1
328	TNFRSF10B: tumor necrosis factor receptor superfamily, member 10b	2	2	577	4	7043	-3.52	0	2.65	1.05	CFLAR RIPK1
329	DYRK1B: dual-specificity tyrosine-(Y)-phosphorylation regulated kinase 1B	2	2	577	4	7043	-3.52	0	2.65	1.05	MAPK14 RANBP9
330	PSCD2: pleckstrin homology, Sec7 and coiled-coil domains 2 (cytohesin-2)	2	2	577	4	7043	-3.52	0	2.65	1.05	ARF1 ARRB2
331	RNF14: ring finger protein 14	2	2	577	4	7043	-3.52	0	2.65	1.05	FAM46A NCOA4
332	CD74: CD74 antigen (invariant polypeptide of major histocompatibility complex, class II antigen-associated)	2	2	577	4	7043	-3.52	0	2.65	1.05	CD44 MIF
333	DIPA: hepatitis delta antigen-interacting protein A	6	6	573	123	6924	-3.56	0	0.07	0.07	C21orf91 EZH2 FAM50B KRT17 USP2 ZBTB16
334	BCR: breakpoint cluster region	4	4	575	19	7028	-3.56	0	2.39	0.93	GRB2 JAK2 NCK2 YWHAZ
335	MCM2: MCM2 minichromosome maintenance deficient 2, mitotin (S. cerevisiae)	5	5	574	28	7019	-3.56	0	2.29	0.92	CDK6 CPSF1 GNB5 RPA2 RPA3
336	CD4: CD4 antigen (p55)	5	5	574	28	7019	-3.56	0	2.29	0.92	CD2 CD44 IL16 LCK TFRC
337	ZNFN1A1: zinc finger protein, subfamily 1A, 1 (Ikaros)	3	3	576	11	7036	-3.58	0	2.47	0.98	CHD3 CTBP1 SIN3B
338	CREM: cAMP responsive element modulator	3	3	576	11	7036	-3.58	0	2.47	0.98	NFIL3 SPI1 TAF4
339	ADRB2: adrenergic, beta-2-, receptor, surface	3	3	576	11	7036	-3.58	0	2.47	0.98	GRB2 PRKCA SLC9A3R1
340	ITK: IL2-inducible T-cell kinase	3	3	576	11	7036	-3.58	0	2.47	0.98	CBL FYN GRB2
341	KDR: kinase insert domain receptor (a type III receptor tyrosine kinase)	3	3	576	11	7036	-3.58	0	2.47	0.98	FIGF GRB2 PLCG2
342	MSN: moesin	3	3	576	11	7036	-3.58	0	2.47	0.98	PLEC1 SLC9A3R1 SYK
343	MYBL2: v-myb myeloblastosis viral oncogene homolog (avian)-like 2	3	3	576	11	7036	-3.58	0	2.47	0.98	NCOR2 SND1 UBB
344	NONO: non-POU domain containing, octamer-binding	3	3	576	11	7036	-3.58	0	2.47	0.98	MAD1L1 SPI1 VCL
345	PAFAH1B2: platelet-activating factor acetylhydrolase, isoform Ib, beta subunit 30kDa	3	3	576	11	7036	-3.58	0	2.47	0.98	PAFAH1B1 PARK2 ZFP36L1
346	PRKAR1A: protein kinase, cAMP-dependent, regulatory, type I, alpha (tissue specific extinguisher 1)	3	3	576	11	7036	-3.58	0	2.47	0.98	EGFR GRB2 PRKAR1B
347	PKN1: protein kinase N1	3	3	576	11	7036	-3.58	0	2.47	0.98	ACTN1 ARHGAP26 PLD1
348	CASP10: caspase 10, apoptosis-related cysteine protease	3	3	576	11	7036	-3.58	0	2.47	0.98	CFLAR DEDD FAS
349	CDC25C: cell division cycle 25C	3	3	576	11	7036	-3.58	0	2.47	0.98	LCK MAPK14 YWHAZ
350	PXN: paxillin	15	15	564	139	6908	-3.59	0	1.66	0.82	ANXA2 ARID3B CKAP4 COG5 EMD FYN ITGB1 LCK LRP1 PTPN12 RPL23 SELE SYK VCL YWHAZ
351	UNC119: unc-119 homolog (C. elegans)	9	9	570	70	6977	-3.6	0	1.94	0.92	ARL3 CCL18 CDC42 FYN LAMA4 LCK RFC5 RPA2 SERPINB9
352	ZFYVE9: zinc finger, FYVE domain containing 9	5	5	574	29	7018	-3.64	0	2.19	0.92	DAZAP2 FAM46A PRKCBP1 RNF11 TGFBR2
353	CEBPA: CCAAT/enhancer binding protein (C/EBP), alpha	4	4	575	20	7027	-3.66	0	2.26	0.92	ATF7 CEBPE CREB5 SPI1
354	HCK: hemopoietic cell kinase	4	4	575	20	7027	-3.66	0	2.26	0.92	CBL FCGR1A PLAUR RASA3
355	RGS2: regulator of G-protein signalling 2, 24kDa	4	4	575	20	7027	-3.66	0	2.26	0.92	DDR1 GNAS PARK2 PRKCA
356	ACTR1B: ARP1 actin-related protein 1 homolog B, centractin beta (yeast)	1	1	578	0	7047	-3.71	0	2.58	1.05	CHD3
357	HRMT1L3: HMT1 hnRNP methyltransferase-like 3 (S. cerevisiae)	1	1	578	0	7047	-3.71	0	2.58	1.05	VCL
358	SPRY1: sprouty homolog 1, antagonist of FGF signaling (Drosophila)	1	1	578	0	7047	-3.71	0	2.58	1.05	GRB2
359	CD2BP2: CD2 antigen (cytoplasmic tail) binding protein 2	1	1	578	0	7047	-3.71	0	2.58	1.05	CD2
360	LRRN5: leucine rich repeat neuronal 5	1	1	578	0	7047	-3.71	0	2.58	1.05	VCL
361	TRIM38: tripartite motif-containing 38	1	1	578	0	7047	-3.71	0	2.58	1.05	RIPK1
362	ATP5H: ATP synthase, H+ transporting, mitochondrial F0 complex, subunit d	1	1	578	0	7047	-3.71	0	2.58	1.05	C7orf20
363	STK25: serine/threonine kinase 25 (STE20 homolog, yeast)	1	1	578	0	7047	-3.71	0	2.58	1.05	PDCD10
364	SIVA: CD27-binding (Siva) protein	1	1	578	0	7047	-3.71	0	2.58	1.05	GRINL1A
365	AHCYL1: S-adenosylhomocysteine hydrolase-like 1	1	1	578	0	7047	-3.71	0	2.58	1.05	ITPR1
366	RAB10: RAB10, member RAS oncogene family	1	1	578	0	7047	-3.71	0	2.58	1.05	2014-09-09
367	EHD1: EH-domain containing 1	1	1	578	0	7047	-3.71	0	2.58	1.05	IGF1R
368	KATNA1: katanin p60 (ATPase-containing) subunit A 1	1	1	578	0	7047	-3.71	0	2.58	1.05	KATNB1
369	LMTK3: lemur tyrosine kinase 3	1	1	578	0	7047	-3.71	0	2.58	1.05	ZBTB16
370	CIDEA: cell death-inducing DFFA-like effector a	1	1	578	0	7047	-3.71	0	2.58	1.05	ZBTB16
371	MGC20410: hypothetical protein BC012330	1	1	578	0	7047	-3.71	0	2.58	1.05	DAZAP2
372	SLC22A12: solute carrier family 22 (organic anion/cation transporter), member 12	1	1	578	0	7047	-3.71	0	2.58	1.05	PDZK1
373	MRGX2: G protein-coupled receptor MRGX2	1	1	578	0	7047	-3.71	0	2.58	1.05	CORT
374	IKIP: IKK interacting protein	1	1	578	0	7047	-3.71	0	2.58	1.05	VCL
375	COL11A1: collagen, type XI, alpha 1	1	1	578	0	7047	-3.71	0	2.58	1.05	DDR1
376	LOC130617: hypothetical protein BC018415	1	1	578	0	7047	-3.71	0	2.58	1.05	DAZAP2
377	LOC133957: similar to RIKEN cDNA 0610011N22	1	1	578	0	7047	-3.71	0	2.58	1.05	RNF11
378	LETM2: leucine zipper-EF-hand containing transmembrane protein 2	1	1	578	0	7047	-3.71	0	2.58	1.05	VCL
379	CSHL1: chorionic somatomammotropin hormone-like 1	1	1	578	0	7047	-3.71	0	2.58	1.05	MAML2
380	CST5: cystatin D	1	1	578	0	7047	-3.71	0	2.58	1.05	CTSS
381	HFE2: hemochromatosis type 2 (juvenile)	1	1	578	0	7047	-3.71	0	2.58	1.05	TFRC
382	AANAT: arylalkylamine N-acetyltransferase	1	1	578	0	7047	-3.71	0	2.58	1.05	YWHAZ
383	NSE2: breast cancer membrane protein 101	1	1	578	0	7047	-3.71	0	2.58	1.05	CTNNA1
384	NUDT10: nudix (nucleoside diphosphate linked moiety X)-type motif 10	1	1	578	0	7047	-3.71	0	2.58	1.05	RASSF1
385	DMP1: dentin matrix acidic phosphoprotein	1	1	578	0	7047	-3.71	0	2.58	1.05	CD44
386	SLC26A3: solute carrier family 26, member 3	1	1	578	0	7047	-3.71	0	2.58	1.05	SLC9A3R1
387	DRG2: developmentally regulated GTP binding protein 2	1	1	578	0	7047	-3.71	0	2.58	1.05	RWDD1
388	DUSP2: dual specificity phosphatase 2	1	1	578	0	7047	-3.71	0	2.58	1.05	MAPK14
389	AGXT: alanine-glyoxylate aminotransferase (oxalosis I; hyperoxaluria I; glycolicaciduria; serine-pyruvate aminotransferase)	1	1	578	0	7047	-3.71	0	2.58	1.05	SNCAIP
390	ELF4: E74-like factor 4 (ets domain transcription factor)	1	1	578	0	7047	-3.71	0	2.58	1.05	RUNX1
391	LOC201158: similar to CGI-148 protein	1	1	578	0	7047	-3.71	0	2.58	1.05	VCL
392	LNX2: ligand of numb-protein X 2	1	1	578	0	7047	-3.71	0	2.58	1.05	NUMB
393	ITGA11: integrin, alpha 11	1	1	578	0	7047	-3.71	0	2.58	1.05	ITGB1
394	LPHN1: latrophilin 1	1	1	578	0	7047	-3.71	0	2.58	1.05	SHANK1
395	FAIM2: Fas apoptotic inhibitory molecule 2	1	1	578	0	7047	-3.71	0	2.58	1.05	FAS
396	KIAA0261: KIAA0261	1	1	578	0	7047	-3.71	0	2.58	1.05	XRN1
397	SNX13: sorting nexin 13	1	1	578	0	7047	-3.71	0	2.58	1.05	GNAS
398	C17orf31: chromosome 17 open reading frame 31	1	1	578	0	7047	-3.71	0	2.58	1.05	TERT
399	EHBP1: EH domain binding protein 1	1	1	578	0	7047	-3.71	0	2.58	1.05	EHD2
400	DOCK9: dedicator of cytokinesis 9	1	1	578	0	7047	-3.71	0	2.58	1.05	CDC42
401	PIK3R5: phosphoinositide-3-kinase, regulatory subunit 5, p101	1	1	578	0	7047	-3.71	0	2.58	1.05	PIK3CG
402	SEC14L2: SEC14-like 2 (S. cerevisiae)	1	1	578	0	7047	-3.71	0	2.58	1.05	PIK3CG
403	FUCA1: fucosidase, alpha-L- 1, tissue	1	1	578	0	7047	-3.71	0	2.58	1.05	VCL
404	BAMBI: BMP and activin membrane-bound inhibitor homolog (Xenopus laevis)	1	1	578	0	7047	-3.71	0	2.58	1.05	SOX30
405	ABI3BP: ABI gene family, member 3 (NESH) binding protein	1	1	578	0	7047	-3.71	0	2.58	1.05	ABI3
406	DKFZP586J0619: DKFZP586J0619 protein	1	1	578	0	7047	-3.71	0	2.58	1.05	DEAF1
407	GAS1: growth arrest-specific 1	1	1	578	0	7047	-3.71	0	2.58	1.05	DLK1
408	DELGEF: deafness locus associated putative guanine nucleotide exchange factor	1	1	578	0	7047	-3.71	0	2.58	1.05	SEC5L1
409	ITGB1BP2: integrin beta 1 binding protein (melusin) 2	1	1	578	0	7047	-3.71	0	2.58	1.05	ITGB1
410	DNAI1: dynein, axonemal, intermediate polypeptide 1	1	1	578	0	7047	-3.71	0	2.58	1.05	PAFAH1B1
411	MORC: microrchidia homolog (mouse)	1	1	578	0	7047	-3.71	0	2.58	1.05	VCL
412	GLG1: golgi apparatus protein 1	1	1	578	0	7047	-3.71	0	2.58	1.05	SELE
413	GP1BB: glycoprotein Ib (platelet), beta polypeptide	1	1	578	0	7047	-3.71	0	2.58	1.05	YWHAZ
414	HSPC142: HSPC142 protein	1	1	578	0	7047	-3.71	0	2.58	1.05	BRE
415	DPP7: dipeptidylpeptidase 7	1	1	578	0	7047	-3.71	0	2.58	1.05	XRN1
416	BAZ2B: bromodomain adjacent to zinc finger domain, 2B	1	1	578	0	7047	-3.71	0	2.58	1.05	CTBP2
417	HIST1H1C: histone 1, H1c	1	1	578	0	7047	-3.71	0	2.58	1.05	F10
418	RAX: retina and anterior neural fold homeobox	1	1	578	0	7047	-3.71	0	2.58	1.05	PAX6
419	HADH2: hydroxyacyl-Coenzyme A dehydrogenase, type II	1	1	578	0	7047	-3.71	0	2.58	1.05	APP
420	HOXD10: homeo box D10	1	1	578	0	7047	-3.71	0	2.58	1.05	PBX1
421	IDH1: isocitrate dehydrogenase 1 (NADP+), soluble	1	1	578	0	7047	-3.71	0	2.58	1.05	ZHX1
422	INPP1: inositol polyphosphate-1-phosphatase	1	1	578	0	7047	-3.71	0	2.58	1.05	LIG1
423	ABCC6: ATP-binding cassette, sub-family C (CFTR/MRP), member 6	1	1	578	0	7047	-3.71	0	2.58	1.05	VCL
424	KAL1: Kallmann syndrome 1 sequence	1	1	578	0	7047	-3.71	0	2.58	1.05	SDC2
425	ARF4: ADP-ribosylation factor 4	1	1	578	0	7047	-3.71	0	2.58	1.05	EGFR
426	KIR3DL1: killer cell immunoglobulin-like receptor, three domains, long cytoplasmic tail, 1	1	1	578	0	7047	-3.71	0	2.58	1.05	HLA-B
427	KLRC2: killer cell lectin-like receptor subfamily C, member 2	1	1	578	0	7047	-3.71	0	2.58	1.05	HLA-E
428	MGST3: microsomal glutathione S-transferase 3	1	1	578	0	7047	-3.71	0	2.58	1.05	F10
429	MMP15: matrix metalloproteinase 15 (membrane-inserted)	1	1	578	0	7047	-3.71	0	2.58	1.05	LRP1
430	MMP16: matrix metalloproteinase 16 (membrane-inserted)	1	1	578	0	7047	-3.71	0	2.58	1.05	LRP1
431	MYO1C: myosin IC	1	1	578	0	7047	-3.71	0	2.58	1.05	CBL
432	MYO1E: myosin IE	1	1	578	0	7047	-3.71	0	2.58	1.05	CBL
433	NPAT: nuclear protein, ataxia-telangiectasia locus	1	1	578	0	7047	-3.71	0	2.58	1.05	POU2F1
434	ATP6V0A4: ATPase, H+ transporting, lysosomal V0 subunit a isoform 4	1	1	578	0	7047	-3.71	0	2.58	1.05	PFKM
435	ZFP67: zinc finger protein 67 homolog (mouse)	1	1	578	0	7047	-3.71	0	2.58	1.05	GRAP2
436	LAP3: leucine aminopeptidase 3	1	1	578	0	7047	-3.71	0	2.58	1.05	VCL
437	TRIM17: tripartite motif-containing 17	1	1	578	0	7047	-3.71	0	2.58	1.05	TRIM39
438	PCTK2: PCTAIRE protein kinase 2	1	1	578	0	7047	-3.71	0	2.58	1.05	TDRD7
439	PLA1A: phospholipase A1 member A	1	1	578	0	7047	-3.71	0	2.58	1.05	ANXA2
440	CGI-128: CGI-128 protein	1	1	578	0	7047	-3.71	0	2.58	1.05	WDR39
441	CLST11240: CLST 11240 protein	1	1	578	0	7047	-3.71	0	2.58	1.05	GRINL1A
442	PGAM2: phosphoglycerate mutase 2 (muscle)	1	1	578	0	7047	-3.71	0	2.58	1.05	VCL
443	ATP6V1B1: ATPase, H+ transporting, lysosomal 56/58kDa, V1 subunit B, isoform 1 (Renal tubular acidosis with deafness)	1	1	578	0	7047	-3.71	0	2.58	1.05	ACTN4
444	PLRG1: pleiotropic regulator 1 (PRL1 homolog, Arabidopsis)	1	1	578	0	7047	-3.71	0	2.58	1.05	CDC5L
445	MYO3A: myosin IIIA	1	1	578	0	7047	-3.71	0	2.58	1.05	GRINL1A
446	FLJ20259: FLJ20259 protein	1	1	578	0	7047	-3.71	0	2.58	1.05	ATF7IP
447	TEX10: testis expressed sequence 10	1	1	578	0	7047	-3.71	0	2.58	1.05	PTPN12
448	ANKHD1: ankyrin repeat and KH domain containing 1	1	1	578	0	7047	-3.71	0	2.58	1.05	GRINL1A
449	LAX: hypothetical protein FLJ20340	1	1	578	0	7047	-3.71	0	2.58	1.05	GRB2
450	KIAA1797: KIAA1797	1	1	578	0	7047	-3.71	0	2.58	1.05	VCL
451	FLJ20647: hypothetical protein FLJ20647	1	1	578	0	7047	-3.71	0	2.58	1.05	ZBTB16
452	PPP2CB: protein phosphatase 2 (formerly 2A), catalytic subunit, beta isoform	1	1	578	0	7047	-3.71	0	2.58	1.05	AXIN1
453	hSyn: brain synembryn	1	1	578	0	7047	-3.71	0	2.58	1.05	GNAS
454	PRO1855: hypothetical protein PRO1855	1	1	578	0	7047	-3.71	0	2.58	1.05	VCL
455	SOX6: SRY (sex determining region Y)-box 6	1	1	578	0	7047	-3.71	0	2.58	1.05	CTBP2
456	PRSS2: protease, serine, 2 (trypsin 2)	1	1	578	0	7047	-3.71	0	2.58	1.05	SLPI
457	PRSS8: protease, serine, 8 (prostasin)	1	1	578	0	7047	-3.71	0	2.58	1.05	ATF7IP
458	KIAA1632: KIAA1632	1	1	578	0	7047	-3.71	0	2.58	1.05	ATF7IP
459	ZNF410: zinc finger protein 410	1	1	578	0	7047	-3.71	0	2.58	1.05	GRINL1A
460	PYGB: phosphorylase, glycogen; brain	1	1	578	0	7047	-3.71	0	2.58	1.05	ACTN1
461	RAD51C: RAD51 homolog C (S. cerevisiae)	1	1	578	0	7047	-3.71	0	2.58	1.05	XRCC3
462	BCHE: butyrylcholinesterase	1	1	578	0	7047	-3.71	0	2.58	1.05	COLQ
463	RIT2: Ras-like without CAAX 2	1	1	578	0	7047	-3.71	0	2.58	1.05	VCL
464	ABCE1: ATP-binding cassette, sub-family E (OABP), member 1	1	1	578	0	7047	-3.71	0	2.58	1.05	RNASEL
465	RP2: retinitis pigmentosa 2 (X-linked recessive)	1	1	578	0	7047	-3.71	0	2.58	1.05	ARL3
466	RPN2: ribophorin II	1	1	578	0	7047	-3.71	0	2.58	1.05	EZH2
467	SERPINB4: serine (or cysteine) proteinase inhibitor, clade B (ovalbumin), member 4	1	1	578	0	7047	-3.71	0	2.58	1.05	CTSS
468	SCN3A: sodium channel, voltage-gated, type III, alpha	1	1	578	0	7047	-3.71	0	2.58	1.05	LRP1
469	SUSD1: sushi domain containing 1	1	1	578	0	7047	-3.71	0	2.58	1.05	ATF7IP
470	SSP411: sperm protein SSP411	1	1	578	0	7047	-3.71	0	2.58	1.05	XRN1
471	SLC12A4: solute carrier family 12 (potassium/chloride transporters), member 4	1	1	578	0	7047	-3.71	0	2.58	1.05	ATF7IP
472	SLC17A1: solute carrier family 17 (sodium phosphate), member 1	1	1	578	0	7047	-3.71	0	2.58	1.05	PDZK1
473	SLC25A1: solute carrier family 25 (mitochondrial carrier; citrate transporter), member 1	1	1	578	0	7047	-3.71	0	2.58	1.05	VCL
474	SLC22A4: solute carrier family 22 (organic cation transporter), member 4	1	1	578	0	7047	-3.71	0	2.58	1.05	PDZK1
475	SMARCD2: SWI/SNF related, matrix associated, actin dependent regulator of chromatin, subfamily d, member 2	1	1	578	0	7047	-3.71	0	2.58	1.05	XRN1
476	SMS: spermine synthase	1	1	578	0	7047	-3.71	0	2.58	1.05	EZH2
477	SOX3: SRY (sex determining region Y)-box 3	1	1	578	0	7047	-3.71	0	2.58	1.05	PAX6
478	SPRR2C: small proline-rich protein 2C	1	1	578	0	7047	-3.71	0	2.58	1.05	USP13
479	STIM1: stromal interaction molecule 1	1	1	578	0	7047	-3.71	0	2.58	1.05	STIM2
480	STRN: striatin, calmodulin binding protein	1	1	578	0	7047	-3.71	0	2.58	1.05	ATF7IP
481	TAF12: TAF12 RNA polymerase II, TATA box binding protein (TBP)-associated factor, 20kDa	1	1	578	0	7047	-3.71	0	2.58	1.05	TAF4
482	TTC3: tetratricopeptide repeat domain 3	1	1	578	0	7047	-3.71	0	2.58	1.05	ATF7IP
483	MGC3121: hypothetical protein MGC3121	1	1	578	0	7047	-3.71	0	2.58	1.05	CBX5
484	FLJ12688: hypothetical protein FLJ12688	1	1	578	0	7047	-3.71	0	2.58	1.05	MACF1
485	B7-H4: immune costimulatory protein B7-H4	1	1	578	0	7047	-3.71	0	2.58	1.05	BTLA
486	UBTD1: ubiquitin domain containing 1	1	1	578	0	7047	-3.71	0	2.58	1.05	TRIM39
487	FLJ21628: hypothetical protein FLJ21628	1	1	578	0	7047	-3.71	0	2.58	1.05	PTPN12
488	REC14: recombination protein REC14	1	1	578	0	7047	-3.71	0	2.58	1.05	EZH2
489	DPF1: D4, zinc and double PHD fingers family 1	1	1	578	0	7047	-3.71	0	2.58	1.05	RPN1
490	CLTCL1: clathrin, heavy polypeptide-like 1	1	1	578	0	7047	-3.71	0	2.58	1.05	PICALM
491	DKFZP761H1710: hypothetical protein DKFZp761H1710	1	1	578	0	7047	-3.71	0	2.58	1.05	DAZAP2
492	EPPK1: epiplakin 1	1	1	578	0	7047	-3.71	0	2.58	1.05	EGFR
493	DKFZP564I0422: hypothetical protein DKFZp564I0422	1	1	578	0	7047	-3.71	0	2.58	1.05	PTPN12
494	DKFZP547N043: hypothetical protein DKFZp547N043	1	1	578	0	7047	-3.71	0	2.58	1.05	RNF11
495	DKFZP434L1717: similar to transketolase	1	1	578	0	7047	-3.71	0	2.58	1.05	NFIC
496	FLJ22875: hypothetical protein FLJ22875	1	1	578	0	7047	-3.71	0	2.58	1.05	WDR39
497	C21orf56: chromosome 21 open reading frame 56	1	1	578	0	7047	-3.71	0	2.58	1.05	PARN
498	MGC14817: hypothetical protein MGC14817	1	1	578	0	7047	-3.71	0	2.58	1.05	NFIC
499	COL25A1: collagen, type XXV, alpha 1	1	1	578	0	7047	-3.71	0	2.58	1.05	APP
500	PPM1D: protein phosphatase 1D magnesium-dependent, delta isoform	1	1	578	0	7047	-3.71	0	2.58	1.05	UNG
501	ITGA10: integrin, alpha 10	1	1	578	0	7047	-3.71	0	2.58	1.05	ITGB1
502	PLA2G4C: phospholipase A2, group IVC (cytosolic, calcium-independent)	1	1	578	0	7047	-3.71	0	2.58	1.05	S100A10
503	PPAP2A: phosphatidic acid phosphatase type 2A	1	1	578	0	7047	-3.71	0	2.58	1.05	FXYD1
504	OASL: 2'-5'-oligoadenylate synthetase-like	1	1	578	0	7047	-3.71	0	2.58	1.05	THRA
505	ADAM23: a disintegrin and metalloproteinase domain 23	1	1	578	0	7047	-3.71	0	2.58	1.05	YWHAZ
506	FBP2: fructose-1,6-bisphosphatase 2	1	1	578	0	7047	-3.71	0	2.58	1.05	CHD3
507	DPM1: dolichyl-phosphate mannosyltransferase polypeptide 1, catalytic subunit	1	1	578	0	7047	-3.71	0	2.58	1.05	ZBTB16
508	BSN: bassoon (presynaptic cytomatrix protein)	1	1	578	0	7047	-3.71	0	2.58	1.05	CAST
509	GENX-3414: genethonin 1	1	1	578	0	7047	-3.71	0	2.58	1.05	ATF7IP
510	NYD-SP25: protein kinase NYD-SP25	1	1	578	0	7047	-3.71	0	2.58	1.05	NFIC
511	LOC90113: hypothetical protein BC009862	1	1	578	0	7047	-3.71	0	2.58	1.05	XRN1
512	PYGO2: pygopus homolog 2 (Drosophila)	1	1	578	0	7047	-3.71	0	2.58	1.05	BCL9
513	KIFC2: kinesin family member C2	1	1	578	0	7047	-3.71	0	2.58	1.05	C7orf20
514	SLC16A5: solute carrier family 16 (monocarboxylic acid transporters), member 5	1	1	578	0	7047	-3.71	0	2.58	1.05	VCL
515	CGB5: chorionic gonadotropin, beta polypeptide 5	1	1	578	0	7047	-3.71	0	2.58	1.05	CGA
516	ATPIF1: ATPase inhibitory factor 1	1	1	578	0	7047	-3.71	0	2.58	1.05	CHD3
517	CGB7: chorionic gonadotropin, beta polypeptide 7	1	1	578	0	7047	-3.71	0	2.58	1.05	CGA
518	TBX4: T-box 4	1	1	578	0	7047	-3.71	0	2.58	1.05	FAM46A
519	APBA3: amyloid beta (A4) precursor protein-binding, family A, member 3 (X11-like 2)	1	1	578	0	7047	-3.71	0	2.58	1.05	APP
520	GTPBP1: GTP binding protein 1	1	1	578	0	7047	-3.71	0	2.58	1.05	LRP1
521	FEZ2: fasciculation and elongation protein zeta 2 (zygin II)	1	1	578	0	7047	-3.71	0	2.58	1.05	PRKCZ
522	CD97: CD97 antigen	1	1	578	0	7047	-3.71	0	2.58	1.05	DAF
523	CD151: CD151 antigen	1	1	578	0	7047	-3.71	0	2.58	1.05	PTGFRN
524	ZNF518: zinc finger protein 518	1	1	578	0	7047	-3.71	0	2.58	1.05	ATF7IP
525	DDX46: DEAD (Asp-Glu-Ala-Asp) box polypeptide 46	1	1	578	0	7047	-3.71	0	2.58	1.05	VCL
526	SV2B: synaptic vesicle glycoprotein 2B	1	1	578	0	7047	-3.71	0	2.58	1.05	SYT1
527	RBM19: RNA binding motif protein 19	1	1	578	0	7047	-3.71	0	2.58	1.05	PTPN12
528	HNRPDL: heterogeneous nuclear ribonucleoprotein D-like	1	1	578	0	7047	-3.71	0	2.58	1.05	VCL
529	CTTN: cortactin	3	3	576	12	7035	-3.72	0	2.3	0.92	CHD3 GRB2 SYK
530	FUS: fusion (involved in t(12;16) in malignant liposarcoma)	3	3	576	12	7035	-3.72	0	2.3	0.92	SPI1 THRA VCL
531	GSN: gelsolin (amyloidosis, Finnish type)	3	3	576	12	7035	-3.72	0	2.3	0.92	ACTN4 APP VCL
532	APC: adenomatosis polyposis coli	3	3	576	12	7035	-3.72	0	2.3	0.92	AXIN1 AXIN2 DLGAP1
533	MEF2A: MADS box transcription enhancer factor 2, polypeptide A (myocyte enhancer factor 2A)	3	3	576	12	7035	-3.72	0	2.3	0.92	HDAC4 MAPK14 THRA
534	TGFB2: transforming growth factor, beta 2	3	3	576	12	7035	-3.72	0	2.3	0.92	APP TGFBR2 TGFBR3
535	LYN: v-yes-1 Yamaguchi sarcoma viral related oncogene homolog	7	7	572	51	6996	-3.73	0	1.91	0.9	CBL FCAR INPP5D JAK2 PIK3CG SYK UBB
536	JUND: jun D proto-oncogene	4	4	575	21	7026	-3.76	0	2.15	0.92	ATF7 BCL6 CREB5 MAPK8
537	THRB: thyroid hormone receptor, beta (erythroblastic leukemia viral (v-erb-a) oncogene homolog 2, avian)	4	4	575	21	7026	-3.76	0	2.15	0.92	COPS2 NCOR2 NRBF2 TRIP4
538	DNCL1: dynein, cytoplasmic, light polypeptide 1	6	6	573	41	7006	-3.77	0	1.94	0.92	GLUL NRF1 PFKM POLH RAB4A ZHX1
539	SRC: v-src sarcoma (Schmidt-Ruppin A-2) viral oncogene homolog (avian)	10	10	569	86	6961	-3.77	0	1.65	0.82	ANXA2 CBL EGFR FASLG GRB2 PDGFRB PRKCZ SMARCE1 SYK YWHAG
540	CR1: complement component (3b/4b) receptor 1, including Knops blood group system	2	2	577	5	7042	-3.78	0	2.37	0.93	DAF FUT4
541	SYNE1: spectrin repeat containing, nuclear envelope 1	2	2	577	5	7042	-3.78	0	2.37	0.93	EMD VCL
542	ICAM3: intercellular adhesion molecule 3	2	2	577	5	7042	-3.78	0	2.37	0.93	ITGAL ZBTB16
543	LDHA: lactate dehydrogenase A	2	2	577	5	7042	-3.78	0	2.37	0.93	VCL XRN1
544	ARHGDIB: Rho GDP dissociation inhibitor (GDI) beta	2	2	577	5	7042	-3.78	0	2.37	0.93	CDC42 RHOH
545	ARHGDIG: Rho GDP dissociation inhibitor (GDI) gamma	2	2	577	5	7042	-3.78	0	2.37	0.93	CDC42 RHOH
546	MAP2: microtubule-associated protein 2	2	2	577	5	7042	-3.78	0	2.37	0.93	GRB2 PLEC1
547	MST1R: macrophage stimulating 1 receptor (c-met-related tyrosine kinase)	2	2	577	5	7042	-3.78	0	2.37	0.93	GRB2 HYAL2
548	NFYA: nuclear transcription factor Y, alpha	2	2	577	5	7042	-3.78	0	2.37	0.93	POU2F1 ZHX1
549	PARD6A: par-6 partitioning defective 6 homolog alpha (C.elegans)	2	2	577	5	7042	-3.78	0	2.37	0.93	CDC42 PRKCZ
550	ATRX: alpha thalassemia/mental retardation syndrome X-linked (RAD54 homolog, S. cerevisiae)	2	2	577	5	7042	-3.78	0	2.37	0.93	EZH2 PTPN4
551	PARD3: par-3 partitioning defective 3 homolog (C. elegans)	2	2	577	5	7042	-3.78	0	2.37	0.93	CDC42 PVRL1
552	MYOZ1: myozenin 1	2	2	577	5	7042	-3.78	0	2.37	0.93	ACTN1 ACTN4
553	TRPV4: transient receptor potential cation channel, subfamily V, member 4	2	2	577	5	7042	-3.78	0	2.37	0.93	FYN LCK
554	SIX3: sine oculis homeobox homolog 3 (Drosophila)	2	2	577	5	7042	-3.78	0	2.37	0.93	PAX6 TLE3
555	SP100: nuclear antigen Sp100	2	2	577	5	7042	-3.78	0	2.37	0.93	CBX5 ETS1
556	TBXA2R: thromboxane A2 receptor	2	2	577	5	7042	-3.78	0	2.37	0.93	GNA12 GRK5
557	TGIF: TGFB-induced factor (TALE family homeobox)	2	2	577	5	7042	-3.78	0	2.37	0.93	CTBP1 CTBP2
558	TLR2: toll-like receptor 2	2	2	577	5	7042	-3.78	0	2.37	0.93	CD14 TOLLIP
559	TLR4: toll-like receptor 4	2	2	577	5	7042	-3.78	0	2.37	0.93	CD14 TOLLIP
560	UBE2D2: ubiquitin-conjugating enzyme E2D 2 (UBC4/5 homolog, yeast)	2	2	577	5	7042	-3.78	0	2.37	0.93	CBL RNF11
561	XRCC4: X-ray repair complementing defective repair in Chinese hamster cells 4	2	2	577	5	7042	-3.78	0	2.37	0.93	ACTN1 CHD3
562	DOK2: docking protein 2, 56kDa	2	2	577	5	7042	-3.78	0	2.37	0.93	EGFR LCK
563	PSTPIP1: proline-serine-threonine phosphatase interacting protein 1	2	2	577	5	7042	-3.78	0	2.37	0.93	CD2 PTPN12
564	TJP2: tight junction protein 2 (zona occludens 2)	2	2	577	5	7042	-3.78	0	2.37	0.93	CTNNA1 SH3KBP1
565	PCNA: proliferating cell nuclear antigen	7	7	572	52	6995	-3.78	0	1.85	0.85	ANXA2 CDK6 LIG1 POLH RFC2 RFC5 UNG
566	SP1: Sp1 transcription factor	7	7	572	52	6995	-3.78	0	1.85	0.85	BCL6 CD2 E2F3 PER3 POU2F1 TAF4 ZBTB16
567	CREBBP: CREB binding protein (Rubinstein-Taybi syndrome)	3	3	576	77	6970	-3.78	0	0.05	0.05	MAFG MGMT TRIP4
568	SUMO1: SMT3 suppressor of mif two 3 homolog 1 (yeast)	5	5	574	31	7016	-3.79	0	2.01	0.92	CHD3 ETV6 FAS FASLG SENP2
569	EPS15: epidermal growth factor receptor pathway substrate 15	4	4	575	22	7025	-3.85	0	2.04	0.92	EGFR EPN2 NUMB RNF11
570	NEDD4: neural precursor cell expressed, developmentally down-regulated 4	4	4	575	22	7025	-3.85	0	2.04	0.92	DAZAP2 IGF1R RNF11 SH3KBP1
571	CREB3: cAMP responsive element binding protein 3	3	3	576	13	7034	-3.85	0	2.15	0.92	CREB5 EMD NFIL3
572	CFTR: cystic fibrosis transmembrane conductance regulator, ATP-binding cassette (sub-family C, member 7)	3	3	576	13	7034	-3.85	0	2.15	0.92	DNAJC5 PDZK1 SLC9A3R1
573	COPB: coatomer protein complex, subunit beta	3	3	576	13	7034	-3.85	0	2.15	0.92	ARF1 KCNK3 PDGFRB
574	IL4R: interleukin 4 receptor	3	3	576	13	7034	-3.85	0	2.15	0.92	IL2RG INPP5D IRS2
575	MAD2L1: MAD2 mitotic arrest deficient-like 1 (yeast)	3	3	576	13	7034	-3.85	0	2.15	0.92	ADAM17 ESR2 MAD1L1
576	RENT1: regulator of nonsense transcripts 1	3	3	576	13	7034	-3.85	0	2.15	0.92	ATM NADSYN1 XRN1
577	CD28: CD28 antigen (Tp44)	3	3	576	13	7034	-3.85	0	2.15	0.92	GRAP2 GRB2 LCK
578	JAK1: Janus kinase 1 (a protein tyrosine kinase)	5	5	574	32	7015	-3.85	0	1.93	0.92	GRB2 IGF1R IRS2 PLAUR SYK
579	KIAA1377: KIAA1377 protein	7	7	572	54	6993	-3.87	0	1.73	0.82	C7orf20 GRINL1A HBXIP RAB27A RPA2 STAU2 YWHAZ
580	HD: huntingtin (Huntington disease)	6	6	573	44	7003	-3.92	0	1.74	0.82	CTBP1 EGFR GRB2 HIP2 TAF4 TCERG1
581	TRAF1: TNF receptor-associated factor 1	4	4	575	23	7024	-3.93	0	1.93	0.92	CFLAR MAP3K14 RIPK1 RIPK2
582	TRIP6: thyroid hormone receptor interactor 6	4	4	575	23	7024	-3.93	0	1.93	0.92	NCK2 POM121 RERE VCL
583	CANX: calnexin	4	4	575	23	7024	-3.93	0	1.93	0.92	HTR3A ITGB1 LRP1 TG
584	CTNNB1: catenin (cadherin-associated protein), beta 1, 88kDa	8	8	571	68	6979	-3.96	0	1.53	0.8	AXIN1 AXIN2 BCL9 CTNNA1 EGFR LEF1 SLC9A3R1 TCF7L2
585	HDAC1: histone deacetylase 1	8	8	571	68	6979	-3.96	0	1.53	0.8	BCOR CBFA2T3 CDYL CHD3 CTBP1 DNMT3A EZH2 ZBTB16
586	SMAD9: SMAD, mothers against DPP homolog 9 (Drosophila)	10	10	569	93	6954	-3.96	0	1.37	0.76	ARID1B CAMSAP1 CXXC5 DNAJC7 LRP5 MAN1C1 PLEC1 PNPLA2 RANBP9 TBCD
587	CSPG2: chondroitin sulfate proteoglycan 2 (versican)	3	3	576	14	7033	-3.97	0	2.01	0.92	CD44 ITGB1 XCL1
588	DAB2: disabled homolog 2, mitogen-responsive phosphoprotein (Drosophila)	3	3	576	14	7033	-3.97	0	2.01	0.92	FGR GRB2 TGFBR2
589	GTF2E2: general transcription factor IIE, polypeptide 2, beta 34kDa	3	3	576	14	7033	-3.97	0	2.01	0.92	ATF7IP MNAT1 SND1
590	HSPG2: heparan sulfate proteoglycan 2 (perlecan)	3	3	576	14	7033	-3.97	0	2.01	0.92	APP ATF7IP ITGB1
591	PLAT: plasminogen activator, tissue	3	3	576	14	7033	-3.97	0	2.01	0.92	ANXA2 F10 LRP1
592	B2M: beta-2-microglobulin	3	3	576	14	7033	-3.97	0	2.01	0.92	HLA-B HLA-E VCL
593	BAD: BCL2-antagonist of cell death	3	3	576	14	7033	-3.97	0	2.01	0.92	MCL1 S100A10 YWHAZ
594	TTR: transthyretin (prealbumin, amyloidosis type I)	3	3	576	14	7033	-3.97	0	2.01	0.92	C7orf20 CHD3 DDR1
595	SOCS3: suppressor of cytokine signaling 3	3	3	576	14	7033	-3.97	0	2.01	0.92	EGFR IGF1R JAK2
596	C14orf1: chromosome 14 open reading frame 1	6	6	573	45	7002	-3.97	0	1.67	0.82	BAIAP2 CCL18 CDC42 FAS RAB27A SERPINB9
597	MAPK1: mitogen-activated protein kinase 1	6	6	573	45	7002	-3.97	0	1.67	0.82	DUSP6 HDAC4 MAPK14 MKNK2 PTPRR RPS6KA2
598	FLNA: filamin A, alpha (actin binding protein 280)	5	5	574	34	7013	-3.97	0	1.77	0.82	BRCA2 CDC42 ITGB1 MAPK14 SELE
599	HDAC3: histone deacetylase 3	5	5	574	34	7013	-3.97	0	1.77	0.82	CBFA2T3 HDAC4 HSPA4 NCOR2 RUNX2
600	MAP3K7IP1: mitogen-activated protein kinase kinase kinase 7 interacting protein 1	2	2	577	6	7041	-3.99	0	2.13	0.92	MAPK14 SMAD6
601	SYNCRIP: synaptotagmin binding, cytoplasmic RNA interacting protein	2	2	577	6	7041	-3.99	0	2.13	0.92	SYT1 VCL
602	HSPH1: heat shock 105kDa/110kDa protein 1	2	2	577	6	7041	-3.99	0	2.13	0.92	CHD3 PAFAH1B1
603	STRAP: serine/threonine kinase receptor associated protein	2	2	577	6	7041	-3.99	0	2.13	0.92	SMAD6 TGFBR2
604	DNMT3B: DNA (cytosine-5-)-methyltransferase 3 beta	2	2	577	6	7041	-3.99	0	2.13	0.92	CBX5 DNMT3A
605	FCGR3A: Fc fragment of IgG, low affinity IIIa, receptor (CD16a)	2	2	577	6	7041	-3.99	0	2.13	0.92	FCGR1A LCK
606	HNRPA1: heterogeneous nuclear ribonucleoprotein A1	2	2	577	6	7041	-3.99	0	2.13	0.92	TTF2 XRN1
607	HNRPH1: heterogeneous nuclear ribonucleoprotein H1 (H)	2	2	577	6	7041	-3.99	0	2.13	0.92	TCERG1 VCL
608	ITGB4: integrin, beta 4	2	2	577	6	7041	-3.99	0	2.13	0.92	GRB2 PLEC1
609	RHOG: ras homolog gene family, member G (rho G)	2	2	577	6	7041	-3.99	0	2.13	0.92	IQGAP2 PLD1
610	MLL: myeloid/lymphoid or mixed-lineage leukemia (trithorax homolog, Drosophila)	2	2	577	6	7041	-3.99	0	2.13	0.92	FASLG PPIE
611	MMP7: matrix metalloproteinase 7 (matrilysin, uterine)	2	2	577	6	7041	-3.99	0	2.13	0.92	CD44 FASLG
612	PAX5: paired box gene 5 (B-cell lineage specific activator)	2	2	577	6	7041	-3.99	0	2.13	0.92	ETS1 RUNX1
613	FZR1: fizzy/cell division cycle 20 related 1 (Drosophila)	2	2	577	6	7041	-3.99	0	2.13	0.92	FBXO5 NEDD9
614	ATP6V1E1: ATPase, H+ transporting, lysosomal 31kDa, V1 subunit E isoform 1	2	2	577	6	7041	-3.99	0	2.13	0.92	SLC9A3R1 SOS1
615	PRKCG: protein kinase C, gamma	2	2	577	6	7041	-3.99	0	2.13	0.92	GRIA4 YWHAG
616	PRKCQ: protein kinase C, theta	2	2	577	6	7041	-3.99	0	2.13	0.92	FYN YWHAG
617	SMURF1: SMAD specific E3 ubiquitin protein ligase 1	2	2	577	6	7041	-3.99	0	2.13	0.92	RNF11 SMAD6
618	PTPN13: protein tyrosine phosphatase, non-receptor type 13 (APO-1/CD95 (Fas)-associated phosphatase)	2	2	577	6	7041	-3.99	0	2.13	0.92	FAS FASLG
619	BLK: B lymphoid tyrosine kinase	2	2	577	6	7041	-3.99	0	2.13	0.92	CBL PLCG2
620	SH3GL1: SH3-domain GRB2-like 1	2	2	577	6	7041	-3.99	0	2.13	0.92	AXIN1 SH3KBP1
621	SPP1: secreted phosphoprotein 1 (osteopontin, bone sialoprotein I, early T-lymphocyte activation 1)	2	2	577	6	7041	-3.99	0	2.13	0.92	CD44 PDLIM7
622	DUSP16: dual specificity phosphatase 16	2	2	577	6	7041	-3.99	0	2.13	0.92	MAPK14 MAPK8
623	PIK3R3: phosphoinositide-3-kinase, regulatory subunit 3 (p55, gamma)	2	2	577	6	7041	-3.99	0	2.13	0.92	IGF1R PDGFRB
624	KHSRP: KH-type splicing regulatory protein (FUSE binding protein 2)	2	2	577	6	7041	-3.99	0	2.13	0.92	HNRPF PARN
625	PDLIM1: PDZ and LIM domain 1 (elfin)	2	2	577	6	7041	-3.99	0	2.13	0.92	ACTN1 ACTN4
626	EPOR: erythropoietin receptor	4	4	575	24	7023	-4.01	0	1.84	0.84	GRB2 IRS2 JAK2 SYK
627	KRTAP4-12: keratin associated protein 4-12	3	3	576	71	6976	-4.02	0	0.08	0.07	GRAP2 PDGFRB ZBTB16
628	NR3C1: nuclear receptor subfamily 3, group C, member 1 (glucocorticoid receptor)	7	7	572	58	6989	-4.02	0	1.51	0.78	ETS1 NCOR2 PBX1 SELENBP1 SMARCA2 SMARCE1 ZBTB16
629	HTATIP: HIV-1 Tat interacting protein, 60kDa	6	6	573	47	7000	-4.06	0	1.55	0.82	APBB1 APP C7orf20 CDC42 LRP1 PTPN4
630	JAK3: Janus kinase 3 (a protein tyrosine kinase, leukocyte)	3	3	576	15	7032	-4.07	0	1.88	0.88	IL2RG IRS2 LCK
631	PRKCB1: protein kinase C, beta 1	3	3	576	15	7032	-4.07	0	1.88	0.88	PDLIM7 PRKCBP1 YWHAG
632	ACTN2: actinin, alpha 2	3	3	576	15	7032	-4.07	0	1.88	0.88	KCNA4 MYPN SELE
633	GNAQ: guanine nucleotide binding protein (G protein), q polypeptide	4	4	575	25	7022	-4.07	0	1.75	0.82	AKAP13 CHRM3 PLCB2 SLC9A3R1
634	FLJ22494: hypothetical protein FLJ22494	4	4	575	25	7022	-4.07	0	1.75	0.82	GLUL KHDRBS3 KIAA0182 RWDD1
635	TP53: tumor protein p53 (Li-Fraumeni syndrome)	14	14	565	165	6882	-4.09	0	0.7	0.51	ARL3 ATM BRCA2 CCL18 CDC42 CHD3 HIP2 LAMA4 MAPK8 MNAT1 PRKCA RAB4A SERPINB9 YWHAZ
636	RB1: retinoblastoma 1 (including osteosarcoma)	4	4	575	80	6967	-4.12	0	0.12	0.11	ARID3B CTBP1 MNAT1 SPIB
637	TLN1: talin 1	8	8	571	75	6972	-4.14	0	1.23	0.71	ARF1 ARFGEF1 ITGB1 LRP1 RPL23 SMYD3 TFRC VCL
638	ABI1: abl-interactor 1	2	2	577	7	7040	-4.16	0	1.93	0.92	NCK2 SOS1
639	CHAF1A: chromatin assembly factor 1, subunit A (p150)	2	2	577	7	7040	-4.16	0	1.93	0.92	CBX5 TCERG1
640	SPRY2: sprouty homolog 2 (Drosophila)	2	2	577	7	7040	-4.16	0	1.93	0.92	CBL GRB2
641	CCR2: chemokine (C-C motif) receptor 2	2	2	577	7	7040	-4.16	0	1.93	0.92	CCL13 JAK2
642	CNTN1: contactin 1	2	2	577	7	7040	-4.16	0	1.93	0.92	FYN NOTCH1
643	COL4A6: collagen, type IV, alpha 6	2	2	577	7	7040	-4.16	0	1.93	0.92	APP MATN2
644	CTNND2: catenin (cadherin-associated protein), delta 2 (neural plakophilin-related arm-repeat protein)	2	2	577	7	7040	-4.16	0	1.93	0.92	FYN LCK
645	CTSL: cathepsin L	2	2	577	7	7040	-4.16	0	1.93	0.92	CST7 CSTA
646	EFNB2: ephrin-B2	2	2	577	7	7040	-4.16	0	1.93	0.92	EPHB1 NCK2
647	SHANK2: SH3 and multiple ankyrin repeat domains 2	2	2	577	7	7040	-4.16	0	1.93	0.92	BAIAP2 DLGAP1
648	GGA3: golgi associated, gamma adaptin ear containing, ARF binding protein 3	2	2	577	7	7040	-4.16	0	1.93	0.92	ARF1 RNF11
649	GAK: cyclin G associated kinase	2	2	577	7	7040	-4.16	0	1.93	0.92	AXIN1 CLTC
650	GATA2: GATA binding protein 2	2	2	577	7	7040	-4.16	0	1.93	0.92	SPI1 ZBTB16
651	GRB7: growth factor receptor-bound protein 7	2	2	577	7	7040	-4.16	0	1.93	0.92	EGFR GRB2
652	GRN: granulin	2	2	577	7	7040	-4.16	0	1.93	0.92	DLK1 SLPI
653	BRD7: bromodomain containing 7	2	2	577	7	7040	-4.16	0	1.93	0.92	LAMA4 SERPINB9
654	ICAM1: intercellular adhesion molecule 1 (CD54), human rhinovirus receptor	2	2	577	7	7040	-4.16	0	1.93	0.92	IL2RG ITGAL
655	KRAS: v-Ki-ras2 Kirsten rat sarcoma viral oncogene homolog	2	2	577	7	7040	-4.16	0	1.93	0.92	PIK3CG SHOC2
656	EVL: Enah/Vasp-like	2	2	577	7	7040	-4.16	0	1.93	0.92	APBB1 FYN
657	WBP11: WW domain binding protein 11	2	2	577	7	7040	-4.16	0	1.93	0.92	ARF1 NCK2
658	PIM1: pim-1 oncogene	2	2	577	7	7040	-4.16	0	1.93	0.92	NFATC1 SND1
659	ACP5: acid phosphatase 5, tartrate resistant	2	2	577	7	7040	-4.16	0	1.93	0.92	RPA2 ZBTB16
660	AFAP: actin filament associated protein	2	2	577	7	7040	-4.16	0	1.93	0.92	PRKCA PRKCZ
661	SLA: Src-like-adaptor	2	2	577	7	7040	-4.16	0	1.93	0.92	CBL SYK
662	TGFB3: transforming growth factor, beta 3	2	2	577	7	7040	-4.16	0	1.93	0.92	TGFBR2 TGFBR3
663	TPD52L1: tumor protein D52-like 1	2	2	577	7	7040	-4.16	0	1.93	0.92	TPD52 YWHAZ
664	TRA1: tumor rejection antigen (gp96) 1	2	2	577	7	7040	-4.16	0	1.93	0.92	FANCC LRP1
665	HRPT2: hyperparathyroidism 2 (with jaw tumor)	2	2	577	7	7040	-4.16	0	1.93	0.92	HSPA4 KCNH2
666	ANP32A: acidic (leucine-rich) nuclear phosphoprotein 32 family, member A	2	2	577	7	7040	-4.16	0	1.93	0.92	ATXN1 AXIN1
667	YT521: splicing factor YT521-B	2	2	577	7	7040	-4.16	0	1.93	0.92	EMD FYN
668	TGFBRAP1: transforming growth factor, beta receptor associated protein 1	2	2	577	7	7040	-4.16	0	1.93	0.92	ACVR1B TGFBR2
669	KNG1: kininogen 1	3	3	576	16	7031	-4.16	0	1.77	0.82	APP CTSS PLAUR
670	MAP3K7: mitogen-activated protein kinase kinase kinase 7	3	3	576	16	7031	-4.16	0	1.77	0.82	MAP3K14 MAPK8 SMAD6
671	BTK: Bruton agammaglobulinemia tyrosine kinase	3	3	576	16	7031	-4.16	0	1.77	0.82	CBL FAS GNA12
672	SMAD2: SMAD, mothers against DPP homolog 2 (Drosophila)	10	10	569	108	6939	-4.19	0	0.9	0.6	AXIN1 DNAJC7 LEF1 LITAF NUP153 PAPOLA PSG9 RANBP9 RUNX2 SKI
673	RELA: v-rel reticuloendotheliosis viral oncogene homolog A, nuclear factor of kappa light polypeptide gene enhancer in B-cells 3, p65 (avian)	6	6	573	51	6996	-4.2	0	1.34	0.76	NCOR2 NOTCH1 POU2F1 PRKCZ TERT TRIP4
674	ATF2: activating transcription factor 2	4	4	575	27	7020	-4.2	0	1.58	0.82	ATF7 CREB5 MAPK14 MAPK8
675	SMURF2: SMAD specific E3 ubiquitin protein ligase 2	4	4	575	27	7020	-4.2	0	1.58	0.82	ACOX3 DAZAP2 RNF11 SMAD6
676	ZAP70: zeta-chain (TCR) associated protein kinase 70kDa	4	4	575	27	7020	-4.2	0	1.58	0.82	CBL FYN LCK SOS1
677	AR: androgen receptor (dihydrotestosterone receptor; testicular feminization; spinal and bulbar muscular atrophy; Kennedy disease)	4	4	575	77	6970	-4.22	0	0.14	0.13	NCOA4 NSD1 POU2F1 RANBP9
678	TRAF2: TNF receptor-associated factor 2	10	10	569	115	6932	-4.24	0	0.73	0.53	BANP CFLAR ITPK1 MAP3K14 RIPK1 RIPK2 SOX30 TAOK3 USP2 ZBTB16
679	HIPK3: homeodomain interacting protein kinase 3	3	3	576	17	7030	-4.25	0	1.66	0.82	ARRB2 FAS LIMD1
680	A2M: alpha-2-macroglobulin	3	3	576	17	7030	-4.25	0	1.66	0.82	APP ATF7IP LRP1
681	IL2RB: interleukin 2 receptor, beta	3	3	576	17	7030	-4.25	0	1.66	0.82	GRB2 IL2RG LCK
682	TYK2: tyrosine kinase 2	3	3	576	17	7030	-4.25	0	1.66	0.82	CBL FYN IRS2
683	SQSTM1: sequestosome 1	3	3	576	17	7030	-4.25	0	1.66	0.82	LCK PRKCZ RIPK1
684	RBPMS: RNA binding protein with multiple splicing	5	5	574	40	7007	-4.25	0	1.37	0.76	DAZAP2 GRAP2 KIAA0182 POM121 TOLLIP
685	PLG: plasminogen	4	4	575	28	7019	-4.25	0	1.5	0.78	ANXA2 C7 F10 S100A10
686	SMAD4: SMAD, mothers against DPP homolog 4 (Drosophila)	4	4	575	75	6972	-4.27	0	0.15	0.14	ACVR1B LEF1 PSG9 SKI
687	VIM: vimentin	4	4	575	75	6972	-4.27	0	0.15	0.14	MAFG PLEC1 VCL YWHAZ
688	CALM1: calmodulin 1 (phosphorylase kinase, delta)	5	5	574	41	7006	-4.29	0	1.31	0.76	ASCL2 EGFR ESR2 GRM5 IQGAP2
689	ERBB2: v-erb-b2 erythroblastic leukemia viral oncogene homolog 2, neuro/glioblastoma derived oncogene homolog (avian)	4	4	575	29	7018	-4.3	0	1.43	0.76	EGFR GRB2 JAK2 SOS1
690	NCOR1: nuclear receptor co-repressor 1	4	4	575	29	7018	-4.3	0	1.43	0.76	BCL6 HDAC4 NR6A1 ZBTB16
691	CDH2: cadherin 2, type 1, N-cadherin (neuronal)	2	2	577	8	7039	-4.3	0	1.76	0.82	CTNNA1 GNA12
692	COL17A1: collagen, type XVII, alpha 1	2	2	577	8	7039	-4.3	0	1.76	0.82	ACTN1 ACTN4
693	CSNK1A1: casein kinase 1, alpha 1	2	2	577	8	7039	-4.3	0	1.76	0.82	AXIN1 CHRM3
694	EGF: epidermal growth factor (beta-urogastrone)	2	2	577	8	7039	-4.3	0	1.76	0.82	EGFR GRB2
695	FLNB: filamin B, beta (actin binding protein 278)	2	2	577	8	7039	-4.3	0	1.76	0.82	ATF7IP ITGB1
696	FOSB: FBJ murine osteosarcoma viral oncogene homolog B	2	2	577	8	7039	-4.3	0	1.76	0.82	ATF7 CREB5
697	PACSIN1: protein kinase C and casein kinase substrate in neurons 1	2	2	577	8	7039	-4.3	0	1.76	0.82	PACSIN2 SOS1
698	TNC: tenascin C (hexabrachion)	2	2	577	8	7039	-4.3	0	1.76	0.82	EGFR ITGB1
699	IGF2R: insulin-like growth factor 2 receptor	2	2	577	8	7039	-4.3	0	1.76	0.82	GGA1 GZMB
700	ITGA6: integrin, alpha 6	2	2	577	8	7039	-4.3	0	1.76	0.82	CD63 GRB2
701	LTBR: lymphotoxin beta receptor (TNFR superfamily, member 3)	2	2	577	8	7039	-4.3	0	1.76	0.82	DIABLO LTA
702	NACA: nascent-polypeptide-associated complex alpha polypeptide	2	2	577	8	7039	-4.3	0	1.76	0.82	SMYD1 ZHX1
703	NFE2L1: nuclear factor (erythroid-derived 2)-like 1	2	2	577	8	7039	-4.3	0	1.76	0.82	CREB5 MAFG
704	NTRK2: neurotrophic tyrosine kinase, receptor, type 2	2	2	577	8	7039	-4.3	0	1.76	0.82	FYN NCK2
705	PPP5C: protein phosphatase 5, catalytic subunit	2	2	577	8	7039	-4.3	0	1.76	0.82	CPNE2 GNA12
706	PRKD1: protein kinase D1	2	2	577	8	7039	-4.3	0	1.76	0.82	MAPK8 PLCG2
707	PSME1: proteasome (prosome, macropain) activator subunit 1 (PA28 alpha)	2	2	577	8	7039	-4.3	0	1.76	0.82	CHD3 VCL
708	PTPRJ: protein tyrosine phosphatase, receptor type, J	2	2	577	8	7039	-4.3	0	1.76	0.82	EGFR IL2RG
709	ZF: HCF-binding transcription factor Zhangfei	2	2	577	8	7039	-4.3	0	1.76	0.82	CREB5 XBP1
710	BGN: biglycan	2	2	577	8	7039	-4.3	0	1.76	0.82	APP TNF
711	ZNFN1A4: zinc finger protein, subfamily 1A, 4 (Eos)	2	2	577	8	7039	-4.3	0	1.76	0.82	CTBP1 SIN3B
712	TNFRSF1B: tumor necrosis factor receptor superfamily, member 1B	2	2	577	8	7039	-4.3	0	1.76	0.82	LTA TNF
713	ZFP36: zinc finger protein 36, C3H type, homolog (mouse)	2	2	577	8	7039	-4.3	0	1.76	0.82	XRN1 YWHAG
714	IRS4: insulin receptor substrate 4	2	2	577	8	7039	-4.3	0	1.76	0.82	GRB2 PRKCZ
715	PPFIA2: protein tyrosine phosphatase, receptor type, f polypeptide (PTPRF), interacting protein (liprin), alpha 2	2	2	577	8	7039	-4.3	0	1.76	0.82	CAST PPFIBP2
716	PPFIA3: protein tyrosine phosphatase, receptor type, f polypeptide (PTPRF), interacting protein (liprin), alpha 3	2	2	577	8	7039	-4.3	0	1.76	0.82	CAST PPFIBP2
717	SH2D3C: SH2 domain containing 3C	1	1	578	1	7046	-4.32	0	1.92	0.92	SNCAIP
718	UNG2: uracil-DNA glycosylase 2	1	1	578	1	7046	-4.32	0	1.92	0.92	RPA2
719	CORO2B: coronin, actin binding protein, 2B	1	1	578	1	7046	-4.32	0	1.92	0.92	VCL
720	UBADC1: ubiquitin associated domain containing 1	1	1	578	1	7046	-4.32	0	1.92	0.92	DAZAP2
721	NIFIE14: seven transmembrane domain protein	1	1	578	1	7046	-4.32	0	1.92	0.92	ABI3
722	TACC3: transforming, acidic coiled-coil containing protein 3	1	1	578	1	7046	-4.32	0	1.92	0.92	TTF2
723	NEBL: nebulette	1	1	578	1	7046	-4.32	0	1.92	0.92	MYPN
724	CD226: CD226 antigen	1	1	578	1	7046	-4.32	0	1.92	0.92	FYN
725	RAI2: retinoic acid induced 2	1	1	578	1	7046	-4.32	0	1.92	0.92	CTBP2
726	ZNF482: zinc finger protein 482	1	1	578	1	7046	-4.32	0	1.92	0.92	ATF7IP
727	NEU3: sialidase 3 (membrane sialidase)	1	1	578	1	7046	-4.32	0	1.92	0.92	GRB2
728	EDAR: ectodysplasin A receptor	1	1	578	1	7046	-4.32	0	1.92	0.92	EDA
729	METAP2: methionyl aminopeptidase 2	1	1	578	1	7046	-4.32	0	1.92	0.92	EIF2S3
730	TMED1: transmembrane emp24 domain containing 1	1	1	578	1	7046	-4.32	0	1.92	0.92	IL1RL1
731	CEP2: centrosomal protein 2	1	1	578	1	7046	-4.32	0	1.92	0.92	ATF7IP
732	EGLN2: egl nine homolog 2 (C. elegans)	1	1	578	1	7046	-4.32	0	1.92	0.92	FAM46A
733	KLF8: Kruppel-like factor 8	1	1	578	1	7046	-4.32	0	1.92	0.92	CTBP2
734	PDAP1: PDGFA associated protein 1	1	1	578	1	7046	-4.32	0	1.92	0.92	PDGFRB
735	CHRND: cholinergic receptor, nicotinic, delta polypeptide	1	1	578	1	7046	-4.32	0	1.92	0.92	GRB2
736	MAL2: mal, T-cell differentiation protein 2	1	1	578	1	7046	-4.32	0	1.92	0.92	TPD52
737	RASGRP4: RAS guanyl releasing protein 4	1	1	578	1	7046	-4.32	0	1.92	0.92	RAP1A
738	CENTB5: centaurin, beta 5	1	1	578	1	7046	-4.32	0	1.92	0.92	TMEM22
739	CNGB1: cyclic nucleotide gated channel beta 1	1	1	578	1	7046	-4.32	0	1.92	0.92	ABCA4
740	CNGA2: cyclic nucleotide gated channel alpha 2	1	1	578	1	7046	-4.32	0	1.92	0.92	SLC9A3R1
741	ADH5: alcohol dehydrogenase 5 (class III), chi polypeptide	1	1	578	1	7046	-4.32	0	1.92	0.92	CHD3
742	TOM1L2: target of myb1-like 2 (chicken)	1	1	578	1	7046	-4.32	0	1.92	0.92	RNF11
743	BNIPL: BCL2/adenovirus E1B 19kD interacting protein like	1	1	578	1	7046	-4.32	0	1.92	0.92	MIF
744	CTSH: cathepsin H	1	1	578	1	7046	-4.32	0	1.92	0.92	CSTA
745	CYBB: cytochrome b-245, beta polypeptide (chronic granulomatous disease)	1	1	578	1	7046	-4.32	0	1.92	0.92	NCF2
746	ADRB3: adrenergic, beta-3-, receptor	1	1	578	1	7046	-4.32	0	1.92	0.92	GNAS
747	DCT: dopachrome tautomerase (dopachrome delta-isomerase, tyrosine-related protein 2)	1	1	578	1	7046	-4.32	0	1.92	0.92	VCL
748	DCX: doublecortex; lissencephaly, X-linked (doublecortin)	1	1	578	1	7046	-4.32	0	1.92	0.92	PAFAH1B1
749	DDX3X: DEAD (Asp-Glu-Ala-Asp) box polypeptide 3, X-linked	1	1	578	1	7046	-4.32	0	1.92	0.92	VCL
750	RNF168: ring finger protein 168	1	1	578	1	7046	-4.32	0	1.92	0.92	RNF11
751	DIAPH2: diaphanous homolog 2 (Drosophila)	1	1	578	1	7046	-4.32	0	1.92	0.92	CENPA
752	DIO2: deiodinase, iodothyronine, type II	1	1	578	1	7046	-4.32	0	1.92	0.92	USP20
753	ELK3: ELK3, ETS-domain protein (SRF accessory protein 2)	1	1	578	1	7046	-4.32	0	1.92	0.92	CTBP1
754	UNC13D: unc-13 homolog D (C. elegans)	1	1	578	1	7046	-4.32	0	1.92	0.92	RAB27A
755	EREG: epiregulin	1	1	578	1	7046	-4.32	0	1.92	0.92	EGFR
756	CCDC7: coiled-coil domain containing 7	1	1	578	1	7046	-4.32	0	1.92	0.92	WDR39
757	FGD1: FYVE, RhoGEF and PH domain containing 1 (faciogenital dysplasia)	1	1	578	1	7046	-4.32	0	1.92	0.92	CDC42
758	ANKRD6: ankyrin repeat domain 6	1	1	578	1	7046	-4.32	0	1.92	0.92	AXIN2
759	WDTC1: WD and tetratricopeptide repeats 1	1	1	578	1	7046	-4.32	0	1.92	0.92	VCL
760	KIAA0423: KIAA0423	1	1	578	1	7046	-4.32	0	1.92	0.92	VCL
761	KIAA0543: KIAA0543 protein	1	1	578	1	7046	-4.32	0	1.92	0.92	ATXN7L1
762	AP4E1: adaptor-related protein complex 4, epsilon 1 subunit	1	1	578	1	7046	-4.32	0	1.92	0.92	ARF1
763	KLHDC2: kelch domain containing 2	1	1	578	1	7046	-4.32	0	1.92	0.92	EZH2
764	PTF1A: pancreas specific transcription factor, 1a	1	1	578	1	7046	-4.32	0	1.92	0.92	TCF12
765	CLIC4: chloride intracellular channel 4	1	1	578	1	7046	-4.32	0	1.92	0.92	YWHAZ
766	PYGO1: pygopus homolog 1 (Drosophila)	1	1	578	1	7046	-4.32	0	1.92	0.92	BCL9
767	SENP3: SUMO1/sentrin/SMT3 specific protease 3	1	1	578	1	7046	-4.32	0	1.92	0.92	ATF7IP
768	GCGR: glucagon receptor	1	1	578	1	7046	-4.32	0	1.92	0.92	GNAS
769	OSTF1: osteoclast stimulating factor 1	1	1	578	1	7046	-4.32	0	1.92	0.92	CBL
770	GHSR: growth hormone secretagogue receptor	1	1	578	1	7046	-4.32	0	1.92	0.92	CORT
771	GJB1: gap junction protein, beta 1, 32kDa (connexin 32, Charcot-Marie-Tooth neuropathy, X-linked)	1	1	578	1	7046	-4.32	0	1.92	0.92	GJB2
772	ANKRD1: ankyrin repeat domain 1 (cardiac muscle)	1	1	578	1	7046	-4.32	0	1.92	0.92	MYPN
773	QP-C: low molecular mass ubiquinone-binding protein (9.5kD)	1	1	578	1	7046	-4.32	0	1.92	0.92	GRINL1A
774	ARFIP1: ADP-ribosylation factor interacting protein 1 (arfaptin 1)	1	1	578	1	7046	-4.32	0	1.92	0.92	ARF1
775	GNG10: guanine nucleotide binding protein (G protein), gamma 10	1	1	578	1	7046	-4.32	0	1.92	0.92	KSR
776	GNG11: guanine nucleotide binding protein (G protein), gamma 11	1	1	578	1	7046	-4.32	0	1.92	0.92	ZHX1
777	GNRHR: gonadotropin-releasing hormone receptor	1	1	578	1	7046	-4.32	0	1.92	0.92	RGS10
778	FLJ35220: hypothetical protein FLJ35220	1	1	578	1	7046	-4.32	0	1.92	0.92	PRPSAP2
779	C9orf75: chromosome 9 open reading frame 75	1	1	578	1	7046	-4.32	0	1.92	0.92	CLIC1
780	DEXI: dexamethasone-induced transcript	1	1	578	1	7046	-4.32	0	1.92	0.92	TBCD
781	GRM2: glutamate receptor, metabotropic 2	1	1	578	1	7046	-4.32	0	1.92	0.92	RGS12
782	CXCL3: chemokine (C-X-C motif) ligand 3	1	1	578	1	7046	-4.32	0	1.92	0.92	IL8RB
783	GRP: gastrin-releasing peptide	1	1	578	1	7046	-4.32	0	1.92	0.92	GRPR
784	GUCY1B3: guanylate cyclase 1, soluble, beta 3	1	1	578	1	7046	-4.32	0	1.92	0.92	GUCY1A2
785	RPA4: replication protein A4, 34kDa	1	1	578	1	7046	-4.32	0	1.92	0.92	RPA3
786	HINT1: histidine triad nucleotide binding protein 1	1	1	578	1	7046	-4.32	0	1.92	0.92	ATM
787	HLA-DPA1: major histocompatibility complex, class II, DP alpha 1	1	1	578	1	7046	-4.32	0	1.92	0.92	HLA-DPB1
788	HMGN1: high-mobility group nucleosome binding domain 1	1	1	578	1	7046	-4.32	0	1.92	0.92	YWHAZ
789	HTR6: 5-hydroxytryptamine (serotonin) receptor 6	1	1	578	1	7046	-4.32	0	1.92	0.92	GNAS
790	PHGDHL1: phosphoglycerate dehydrogenase like 1	1	1	578	1	7046	-4.32	0	1.92	0.92	C7orf20
791	HCN1: hyperpolarization activated cyclic nucleotide-gated potassium channel 1	1	1	578	1	7046	-4.32	0	1.92	0.92	HCN2
792	IL7: interleukin 7	1	1	578	1	7046	-4.32	0	1.92	0.92	IL2RG
793	NDUFS7: NADH dehydrogenase (ubiquinone) Fe-S protein 7, 20kDa (NADH-coenzyme Q reductase)	1	1	578	1	7046	-4.32	0	1.92	0.92	ARRB2
794	KCNE1: potassium voltage-gated channel, Isk-related family, member 1	1	1	578	1	7046	-4.32	0	1.92	0.92	KCNH2
795	KCNJ1: potassium inwardly-rectifying channel, subfamily J, member 1	1	1	578	1	7046	-4.32	0	1.92	0.92	SLC9A3R1
796	KCNJ15: potassium inwardly-rectifying channel, subfamily J, member 15	1	1	578	1	7046	-4.32	0	1.92	0.92	IL16
797	KLRC3: killer cell lectin-like receptor subfamily C, member 3	1	1	578	1	7046	-4.32	0	1.92	0.92	KLRD1
798	LFNG: lunatic fringe homolog (Drosophila)	1	1	578	1	7046	-4.32	0	1.92	0.92	NOTCH1
799	LGALS2: lectin, galactoside-binding, soluble, 2 (galectin 2)	1	1	578	1	7046	-4.32	0	1.92	0.92	LTA
800	LGALS8: lectin, galactoside-binding, soluble, 8 (galectin 8)	1	1	578	1	7046	-4.32	0	1.92	0.92	ITGB1
801	LHB: luteinizing hormone beta polypeptide	1	1	578	1	7046	-4.32	0	1.92	0.92	CGA
802	LIPC: lipase, hepatic	1	1	578	1	7046	-4.32	0	1.92	0.92	LRP1
803	LRP3: low density lipoprotein receptor-related protein 3	1	1	578	1	7046	-4.32	0	1.92	0.92	GGA1
804	MGC17624: MGC17624 protein	1	1	578	1	7046	-4.32	0	1.92	0.92	PPP3CA
805	MMP17: matrix metalloproteinase 17 (membrane-inserted)	1	1	578	1	7046	-4.32	0	1.92	0.92	LRP1
806	CD200: CD200 antigen	1	1	578	1	7046	-4.32	0	1.92	0.92	CD200R1
807	PPP1R12B: protein phosphatase 1, regulatory (inhibitor) subunit 12B	1	1	578	1	7046	-4.32	0	1.92	0.92	IL16
808	DRG1: developmentally regulated GTP binding protein 1	1	1	578	1	7046	-4.32	0	1.92	0.92	RWDD1
809	NPPA: natriuretic peptide precursor A	1	1	578	1	7046	-4.32	0	1.92	0.92	NPR3
810	OCRL: oculocerebrorenal syndrome of Lowe	1	1	578	1	7046	-4.32	0	1.92	0.92	GRB2
811	OXTR: oxytocin receptor	1	1	578	1	7046	-4.32	0	1.92	0.92	ARRB2
812	PAX2: paired box gene 2	1	1	578	1	7046	-4.32	0	1.92	0.92	MAPK8
813	PCBP1: poly(rC) binding protein 1	1	1	578	1	7046	-4.32	0	1.92	0.92	TCERG1
814	PCDH1: protocadherin 1 (cadherin-like 1)	1	1	578	1	7046	-4.32	0	1.92	0.92	ATF7IP
815	COQ6: coenzyme Q6 homolog (yeast)	1	1	578	1	7046	-4.32	0	1.92	0.92	ZBTB16
816	PCMT1: protein-L-isoaspartate (D-aspartate) O-methyltransferase	1	1	578	1	7046	-4.32	0	1.92	0.92	CHD3
817	DNCLI1: dynein, cytoplasmic, light intermediate polypeptide 1	1	1	578	1	7046	-4.32	0	1.92	0.92	RAB4A
818	MYO15A: myosin XVA	1	1	578	1	7046	-4.32	0	1.92	0.92	USP13
819	ACP6: acid phosphatase 6, lysophosphatidic	1	1	578	1	7046	-4.32	0	1.92	0.92	GNG7
820	ERAF: erythroid associated factor	1	1	578	1	7046	-4.32	0	1.92	0.92	GRINL1A
821	CABP2: calcium binding protein 2	1	1	578	1	7046	-4.32	0	1.92	0.92	PPP3R1
822	HSPC117: hypothetical protein HSPC117	1	1	578	1	7046	-4.32	0	1.92	0.92	VCL
823	ARMCX3: armadillo repeat containing, X-linked 3	1	1	578	1	7046	-4.32	0	1.92	0.92	CLTC
824	CALML5: calmodulin-like 5	1	1	578	1	7046	-4.32	0	1.92	0.92	VCL
825	PFKFB2: 6-phosphofructo-2-kinase/fructose-2,6-biphosphatase 2	1	1	578	1	7046	-4.32	0	1.92	0.92	YWHAZ
826	PMAIP1: phorbol-12-myristate-13-acetate-induced protein 1	1	1	578	1	7046	-4.32	0	1.92	0.92	ZBTB16
827	TRIAD3: TRIAD3 protein	1	1	578	1	7046	-4.32	0	1.92	0.92	RNF11
828	SYTL2: synaptotagmin-like 2	1	1	578	1	7046	-4.32	0	1.92	0.92	RAB27A
829	FLJ20397: hypothetical protein FLJ20397	1	1	578	1	7046	-4.32	0	1.92	0.92	ZBTB16
830	FLJ20433: hypothetical protein FLJ20433	1	1	578	1	7046	-4.32	0	1.92	0.92	DAZAP2
831	BANK1: B-cell scaffold protein with ankyrin repeats 1	1	1	578	1	7046	-4.32	0	1.92	0.92	ITPR1
832	EPN3: epsin 3	1	1	578	1	7046	-4.32	0	1.92	0.92	RNF11
833	PLEKHB2: pleckstrin homology domain containing, family B (evectins) member 2	1	1	578	1	7046	-4.32	0	1.92	0.92	ATF7IP
834	C10orf3: chromosome 10 open reading frame 3	1	1	578	1	7046	-4.32	0	1.92	0.92	POM121
835	FLJ10916: hypothetical protein FLJ10916	1	1	578	1	7046	-4.32	0	1.92	0.92	ZBTB16
836	PPP2R5B: protein phosphatase 2, regulatory subunit B (B56), beta isoform	1	1	578	1	7046	-4.32	0	1.92	0.92	AXIN1
837	AVPR1B: arginine vasopressin receptor 1B	1	1	578	1	7046	-4.32	0	1.92	0.92	GRK5
838	TRPV6: transient receptor potential cation channel, subfamily V, member 6	1	1	578	1	7046	-4.32	0	1.92	0.92	S100A10
839	PRRG2: proline rich Gla (G-carboxyglutamic acid) 2	1	1	578	1	7046	-4.32	0	1.92	0.92	VCL
840	XAB2: XPA binding protein 2	1	1	578	1	7046	-4.32	0	1.92	0.92	PPIE
841	XPMC2H: XPMC2 prevents mitotic catastrophe 2 homolog (Xenopus laevis)	1	1	578	1	7046	-4.32	0	1.92	0.92	ESR2
842	RAB25: RAB25, member RAS oncogene family	1	1	578	1	7046	-4.32	0	1.92	0.92	RAB11FIP2
843	MCOLN1: mucolipin 1	1	1	578	1	7046	-4.32	0	1.92	0.92	RFP
844	PTMS: parathymosin	1	1	578	1	7046	-4.32	0	1.92	0.92	C7orf20
845	PLEKHB1: pleckstrin homology domain containing, family B (evectins) member 1	1	1	578	1	7046	-4.32	0	1.92	0.92	GNAS
846	IL21: interleukin 21	1	1	578	1	7046	-4.32	0	1.92	0.92	DGKA
847	SIGIRR: single Ig IL-1R-related molecule	1	1	578	1	7046	-4.32	0	1.92	0.92	RPN1
848	RBM3: RNA binding motif (RNP1, RRM) protein 3	1	1	578	1	7046	-4.32	0	1.92	0.92	VCL
849	RBMY1A1: RNA binding motif protein, Y-linked, family 1, member A1	1	1	578	1	7046	-4.32	0	1.92	0.92	KHDRBS3
850	EDA2R: ectodysplasin A2 receptor	1	1	578	1	7046	-4.32	0	1.92	0.92	EDA
851	RPL7A: ribosomal protein L7a	1	1	578	1	7046	-4.32	0	1.92	0.92	GRINL1A
852	RPS14: ribosomal protein S14	1	1	578	1	7046	-4.32	0	1.92	0.92	TAF9
853	RPS24: ribosomal protein S24	1	1	578	1	7046	-4.32	0	1.92	0.92	VCL
854	CXCL6: chemokine (C-X-C motif) ligand 6 (granulocyte chemotactic protein 2)	1	1	578	1	7046	-4.32	0	1.92	0.92	IL8RB
855	CX3CL1: chemokine (C-X3-C motif) ligand 1	1	1	578	1	7046	-4.32	0	1.92	0.92	CX3CR1
856	SEC13L1: SEC13-like 1 (S. cerevisiae)	1	1	578	1	7046	-4.32	0	1.92	0.92	WDR44
857	SGCA: sarcoglycan, alpha (50kDa dystrophin-associated glycoprotein)	1	1	578	1	7046	-4.32	0	1.92	0.92	GRB2
858	PERQ1: PERQ amino acid rich, with GYF domain 1	1	1	578	1	7046	-4.32	0	1.92	0.92	IGF1R
859	BOK: BCL2-related ovarian killer	1	1	578	1	7046	-4.32	0	1.92	0.92	MCL1
860	SSTR4: somatostatin receptor 4	1	1	578	1	7046	-4.32	0	1.92	0.92	CORT
861	STX3A: syntaxin 3A	1	1	578	1	7046	-4.32	0	1.92	0.92	VCL
862	SURF2: surfeit 2	1	1	578	1	7046	-4.32	0	1.92	0.92	PLAUR
863	TRD@: T cell receptor delta locus	1	1	578	1	7046	-4.32	0	1.92	0.92	CD3G
864	TGFA: transforming growth factor, alpha	1	1	578	1	7046	-4.32	0	1.92	0.92	EGFR
865	TM4SF6: transmembrane 4 superfamily member 6	1	1	578	1	7046	-4.32	0	1.92	0.92	CHD3
866	TPM4: tropomyosin 4	1	1	578	1	7046	-4.32	0	1.92	0.92	TCERG1
867	TRH: thyrotropin-releasing hormone	1	1	578	1	7046	-4.32	0	1.92	0.92	ARRB2
868	TSHB: thyroid stimulating hormone, beta	1	1	578	1	7046	-4.32	0	1.92	0.92	CGA
869	COL14A1: collagen, type XIV, alpha 1 (undulin)	1	1	578	1	7046	-4.32	0	1.92	0.92	CD44
870	WNT5A: wingless-type MMTV integration site family, member 5A	1	1	578	1	7046	-4.32	0	1.92	0.92	FZD5
871	CA8: carbonic anhydrase VIII	1	1	578	1	7046	-4.32	0	1.92	0.92	ITPR1
872	TRIM25: tripartite motif-containing 25	1	1	578	1	7046	-4.32	0	1.92	0.92	UBE2L6
873	PTP4A1: protein tyrosine phosphatase type IVA, member 1	1	1	578	1	7046	-4.32	0	1.92	0.92	ATF7
874	C2orf17: chromosome 2 open reading frame 17	1	1	578	1	7046	-4.32	0	1.92	0.92	CHD3
875	CALB1: calbindin 1, 28kDa	1	1	578	1	7046	-4.32	0	1.92	0.92	RANBP9
876	SHFM1: split hand/foot malformation (ectrodactyly) type 1	1	1	578	1	7046	-4.32	0	1.92	0.92	BRCA2
877	C10orf88: chromosome 10 open reading frame 88	1	1	578	1	7046	-4.32	0	1.92	0.92	CLTC
878	NIF3L1BP1: Ngg1 interacting factor 3 like 1 binding protein 1	1	1	578	1	7046	-4.32	0	1.92	0.92	CHD3
879	MADCAM1: mucosal vascular addressin cell adhesion molecule 1	1	1	578	1	7046	-4.32	0	1.92	0.92	CD44
880	HMGA1L4: high mobility group AT-hook 1-like 4	1	1	578	1	7046	-4.32	0	1.92	0.92	CD81
881	MGC3207: hypothetical protein MGC3207	1	1	578	1	7046	-4.32	0	1.92	0.92	ATF7IP
882	RAB11FIP4: RAB11 family interacting protein 4 (class II)	1	1	578	1	7046	-4.32	0	1.92	0.92	RAB11FIP2
883	CARD6: caspase recruitment domain family, member 6	1	1	578	1	7046	-4.32	0	1.92	0.92	RIPK2
884	PLCD4: phospholipase C, delta 4	1	1	578	1	7046	-4.32	0	1.92	0.92	TRIM39
885	ALG10: asparagine-linked glycosylation 10 homolog (yeast, alpha-1,2-glucosyltransferase)	1	1	578	1	7046	-4.32	0	1.92	0.92	KCNH2
886	PIR: pirin (iron-binding nuclear protein)	1	1	578	1	7046	-4.32	0	1.92	0.92	NFIX
887	TNKS1BP1: tankyrase 1 binding protein 1, 182kDa	1	1	578	1	7046	-4.32	0	1.92	0.92	TNKS2
888	EDG6: endothelial differentiation, G-protein-coupled receptor 6	1	1	578	1	7046	-4.32	0	1.92	0.92	GNA12
889	CTNNAL1: catenin (cadherin-associated protein), alpha-like 1	1	1	578	1	7046	-4.32	0	1.92	0.92	AKAP13
890	CCM1: cerebral cavernous malformations 1	1	1	578	1	7046	-4.32	0	1.92	0.92	RAP1A
891	HERC1: hect (homologous to the E6-AP (UBE3A) carboxyl terminus) domain and RCC1 (CHC1)-like domain (RLD) 1	1	1	578	1	7046	-4.32	0	1.92	0.92	RNF11
892	CDK5R2: cyclin-dependent kinase 5, regulatory subunit 2 (p39)	1	1	578	1	7046	-4.32	0	1.92	0.92	ACTN1
893	BTAF1: BTAF1 RNA polymerase II, B-TFIID transcription factor-associated, 170kDa (Mot1 homolog, S. cerevisiae)	1	1	578	1	7046	-4.32	0	1.92	0.92	MVD
894	SCYE1: small inducible cytokine subfamily E, member 1 (endothelial monocyte-activating)	1	1	578	1	7046	-4.32	0	1.92	0.92	MAPK14
895	IMP4: U3 snoRNP protein 4 homolog	1	1	578	1	7046	-4.32	0	1.92	0.92	SPPL2A
896	PRKCABP: protein kinase C, alpha binding protein	1	1	578	1	7046	-4.32	0	1.92	0.92	ARF1
897	IL27RA: interleukin 27 receptor, alpha	1	1	578	1	7046	-4.32	0	1.92	0.92	MAPK8
898	SLC4A7: solute carrier family 4, sodium bicarbonate cotransporter, member 7	1	1	578	1	7046	-4.32	0	1.92	0.92	SLC4A4
899	CLOCK: clock homolog (mouse)	1	1	578	1	7046	-4.32	0	1.92	0.92	PER3
900	AKAP12: A kinase (PRKA) anchor protein (gravin) 12	1	1	578	1	7046	-4.32	0	1.92	0.92	PRKCA
901	RALGPS1: Ral GEF with PH domain and SH3 binding motif 1	1	1	578	1	7046	-4.32	0	1.92	0.92	GRB2
902	PDE4DIP: phosphodiesterase 4D interacting protein (myomegalin)	1	1	578	1	7046	-4.32	0	1.92	0.92	PDE4D
903	IPO13: importin 13	1	1	578	1	7046	-4.32	0	1.92	0.92	PAX6
904	KIAA0256: KIAA0256 gene product	1	1	578	1	7046	-4.32	0	1.92	0.92	ATF7IP
905	MATR3: matrin 3	1	1	578	1	7046	-4.32	0	1.92	0.92	TTF2
906	ch-TOG: KIAA0097 gene product	1	1	578	1	7046	-4.32	0	1.92	0.92	PTPRN2
907	KEAP1: kelch-like ECH-associated protein 1	1	1	578	1	7046	-4.32	0	1.92	0.92	FAM46A
908	KCNE2: potassium voltage-gated channel, Isk-related family, member 2	1	1	578	1	7046	-4.32	0	1.92	0.92	KCNH2
909	BATF: basic leucine zipper transcription factor, ATF-like	3	3	576	18	7029	-4.32	0	1.56	0.82	CEBPE CREB5 NFIL3
910	CCR5: chemokine (C-C motif) receptor 5	3	3	576	18	7029	-4.32	0	1.56	0.82	CCL13 JAK2 LCK
911	PRKDC: protein kinase, DNA-activated, catalytic polypeptide	3	3	576	18	7029	-4.32	0	1.56	0.82	ATM MAPK8 RPA2
912	YY1: YY1 transcription factor	3	3	576	18	7029	-4.32	0	1.56	0.82	ATF7 E2F3 NOTCH1
913	PHYHIP: phytanoyl-CoA hydroxylase interacting protein	3	3	576	18	7029	-4.32	0	1.56	0.82	NDRG1 PNPLA2 PPIE
914	BRCA1: breast cancer 1, early onset	4	4	575	73	6974	-4.33	0	0.17	0.15	BRCA2 CTBP1 CTBP2 JAK2
915	BAT3: HLA-B associated transcript 3	5	5	574	43	7004	-4.36	0	1.21	0.71	CHN2 FAM46A GLRA2 PTPN12 XRN1
916	DVL2: dishevelled, dsh homolog 2 (Drosophila)	1	1	578	38	7009	-4.37	0	0.05	0.05	AXIN1
917	UTP14A: UTP14, U3 small nucleolar ribonucleoprotein, homolog A (yeast)	4	4	575	31	7016	-4.39	0	1.3	0.76	AXIN1 HBXIP RHOH RPA2
918	CSNK2A1: casein kinase 2, alpha 1 polypeptide	4	4	575	31	7016	-4.39	0	1.3	0.76	MGMT PAFAH1B1 SPIB ZHX1
919	IRS1: insulin receptor substrate 1	4	4	575	31	7016	-4.39	0	1.3	0.76	GRB2 IGF1R MAPK8 YWHAZ
920	YWHAB: tyrosine 3-monooxygenase/tryptophan 5-monooxygenase activation protein, beta polypeptide	4	4	575	31	7016	-4.39	0	1.3	0.76	IGF1R ITGB1 PDE3B PRKCZ
921	RPA1: replication protein A1, 70kDa	3	3	576	19	7028	-4.39	0	1.46	0.76	RPA2 RPA3 SELENBP1
922	C3: complement component 3	3	3	576	19	7028	-4.39	0	1.46	0.76	C2 CPN1 LRP1
923	CALM3: calmodulin 3 (phosphorylase kinase, delta)	3	3	576	19	7028	-4.39	0	1.46	0.76	ASCL2 ESR2 GRM5
924	ABL1: v-abl Abelson murine leukemia viral oncogene homolog 1	5	5	574	45	7002	-4.41	0	1.11	0.71	ATM CBL GRB2 RFX1 SORBS1
925	STAT3: signal transducer and activator of transcription 3 (acute-phase response factor)	5	5	574	45	7002	-4.41	0	1.11	0.71	EGFR JAK2 LCK RPA2 SYK
926	NCOA1: nuclear receptor coactivator 1	5	5	574	45	7002	-4.41	0	1.11	0.71	ESR2 ESRRG SMARCE1 THRA TRIP4
927	PPARGC1A: peroxisome proliferative activated receptor, gamma, coactivator 1, alpha	2	2	577	9	7038	-4.43	0	1.6	0.82	ESRRG NRF1
928	WWP1: WW domain containing E3 ubiquitin protein ligase 1	2	2	577	9	7038	-4.43	0	1.6	0.82	DAZAP2 RNF11
929	COL4A5: collagen, type IV, alpha 5 (Alport syndrome)	2	2	577	9	7038	-4.43	0	1.6	0.82	APP MATN2
930	CSNK1E: casein kinase 1, epsilon	2	2	577	9	7038	-4.43	0	1.6	0.82	AXIN1 PER3
931	DRPLA: dentatorubral-pallidoluysian atrophy (atrophin-1)	2	2	577	9	7038	-4.43	0	1.6	0.82	BAIAP2 RERE
932	F8: coagulation factor VIII, procoagulant component (hemophilia A)	2	2	577	9	7038	-4.43	0	1.6	0.82	F10 LRP1
933	FANCA: Fanconi anemia, complementation group A	2	2	577	9	7038	-4.43	0	1.6	0.82	FANCC SMARCC1
934	FOSL2: FOS-like antigen 2	2	2	577	9	7038	-4.43	0	1.6	0.82	ATF7 CREB5
935	GRK6: G protein-coupled receptor kinase 6	2	2	577	9	7038	-4.43	0	1.6	0.82	CHRM3 SLC9A3R1
936	GRP58: glucose regulated protein, 58kDa	2	2	577	9	7038	-4.43	0	1.6	0.82	IFNG VCL
937	ILK: integrin-linked kinase	2	2	577	9	7038	-4.43	0	1.6	0.82	ITGB1 NCK2
938	MBD1: methyl-CpG binding domain protein 1	2	2	577	9	7038	-4.43	0	1.6	0.82	ATF7IP CBX5
939	NF2: neurofibromin 2 (bilateral acoustic neuroma)	2	2	577	9	7038	-4.43	0	1.6	0.82	CD44 SLC9A3R1
940	NFE2: nuclear factor (erythroid-derived 2), 45kDa	2	2	577	9	7038	-4.43	0	1.6	0.82	CREB5 MAFG
941	PDGFB: platelet-derived growth factor beta polypeptide (simian sarcoma viral (v-sis) oncogene homolog)	2	2	577	9	7038	-4.43	0	1.6	0.82	LRP1 PDGFRB
942	PPARD: peroxisome proliferative activated receptor, delta	2	2	577	9	7038	-4.43	0	1.6	0.82	BCL6 NCOR2
943	WDR33: WD repeat domain 33	2	2	577	9	7038	-4.43	0	1.6	0.82	ZBTB16 ZHX1
944	RDX: radixin	2	2	577	9	7038	-4.43	0	1.6	0.82	CPNE2 SLC9A3R1
945	SUMO2: SMT3 suppressor of mif two 3 homolog 2 (yeast)	2	2	577	9	7038	-4.43	0	1.6	0.82	CHD3 HDAC4
946	TEC: tec protein tyrosine kinase	2	2	577	9	7038	-4.43	0	1.6	0.82	GNA12 JAK2
947	JTV1: JTV1 gene	2	2	577	9	7038	-4.43	0	1.6	0.82	KARS PARK2
948	NR0B2: nuclear receptor subfamily 0, group B, member 2	2	2	577	9	7038	-4.43	0	1.6	0.82	ESR2 NR1H3
949	RABEP1: rabaptin, RAB GTPase binding effector protein 1	2	2	577	9	7038	-4.43	0	1.6	0.82	HUNK RAB4A
950	CD22: CD22 antigen	2	2	577	9	7038	-4.43	0	1.6	0.82	GRB2 SYK
951	CD79A: CD79A antigen (immunoglobulin-associated alpha)	2	2	577	9	7038	-4.43	0	1.6	0.82	FCAR SYK
952	NDP52: nuclear domain 10 protein	2	2	577	48	6999	-4.45	0	0.1	0.1	DAZAP2 RNF11
953	KRT15: keratin 15	2	2	577	48	6999	-4.45	0	0.1	0.1	ABI3 USP2
954	TEX11: testis expressed sequence 11	3	3	576	20	7027	-4.45	0	1.38	0.76	DUSP6 MAD1L1 POM121
955	PSEN1: presenilin 1 (Alzheimer disease 3)	4	4	575	33	7014	-4.47	0	1.18	0.71	APP CTNNA1 NOTCH1 TCF7L2
956	LRP2: low density lipoprotein-related protein 2	1	1	578	36	7011	-4.47	0	0.05	0.05	TG
957	CRMP1: collapsin response mediator protein 1	5	5	574	48	6999	-4.48	0	0.98	0.66	AXIN1 CCL18 FAS RPA2 SERPINB9
958	SETDB1: SET domain, bifurcated 1	6	6	573	67	6980	-4.48	0	0.73	0.53	ATF7IP S100A10 SERPINB9 SIN3B TOLLIP ULK2
959	PTN: pleiotrophin (heparin binding growth factor 8, neurite growth-promoting factor 1)	5	5	574	74	6973	-4.49	0	0.32	0.27	CGA CHD3 CSTA LAMA4 SNCAIP
960	STX1A: syntaxin 1A (brain)	4	4	575	34	7013	-4.5	0	1.12	0.71	ATP4B RAB27A SLC6A1 SYT1
961	EP300: E1A binding protein p300	6	6	573	72	6975	-4.5	0	0.6	0.46	DTX1 ETS1 LEF1 MGMT RORA TRIP4
962	ARIH2: ariadne homolog 2 (Drosophila)	3	3	576	21	7026	-4.5	0	1.3	0.76	CBR3 SGCE UGP2
963	YWHAQ: tyrosine 3-monooxygenase/tryptophan 5-monooxygenase activation protein, theta polypeptide	3	3	576	21	7026	-4.5	0	1.3	0.76	CBL FGR TERT
964	GSK3B: glycogen synthase kinase 3 beta	3	3	576	21	7026	-4.5	0	1.3	0.76	AXIN1 AXIN2 NOTCH1
965	GOLPH2: golgi phosphoprotein 2	3	3	576	21	7026	-4.5	0	1.3	0.76	RPA2 SYT1 WDR39
966	NRIP1: nuclear receptor interacting protein 1	3	3	576	21	7026	-4.5	0	1.3	0.76	CTBP1 CTBP2 NR1H3
967	HSPCA: heat shock 90kDa protein 1, alpha	5	5	574	50	6997	-4.51	0	0.9	0.6	EGFR FKBP5 GNA12 RIPK1 SMYD3
968	PIAS3: protein inhibitor of activated STAT, 3	2	2	577	10	7037	-4.53	0	1.47	0.76	ATF7IP GFI1
969	WWP2: WW domain containing E3 ubiquitin protein ligase 2	2	2	577	10	7037	-4.53	0	1.47	0.76	PDLIM7 RNF11
970	DNMT1: DNA (cytosine-5-)-methyltransferase 1	2	2	577	10	7037	-4.53	0	1.47	0.76	DNMT3A RFP
971	ELK1: ELK1, member of ETS oncogene family	2	2	577	10	7037	-4.53	0	1.47	0.76	GRB2 MAPK14
972	MAPK8IP2: mitogen-activated protein kinase 8 interacting protein 2	2	2	577	10	7037	-4.53	0	1.47	0.76	LRP1 MAPK8
973	HNRPH3: heterogeneous nuclear ribonucleoprotein H3 (2H9)	2	2	577	10	7037	-4.53	0	1.47	0.76	CCL13 VCL
974	IGF1: insulin-like growth factor 1 (somatomedin C)	2	2	577	10	7037	-4.53	0	1.47	0.76	IGF1R IGFBP1
975	LEPR: leptin receptor	2	2	577	10	7037	-4.53	0	1.47	0.76	APOD JAK2
976	LGALS1: lectin, galactoside-binding, soluble, 1 (galectin 1)	2	2	577	10	7037	-4.53	0	1.47	0.76	CD2 VCL
977	LPL: lipoprotein lipase	2	2	577	10	7037	-4.53	0	1.47	0.76	LRP1 PTPN4
978	UBQLN4: ubiquilin 4	2	2	577	10	7037	-4.53	0	1.47	0.76	ATXN1 RNF11
979	LOC56901: NADH:ubiquinone oxidoreductase MLRQ subunit homolog	2	2	577	10	7037	-4.53	0	1.47	0.76	KCNA4 PARK2
980	TSHR: thyroid stimulating hormone receptor	2	2	577	10	7037	-4.53	0	1.47	0.76	GNA12 JAK2
981	DGKZ: diacylglycerol kinase, zeta 104kDa	2	2	577	10	7037	-4.53	0	1.47	0.76	GRINL1A PRKCA
982	EED: embryonic ectoderm development	2	2	577	10	7037	-4.53	0	1.47	0.76	EZH2 ITGAE
983	ACVR2: activin A receptor, type II	2	2	577	10	7037	-4.53	0	1.47	0.76	ACVR1B TGFBR3
984	HDAC2: histone deacetylase 2	4	4	575	35	7012	-4.53	0	1.07	0.67	CDYL CHD3 CTBP1 THRA
985	RASA1: RAS p21 protein activator (GTPase activating protein) 1	4	4	575	36	7011	-4.56	0	1.02	0.66	EGFR GRB2 IGF1R PDGFRB
986	FGFR3: fibroblast growth factor receptor 3 (achondroplasia, thanatophoric dwarfism)	3	3	576	22	7025	-4.56	0	1.22	0.71	GPSM3 GRB2 NDUFS6
987	ITGB2: integrin, beta 2 (antigen CD18 (p95), lymphocyte function-associated antigen 1; macrophage antigen 1 (mac-1) beta subunit)	3	3	576	22	7025	-4.56	0	1.22	0.71	CD14 FUT4 RANBP9
988	SPTAN1: spectrin, alpha, non-erythrocytic 1 (alpha-fodrin)	3	3	576	22	7025	-4.56	0	1.22	0.71	CTNNA1 PLEC1 SHANK1
989	KIAA1196: KIAA1196 protein	5	5	574	54	6993	-4.56	0	0.76	0.55	ANKRD28 APLP2 CTBP2 PLCG2 TNKS2
990	PLSCR1: phospholipid scramblase 1	5	5	574	62	6985	-4.58	0	0.54	0.42	DAZAP2 EGFR IHPK2 SLPI ZBTB16
991	SIN3A: SIN3 homolog A, transcription regulator (yeast)	3	3	576	23	7024	-4.6	0	1.15	0.71	BCL6 MAD1L1 ZBTB16
992	CALR: calreticulin	3	3	576	23	7024	-4.6	0	1.15	0.71	APP LRP1 PRF1
993	CASP3: caspase 3, apoptosis-related cysteine protease	4	4	575	38	7009	-4.6	0	0.92	0.61	CFLAR DEDD PICALM PPP3CA
994	CAV1: caveolin 1, caveolae protein, 22kDa	4	4	575	39	7008	-4.61	0	0.88	0.6	APP EGFR GJB2 GRK5
995	AKAP9: A kinase (PRKA) anchor protein (yotiao) 9	2	2	577	11	7036	-4.62	0	1.35	0.76	CLIC1 TUBGCP3
996	TRIM28: tripartite motif-containing 28	2	2	577	11	7036	-4.62	0	1.35	0.76	CBX5 CHD3
997	DRAP1: DR1-associated protein 1 (negative cofactor 2 alpha)	2	2	577	11	7036	-4.62	0	1.35	0.76	TAF9 TTF2
998	CCR3: chemokine (C-C motif) receptor 3	2	2	577	11	7036	-4.62	0	1.35	0.76	CCL13 FGR
999	CPNE4: copine IV	2	2	577	11	7036	-4.62	0	1.35	0.76	BCOR PITPNM2
1000	CSF2RB: colony stimulating factor 2 receptor, beta, low-affinity (granulocyte-macrophage)	2	2	577	11	7036	-4.62	0	1.35	0.76	CSF2 YWHAZ
1001	FOXO1A: forkhead box O1A (rhabdomyosarcoma)	2	2	577	11	7036	-4.62	0	1.35	0.76	YWHAG YWHAZ
1002	GOLGA2: golgi autoantigen, golgin subfamily a, 2	2	2	577	11	7036	-4.62	0	1.35	0.76	POM121 RAB1B
1003	INHBA: inhibin, beta A (activin A, activin AB alpha polypeptide)	2	2	577	11	7036	-4.62	0	1.35	0.76	ACVR1B TGFBR3
1004	LRPAP1: low density lipoprotein receptor-related protein associated protein 1	2	2	577	11	7036	-4.62	0	1.35	0.76	LRP1 VCL
1005	MXD1: MAX dimerization protein 1	2	2	577	11	7036	-4.62	0	1.35	0.76	CD2 SIN3B
1006	MAF: v-maf musculoaponeurotic fibrosarcoma oncogene homolog (avian)	2	2	577	11	7036	-4.62	0	1.35	0.76	ETS1 MAFG
1007	MDK: midkine (neurite growth-promoting factor 2)	2	2	577	11	7036	-4.62	0	1.35	0.76	JAK2 LRP1
1008	MAP3K10: mitogen-activated protein kinase kinase kinase 10	2	2	577	11	7036	-4.62	0	1.35	0.76	CDC42 CLTC
1009	NCL: nucleolin	2	2	577	11	7036	-4.62	0	1.35	0.76	PRKCZ TERT
1010	PHB: prohibitin	2	2	577	11	7036	-4.62	0	1.35	0.76	ANXA2 SMARCA2
1011	PEX5: peroxisomal biogenesis factor 5	2	2	577	11	7036	-4.62	0	1.35	0.76	ATM PDZK1
1012	STAT5B: signal transducer and activator of transcription 5B	2	2	577	11	7036	-4.62	0	1.35	0.76	EGFR NCOR2
1013	TEK: TEK tyrosine kinase, endothelial (venous malformations, multiple cutaneous and mucosal)	2	2	577	11	7036	-4.62	0	1.35	0.76	GRB2 LCK
1014	TUBG1: tubulin, gamma 1	2	2	577	11	7036	-4.62	0	1.35	0.76	RASSF1 TUBGCP3
1015	FOSL1: FOS-like antigen 1	2	2	577	11	7036	-4.62	0	1.35	0.76	ATF7 CREB5
1016	CAPNS1: calpain, small subunit 1	2	2	577	11	7036	-4.62	0	1.35	0.76	C7orf20 IL2RG
1017	CASP1: caspase 1, apoptosis-related cysteine protease (interleukin 1, beta, convertase)	2	2	577	11	7036	-4.62	0	1.35	0.76	EGFR RIPK2
1018	PPP1R16A: protein phosphatase 1, regulatory (inhibitor) subunit 16A	2	2	577	11	7036	-4.62	0	1.35	0.76	FSD1 TXNRD1
1019	PEA15: phosphoprotein enriched in astrocytes 15	2	2	577	11	7036	-4.62	0	1.35	0.76	PANK4 PLD1
1020	WASL: Wiskott-Aldrich syndrome-like	2	2	577	11	7036	-4.62	0	1.35	0.76	CDC42 GRB2
1021	CD36: CD36 antigen (collagen type I receptor, thrombospondin receptor)	2	2	577	11	7036	-4.62	0	1.35	0.76	FYN ITGB1
1022	CD40: CD40 antigen (TNF receptor superfamily member 5)	2	2	577	11	7036	-4.62	0	1.35	0.76	MS4A1 RIPK2
1023	BCL2: B-cell CLL/lymphoma 2	3	3	576	52	6995	-4.62	0	0.22	0.2	ITPR1 PPP3CA RHEB
1024	SH3GL3: SH3-domain GRB2-like 3	3	3	576	24	7023	-4.64	0	1.09	0.69	CBL EMD SH3KBP1
1025	CALM2: calmodulin 2 (phosphorylase kinase, delta)	3	3	576	24	7023	-4.64	0	1.09	0.69	ASCL2 ESR2 GRM5
1026	NCOA3: nuclear receptor coactivator 3	3	3	576	24	7023	-4.64	0	1.09	0.69	ESR2 NCOR2 SMARCE1
1027	CD3Z: CD3Z antigen, zeta polypeptide (TiT3 complex)	3	3	576	24	7023	-4.64	0	1.09	0.69	CD2 FYN TFRC
1028	MYC: v-myc myelocytomatosis viral oncogene homolog (avian)	4	4	575	41	7006	-4.65	0	0.8	0.55	DNMT3A MAPK8 SPAG9 TRRAP
1029	SH2D3A: SH2 domain containing 3A	1	1	578	2	7045	-4.65	0	1.56	0.82	EGFR
1030	CDH11: cadherin 11, type 2, OB-cadherin (osteoblast)	1	1	578	2	7045	-4.65	0	1.56	0.82	ATF7IP
1031	MAP17: membrane-associated protein 17	1	1	578	2	7045	-4.65	0	1.56	0.82	PDZK1
1032	CDK7: cyclin-dependent kinase 7 (MO15 homolog, Xenopus laevis, cdk-activating kinase)	1	1	578	2	7045	-4.65	0	1.56	0.82	THRA
1033	SF3A1: splicing factor 3a, subunit 1, 120kDa	1	1	578	2	7045	-4.65	0	1.56	0.82	TCERG1
1034	CDC42EP2: CDC42 effector protein (Rho GTPase binding) 2	1	1	578	2	7045	-4.65	0	1.56	0.82	CDC42
1035	MERTK: c-mer proto-oncogene tyrosine kinase	1	1	578	2	7045	-4.65	0	1.56	0.82	GRB2
1036	PRDX4: peroxiredoxin 4	1	1	578	2	7045	-4.65	0	1.56	0.82	TTF2
1037	KLF1: Kruppel-like factor 1 (erythroid)	1	1	578	2	7045	-4.65	0	1.56	0.82	SMARCC1
1038	ADCY2: adenylate cyclase 2 (brain)	1	1	578	2	7045	-4.65	0	1.56	0.82	GNAS
1039	SDCCAG3: serologically defined colon cancer antigen 3	1	1	578	2	7045	-4.65	0	1.56	0.82	CHD3
1040	CPLX1: complexin 1	1	1	578	2	7045	-4.65	0	1.56	0.82	SYT1
1041	CGB: chorionic gonadotropin, beta polypeptide	1	1	578	2	7045	-4.65	0	1.56	0.82	CGA
1042	CPSF4: cleavage and polyadenylation specific factor 4, 30kDa	1	1	578	2	7045	-4.65	0	1.56	0.82	SLC12A9
1043	KDELR1: KDEL (Lys-Asp-Glu-Leu) endoplasmic reticulum protein retention receptor 1	1	1	578	2	7045	-4.65	0	1.56	0.82	ARF1
1044	SF3B2: splicing factor 3b, subunit 2, 145kDa	1	1	578	2	7045	-4.65	0	1.56	0.82	TCERG1
1045	CHD4: chromodomain helicase DNA binding protein 4	1	1	578	2	7045	-4.65	0	1.56	0.82	XRN1
1046	CHM: choroideremia (Rab escort protein 1)	1	1	578	2	7045	-4.65	0	1.56	0.82	RAB1B
1047	C14orf150: chromosome 14 open reading frame 150	1	1	578	2	7045	-4.65	0	1.56	0.82	GRINL1A
1048	SEC6L1: SEC6-like 1 (S. cerevisiae)	1	1	578	2	7045	-4.65	0	1.56	0.82	SEC5L1
1049	COL5A2: collagen, type V, alpha 2	1	1	578	2	7045	-4.65	0	1.56	0.82	DDR1
1050	PPARGC1B: peroxisome proliferative activated receptor, gamma, coactivator 1, beta	1	1	578	2	7045	-4.65	0	1.56	0.82	ESRRG
1051	CSF2RA: colony stimulating factor 2 receptor, alpha, low-affinity (granulocyte-macrophage)	1	1	578	2	7045	-4.65	0	1.56	0.82	CSF2
1052	ADRA2B: adrenergic, alpha-2B-, receptor	1	1	578	2	7045	-4.65	0	1.56	0.82	YWHAZ
1053	ADRA2C: adrenergic, alpha-2C-, receptor	1	1	578	2	7045	-4.65	0	1.56	0.82	YWHAZ
1054	LOC158345: similar to ribosomal protein L4; 60S ribosomal protein L4; homologue of Xenopus ribosomal protein L1	1	1	578	2	7045	-4.65	0	1.56	0.82	TRIM9
1055	DNCH1: dynein, cytoplasmic, heavy polypeptide 1	1	1	578	2	7045	-4.65	0	1.56	0.82	FAM46A
1056	DUSP4: dual specificity phosphatase 4	1	1	578	2	7045	-4.65	0	1.56	0.82	MAPK14
1057	AGTR2: angiotensin II receptor, type 2	1	1	578	2	7045	-4.65	0	1.56	0.82	ZBTB16
1058	NR0B1: nuclear receptor subfamily 0, group B, member 1	1	1	578	2	7045	-4.65	0	1.56	0.82	COPS2
1059	MGC5352: Bcl-XL-binding protein v68	1	1	578	2	7045	-4.65	0	1.56	0.82	ZBTB16
1060	MS4A2: membrane-spanning 4-domains, subfamily A, member 2 (Fc fragment of IgE, high affinity I, receptor for; beta polypeptide)	1	1	578	2	7045	-4.65	0	1.56	0.82	SYK
1061	FCER2: Fc fragment of IgE, low affinity II, receptor for (CD23A)	1	1	578	2	7045	-4.65	0	1.56	0.82	FYN
1062	FKBP2: FK506 binding protein 2, 13kDa	1	1	578	2	7045	-4.65	0	1.56	0.82	ARFGEF1
1063	WDR47: WD repeat domain 47	1	1	578	2	7045	-4.65	0	1.56	0.82	CHFR
1064	NCBP2: nuclear cap binding protein subunit 2, 20kDa	1	1	578	2	7045	-4.65	0	1.56	0.82	HNRPF
1065	ATF6: activating transcription factor 6	1	1	578	2	7045	-4.65	0	1.56	0.82	XBP1
1066	RIMS1: regulating synaptic membrane exocytosis 1	1	1	578	2	7045	-4.65	0	1.56	0.82	CAST
1067	KIAA0746: KIAA0746 protein	1	1	578	2	7045	-4.65	0	1.56	0.82	VCL
1068	DICER1: Dicer1, Dcr-1 homolog (Drosophila)	1	1	578	2	7045	-4.65	0	1.56	0.82	EIF2C2
1069	SKIV2L2: superkiller viralicidic activity 2-like 2 (S. cerevisiae)	1	1	578	2	7045	-4.65	0	1.56	0.82	XRN1
1070	KCNE4: potassium voltage-gated channel, Isk-related family, member 4	1	1	578	2	7045	-4.65	0	1.56	0.82	PRKCA
1071	GCA: grancalcin, EF-hand calcium binding protein	1	1	578	2	7045	-4.65	0	1.56	0.82	LCP1
1072	PAI-RBP1: PAI-1 mRNA-binding protein	1	1	578	2	7045	-4.65	0	1.56	0.82	CHD3
1073	FBXO2: F-box protein 2	1	1	578	2	7045	-4.65	0	1.56	0.82	ITGB1
1074	GCSH: glycine cleavage system protein H (aminomethyl carrier)	1	1	578	2	7045	-4.65	0	1.56	0.82	ZBTB16
1075	GEM: GTP binding protein overexpressed in skeletal muscle	1	1	578	2	7045	-4.65	0	1.56	0.82	PDLIM7
1076	AMH: anti-Mullerian hormone	1	1	578	2	7045	-4.65	0	1.56	0.82	EGFR
1077	TUBG2: tubulin, gamma 2	1	1	578	2	7045	-4.65	0	1.56	0.82	TUBGCP3
1078	STK39: serine threonine kinase 39 (STE20/SPS1 homolog, yeast)	1	1	578	2	7045	-4.65	0	1.56	0.82	MAPK14
1079	GM2A: GM2 ganglioside activator	1	1	578	2	7045	-4.65	0	1.56	0.82	HEXA
1080	GMFB: glia maturation factor, beta	1	1	578	2	7045	-4.65	0	1.56	0.82	MAPK14
1081	ANK2: ankyrin 2, neuronal	1	1	578	2	7045	-4.65	0	1.56	0.82	NRCAM
1082	GRIN2D: glutamate receptor, ionotropic, N-methyl D-aspartate 2D	1	1	578	2	7045	-4.65	0	1.56	0.82	IL16
1083	SLC25A5: solute carrier family 25 (mitochondrial carrier; adenine nucleotide translocator), member 5	1	1	578	2	7045	-4.65	0	1.56	0.82	VCL
1084	HDLBP: high density lipoprotein binding protein (vigilin)	1	1	578	2	7045	-4.65	0	1.56	0.82	FAM46A
1085	HMGCR: 3-hydroxy-3-methylglutaryl-Coenzyme A reductase	1	1	578	2	7045	-4.65	0	1.56	0.82	STARD13
1086	HOXA5: homeo box A5	1	1	578	2	7045	-4.65	0	1.56	0.82	PBX1
1087	HOXB8: homeo box B8	1	1	578	2	7045	-4.65	0	1.56	0.82	PBX1
1088	HOXC4: homeo box C4	1	1	578	2	7045	-4.65	0	1.56	0.82	POU2F1
1089	HOXD4: homeo box D4	1	1	578	2	7045	-4.65	0	1.56	0.82	PBX1
1090	HOXD12: homeo box D12	1	1	578	2	7045	-4.65	0	1.56	0.82	MAFG
1091	IL15: interleukin 15	1	1	578	2	7045	-4.65	0	1.56	0.82	IL2RG
1092	INCENP: inner centromere protein antigens 135/155kDa	1	1	578	2	7045	-4.65	0	1.56	0.82	CBX5
1093	INHA: inhibin, alpha	1	1	578	2	7045	-4.65	0	1.56	0.82	TGFBR3
1094	INSM1: insulinoma-associated 1	1	1	578	2	7045	-4.65	0	1.56	0.82	SORBS1
1095	ITPKB: inositol 1,4,5-trisphosphate 3-kinase B	1	1	578	2	7045	-4.65	0	1.56	0.82	PRKCA
1096	JAG2: jagged 2	1	1	578	2	7045	-4.65	0	1.56	0.82	NOTCH1
1097	AREG: amphiregulin (schwannoma-derived growth factor)	1	1	578	2	7045	-4.65	0	1.56	0.82	EGFR
1098	KCND2: potassium voltage-gated channel, Shal-related subfamily, member 2	1	1	578	2	7045	-4.65	0	1.56	0.82	IL16
1099	KNS2: kinesin 2 60/70kDa	1	1	578	2	7045	-4.65	0	1.56	0.82	APP
1100	KRT10: keratin 10 (epidermolytic hyperkeratosis; keratosis palmaris et plantaris)	1	1	578	2	7045	-4.65	0	1.56	0.82	PRKCZ
1101	TM4SF1: transmembrane 4 superfamily member 1	1	1	578	2	7045	-4.65	0	1.56	0.82	DDR1
1102	MECP2: methyl CpG binding protein 2 (Rett syndrome)	1	1	578	2	7045	-4.65	0	1.56	0.82	SKI
1103	MFNG: manic fringe homolog (Drosophila)	1	1	578	2	7045	-4.65	0	1.56	0.82	NOTCH1
1104	MRE11A: MRE11 meiotic recombination 11 homolog A (S. cerevisiae)	1	1	578	2	7045	-4.65	0	1.56	0.82	LIG1
1105	MYH10: myosin, heavy polypeptide 10, non-muscle	1	1	578	2	7045	-4.65	0	1.56	0.82	PBX1
1106	NDUFA5: NADH dehydrogenase (ubiquinone) 1 alpha subcomplex, 5, 13kDa	1	1	578	2	7045	-4.65	0	1.56	0.82	DAZAP2
1107	NF1: neurofibromin 1 (neurofibromatosis, von Recklinghausen disease, Watson disease)	1	1	578	2	7045	-4.65	0	1.56	0.82	DNAJC7
1108	ATP1B1: ATPase, Na+/K+ transporting, beta 1 polypeptide	1	1	578	2	7045	-4.65	0	1.56	0.82	FXYD1
1109	NPPB: natriuretic peptide precursor B	1	1	578	2	7045	-4.65	0	1.56	0.82	NPR3
1110	NRAP: nebulin-related anchoring protein	1	1	578	2	7045	-4.65	0	1.56	0.82	VCL
1111	NTSR1: neurotensin receptor 1 (high affinity)	1	1	578	2	7045	-4.65	0	1.56	0.82	ARRB2
1112	OGG1: 8-oxoguanine DNA glycosylase	1	1	578	2	7045	-4.65	0	1.56	0.82	PRKCA
1113	OPHN1: oligophrenin 1	1	1	578	2	7045	-4.65	0	1.56	0.82	CDC42
1114	OPRK1: opioid receptor, kappa 1	1	1	578	2	7045	-4.65	0	1.56	0.82	SLC9A3R1
1115	P2RY1: purinergic receptor P2Y, G-protein coupled, 1	1	1	578	2	7045	-4.65	0	1.56	0.82	SLC9A3R1
1116	REG3A: regenerating islet-derived 3 alpha	1	1	578	2	7045	-4.65	0	1.56	0.82	SDC2
1117	GRIM19: cell death-regulatory protein GRIM19	1	1	578	2	7045	-4.65	0	1.56	0.82	XRN1
1118	GP6: glycoprotein VI (platelet)	1	1	578	2	7045	-4.65	0	1.56	0.82	FYN
1119	ANAPC5: anaphase promoting complex subunit 5	1	1	578	2	7045	-4.65	0	1.56	0.82	ZBTB16
1120	PDE6G: phosphodiesterase 6G, cGMP-specific, rod, gamma	1	1	578	2	7045	-4.65	0	1.56	0.82	GRB2
1121	SIRT6: sirtuin (silent mating type information regulation 2 homolog) 6 (S. cerevisiae)	1	1	578	2	7045	-4.65	0	1.56	0.82	CHD3
1122	C14orf166: chromosome 14 open reading frame 166	1	1	578	2	7045	-4.65	0	1.56	0.82	VCL
1123	RAP80: receptor associated protein 80	1	1	578	2	7045	-4.65	0	1.56	0.82	NR6A1
1124	PHF1: PHD finger protein 1	1	1	578	2	7045	-4.65	0	1.56	0.82	EZH2
1125	PIGH: phosphatidylinositol glycan, class H	1	1	578	2	7045	-4.65	0	1.56	0.82	PIGA
1126	PITPNA: phosphatidylinositol transfer protein, alpha	1	1	578	2	7045	-4.65	0	1.56	0.82	EGFR
1127	PLCB3: phospholipase C, beta 3 (phosphatidylinositol-specific)	1	1	578	2	7045	-4.65	0	1.56	0.82	RGS12
1128	IL20RA: interleukin 20 receptor, alpha	1	1	578	2	7045	-4.65	0	1.56	0.82	IL19
1129	PRRX1: paired related homeobox 1	1	1	578	2	7045	-4.65	0	1.56	0.82	MAFG
1130	PPM1B: protein phosphatase 1B (formerly 2C), magnesium-dependent, beta isoform	1	1	578	2	7045	-4.65	0	1.56	0.82	CDK6
1131	PPP2R5C: protein phosphatase 2, regulatory subunit B (B56), gamma isoform	1	1	578	2	7045	-4.65	0	1.56	0.82	AXIN1
1132	NXF2: nuclear RNA export factor 2	1	1	578	2	7045	-4.65	0	1.56	0.82	NUP153
1133	PRSS3: protease, serine, 3 (mesotrypsin)	1	1	578	2	7045	-4.65	0	1.56	0.82	APP
1134	PAK6: p21(CDKN1A)-activated kinase 6	1	1	578	2	7045	-4.65	0	1.56	0.82	CDC42
1135	GPR108: G protein-coupled receptor 108	1	1	578	2	7045	-4.65	0	1.56	0.82	GLRA2
1136	PSMB6: proteasome (prosome, macropain) subunit, beta type, 6	1	1	578	2	7045	-4.65	0	1.56	0.82	EZH2
1137	C11orf30: chromosome 11 open reading frame 30	1	1	578	2	7045	-4.65	0	1.56	0.82	BRCA2
1138	SAS10: disrupter of silencing 10	1	1	578	2	7045	-4.65	0	1.56	0.82	ZHX1
1139	AGTRAP: angiotensin II receptor-associated protein	1	1	578	2	7045	-4.65	0	1.56	0.82	PITPNC1
1140	SPTBN4: spectrin, beta, non-erythrocytic 4	1	1	578	2	7045	-4.65	0	1.56	0.82	PTPRN2
1141	PTPN7: protein tyrosine phosphatase, non-receptor type 7	1	1	578	2	7045	-4.65	0	1.56	0.82	MAPK14
1142	PTPRE: protein tyrosine phosphatase, receptor type, E	1	1	578	2	7045	-4.65	0	1.56	0.82	GRB2
1143	RAB5C: RAB5C, member RAS oncogene family	1	1	578	2	7045	-4.65	0	1.56	0.82	RIN3
1144	RAD51L3: RAD51-like 3 (S. cerevisiae)	1	1	578	2	7045	-4.65	0	1.56	0.82	XRCC3
1145	ZNF350: zinc finger protein 350	1	1	578	2	7045	-4.65	0	1.56	0.82	ATF7IP
1146	REST: RE1-silencing transcription factor	1	1	578	2	7045	-4.65	0	1.56	0.82	SIN3B
1147	RGS16: regulator of G-protein signalling 16	1	1	578	2	7045	-4.65	0	1.56	0.82	EGFR
1148	RPS19: ribosomal protein S19	1	1	578	2	7045	-4.65	0	1.56	0.82	VCL
1149	RPS20: ribosomal protein S20	1	1	578	2	7045	-4.65	0	1.56	0.82	VCL
1150	RPS21: ribosomal protein S21	1	1	578	2	7045	-4.65	0	1.56	0.82	VCL
1151	RSN: restin (Reed-Steinberg cell-expressed intermediate filament-associated protein)	1	1	578	2	7045	-4.65	0	1.56	0.82	PAFAH1B1
1152	SERPINB3: serine (or cysteine) proteinase inhibitor, clade B (ovalbumin), member 3	1	1	578	2	7045	-4.65	0	1.56	0.82	CTSS
1153	CXCL5: chemokine (C-X-C motif) ligand 5	1	1	578	2	7045	-4.65	0	1.56	0.82	IL8RB
1154	SEMG1: semenogelin I	1	1	578	2	7045	-4.65	0	1.56	0.82	PRKCA
1155	SLC1A1: solute carrier family 1 (neuronal/epithelial high affinity glutamate transporter, system Xag), member 1	1	1	578	2	7045	-4.65	0	1.56	0.82	PRKCA
1156	SORL1: sortilin-related receptor, L(DLR class) A repeats-containing	1	1	578	2	7045	-4.65	0	1.56	0.82	GGA1
1157	SPINT1: serine protease inhibitor, Kunitz type 1	1	1	578	2	7045	-4.65	0	1.56	0.82	FAM46A
1158	SSTR1: somatostatin receptor 1	1	1	578	2	7045	-4.65	0	1.56	0.82	CORT
1159	TCF21: transcription factor 21	1	1	578	2	7045	-4.65	0	1.56	0.82	TCF12
1160	TFPI: tissue factor pathway inhibitor (lipoprotein-associated coagulation inhibitor)	1	1	578	2	7045	-4.65	0	1.56	0.82	F10
1161	TPH1: tryptophan hydroxylase 1 (tryptophan 5-monooxygenase)	1	1	578	2	7045	-4.65	0	1.56	0.82	YWHAZ
1162	TPR: translocated promoter region (to activated MET oncogene)	1	1	578	2	7045	-4.65	0	1.56	0.82	NUP153
1163	UCP2: uncoupling protein 2 (mitochondrial, proton carrier)	1	1	578	2	7045	-4.65	0	1.56	0.82	YWHAZ
1164	UCP3: uncoupling protein 3 (mitochondrial, proton carrier)	1	1	578	2	7045	-4.65	0	1.56	0.82	YWHAZ
1165	ZIC1: Zic family member 1 (odd-paired homolog, Drosophila)	1	1	578	2	7045	-4.65	0	1.56	0.82	GLI1
1166	ZIC2: Zic family member 2 (odd-paired homolog, Drosophila)	1	1	578	2	7045	-4.65	0	1.56	0.82	GLI1
1167	MAPKAPK3: mitogen-activated protein kinase-activated protein kinase 3	1	1	578	2	7045	-4.65	0	1.56	0.82	MAPK14
1168	MLPH: melanophilin	1	1	578	2	7045	-4.65	0	1.56	0.82	RAB27A
1169	USP5: ubiquitin specific protease 5 (isopeptidase T)	1	1	578	2	7045	-4.65	0	1.56	0.82	RNF11
1170	AP3B2: adaptor-related protein complex 3, beta 2 subunit	1	1	578	2	7045	-4.65	0	1.56	0.82	CLTC
1171	CAMLG: calcium modulating ligand	1	1	578	2	7045	-4.65	0	1.56	0.82	EGFR
1172	USP11: ubiquitin specific protease 11	1	1	578	2	7045	-4.65	0	1.56	0.82	RANBP9
1173	RBM30: RNA binding motif protein 30	1	1	578	2	7045	-4.65	0	1.56	0.82	GRINL1A
1174	HDAC10: histone deacetylase 10	1	1	578	2	7045	-4.65	0	1.56	0.82	NCOR2
1175	SLA2: Src-like-adaptor 2	1	1	578	2	7045	-4.65	0	1.56	0.82	CBL
1176	TBC1D3: TBC1 domain family, member 3	1	1	578	2	7045	-4.65	0	1.56	0.82	CDC42
1177	MAF1: homolog of yeast MAF1	1	1	578	2	7045	-4.65	0	1.56	0.82	HBXIP
1178	SDPR: serum deprivation response (phosphatidylserine binding protein)	1	1	578	2	7045	-4.65	0	1.56	0.82	PRKCA
1179	TRIM55: tripartite motif-containing 55	1	1	578	2	7045	-4.65	0	1.56	0.82	USP13
1180	CAT: catalase	1	1	578	2	7045	-4.65	0	1.56	0.82	ATM
1181	MGC10561: hypothetical protein MGC10561	1	1	578	2	7045	-4.65	0	1.56	0.82	VCL
1182	PTPN5: protein tyrosine phosphatase, non-receptor type 5 (striatum-enriched)	1	1	578	2	7045	-4.65	0	1.56	0.82	FYN
1183	CNTNAP4: contactin associated protein-like 4	1	1	578	2	7045	-4.65	0	1.56	0.82	MAST3
1184	TP73L: tumor protein p73-like	1	1	578	2	7045	-4.65	0	1.56	0.82	GRB2
1185	PABPC4: poly(A) binding protein, cytoplasmic 4 (inducible form)	1	1	578	2	7045	-4.65	0	1.56	0.82	XRN1
1186	TNFRSF6B: tumor necrosis factor receptor superfamily, member 6b, decoy	1	1	578	2	7045	-4.65	0	1.56	0.82	FASLG
1187	MATN4: matrilin 4	1	1	578	2	7045	-4.65	0	1.56	0.82	MATN2
1188	SYNJ2: synaptojanin 2	1	1	578	2	7045	-4.65	0	1.56	0.82	GRB2
1189	ZNF259: zinc finger protein 259	1	1	578	2	7045	-4.65	0	1.56	0.82	EGFR
1190	UBE1C: ubiquitin-activating enzyme E1C (UBA3 homolog, yeast)	1	1	578	2	7045	-4.65	0	1.56	0.82	CHD3
1191	DKFZp761E198: hypothetical protein DKFZp761E198	1	1	578	2	7045	-4.65	0	1.56	0.82	PDLIM7
1192	IGSF8: immunoglobulin superfamily, member 8	1	1	578	2	7045	-4.65	0	1.56	0.82	CD81
1193	TRIP12: thyroid hormone receptor interactor 12	1	1	578	2	7045	-4.65	0	1.56	0.82	ATF7IP
1194	CD24: CD24 antigen (small cell lung carcinoma cluster 4 antigen)	1	1	578	2	7045	-4.65	0	1.56	0.82	FGR
1195	ACVRL1: activin A receptor type II-like 1	1	1	578	2	7045	-4.65	0	1.56	0.82	TGFBR2
1196	SURB7: SRB7 suppressor of RNA polymerase B homolog (yeast)	1	1	578	2	7045	-4.65	0	1.56	0.82	THRA
1197	SYTL5: synaptotagmin-like 5	1	1	578	2	7045	-4.65	0	1.56	0.82	RAB27A
1198	SH3BP5: SH3-domain binding protein 5 (BTK-associated)	1	1	578	2	7045	-4.65	0	1.56	0.82	MAPK8
1199	AKAP6: A kinase (PRKA) anchor protein 6	1	1	578	2	7045	-4.65	0	1.56	0.82	PDE4D
1200	SCARB1: scavenger receptor class B, member 1	1	1	578	2	7045	-4.65	0	1.56	0.82	PDZK1
1201	SLC4A8: solute carrier family 4, sodium bicarbonate cotransporter, member 8	1	1	578	2	7045	-4.65	0	1.56	0.82	SLC9A3R1
1202	TTID: titin immunoglobulin domain protein (myotilin)	1	1	578	2	7045	-4.65	0	1.56	0.82	ACTN1
1203	NFE2L3: nuclear factor (erythroid-derived 2)-like 3	1	1	578	2	7045	-4.65	0	1.56	0.82	MAFG
1204	CD58: CD58 antigen, (lymphocyte function-associated antigen 3)	1	1	578	2	7045	-4.65	0	1.56	0.82	CD2
1205	ZFYVE16: zinc finger, FYVE domain containing 16	1	1	578	2	7045	-4.65	0	1.56	0.82	RNF11
1206	KIAA0087: KIAA0087 gene product	1	1	578	2	7045	-4.65	0	1.56	0.82	RPN1
1207	SEPT7: septin 7	1	1	578	2	7045	-4.65	0	1.56	0.82	2014-09-09
1208	MAGEA11: melanoma antigen family A, 11	4	4	575	56	6991	-4.65	0	0.39	0.32	ACTN1 C20orf72 RFP ZBTB16
1209	FN1: fibronectin 1	4	4	575	55	6992	-4.66	0	0.41	0.33	FASLG MATN2 SDC2 VCL
1210	ACTC: actin, alpha, cardiac muscle	3	3	576	25	7022	-4.67	0	1.03	0.66	ACTN4 PLEC1 VCL
1211	PCAF: p300/CBP-associated factor	3	3	576	25	7022	-4.67	0	1.03	0.66	BRCA2 NCOA4 NOTCH1
1212	PPP1CA: protein phosphatase 1, catalytic subunit, alpha isoform	1	1	578	32	7015	-4.68	0	0.08	0.07	PPP1R10
1213	TBP: TATA box binding protein	4	4	575	52	6995	-4.68	0	0.47	0.38	PAX6 POU2F1 SPIB TRIP4
1214	FXR2: fragile X mental retardation, autosomal homolog 2	3	3	576	49	6998	-4.69	0	0.27	0.23	GKAP1 NCK2 RBMX
1215	FNBP3: formin binding protein 3	4	4	575	47	7000	-4.69	0	0.6	0.46	RLF SERPINB9 STIM2 VCL
1216	CENTA1: centaurin, alpha 1	2	2	577	12	7035	-4.69	0	1.24	0.72	PRKCA PRKCZ
1217	CLU: clusterin (complement lysis inhibitor, SP-40,40, sulfated glycoprotein 2, testosterone-repressed prostate message 2, apolipoprotein J)	2	2	577	12	7035	-4.69	0	1.24	0.72	C7 TGFBR2
1218	AP2A1: adaptor-related protein complex 2, alpha 1 subunit	2	2	577	12	7035	-4.69	0	1.24	0.72	PICALM RAB11FIP2
1219	DLST: dihydrolipoamide S-succinyltransferase (E2 component of 2-oxo-glutarate complex)	2	2	577	12	7035	-4.69	0	1.24	0.72	ZBTB16 ZHX1
1220	ELA2: elastase 2, neutrophil	2	2	577	12	7035	-4.69	0	1.24	0.72	LRP1 SLPI
1221	SKIIP: SKI interacting protein	2	2	577	12	7035	-4.69	0	1.24	0.72	NCOR2 SKI
1222	DISC1: disrupted in schizophrenia 1	2	2	577	12	7035	-4.69	0	1.24	0.72	RANBP9 YWHAG
1223	GNA15: guanine nucleotide binding protein (G protein), alpha 15 (Gq class)	2	2	577	12	7035	-4.69	0	1.24	0.72	CNR2 IL8RB
1224	HSPE1: heat shock 10kDa protein 1 (chaperonin 10)	2	2	577	12	7035	-4.69	0	1.24	0.72	VCL ZHX1
1225	IGF2: insulin-like growth factor 2 (somatomedin A)	2	2	577	12	7035	-4.69	0	1.24	0.72	IGF1R IGFBP1
1226	ITGAM: integrin, alpha M (complement component receptor 3, alpha; also known as CD11b (p170), macrophage antigen alpha polypeptide)	2	2	577	12	7035	-4.69	0	1.24	0.72	CD14 PLAUR
1227	ATF1: activating transcription factor 1	2	2	577	12	7035	-4.69	0	1.24	0.72	NFIL3 SPI1
1228	NFATC2: nuclear factor of activated T-cells, cytoplasmic, calcineurin-dependent 2	2	2	577	12	7035	-4.69	0	1.24	0.72	PRKCZ YWHAZ
1229	RXRB: retinoid X receptor, beta	2	2	577	12	7035	-4.69	0	1.24	0.72	AKAP13 THRA
1230	TF: transferrin	2	2	577	12	7035	-4.69	0	1.24	0.72	IGFBP1 TFRC
1231	C1QBP: complement component 1, q subcomponent binding protein	2	2	577	12	7035	-4.69	0	1.24	0.72	PRKCA PRKCZ
1232	TRAF5: TNF receptor-associated factor 5	2	2	577	12	7035	-4.69	0	1.24	0.72	RIPK1 RIPK2
1233	UBE2L3: ubiquitin-conjugating enzyme E2L 3	2	2	577	12	7035	-4.69	0	1.24	0.72	CBL PARK2
1234	UBTF: upstream binding transcription factor, RNA polymerase I	2	2	577	12	7035	-4.69	0	1.24	0.72	IRS2 LEF1
1235	PPFIA1: protein tyrosine phosphatase, receptor type, f polypeptide (PTPRF), interacting protein (liprin), alpha 1	2	2	577	12	7035	-4.69	0	1.24	0.72	CAST PPFIBP2
1236	FBF1: Fas (TNFRSF6) binding factor 1	2	2	577	12	7035	-4.69	0	1.24	0.72	FAS RFP
1237	CPNE1: copine I	2	2	577	12	7035	-4.69	0	1.24	0.72	BCOR PITPNM2
1238	MTA1: metastasis associated 1	2	2	577	12	7035	-4.69	0	1.24	0.72	GRB2 MNAT1
1239	PIN1: protein (peptidyl-prolyl cis/trans isomerase) NIMA-interacting 1	2	2	577	41	7006	-4.69	0	0.16	0.15	RAB4A RAI1
1240	LNX: ligand of numb-protein X	2	2	577	41	7006	-4.69	0	0.16	0.15	KHDRBS3 RBMX
1241	SAT: spermidine/spermine N1-acetyltransferase	3	3	576	48	6999	-4.71	0	0.28	0.24	CHD3 KCNA4 ZHX1
1242	NIF3L1: NIF3 NGG1 interacting factor 3-like 1 (S. pombe)	1	1	578	31	7016	-4.72	0	0.08	0.08	COPS2
1243	GNAI1: guanine nucleotide binding protein (G protein), alpha inhibiting activity polypeptide 1	3	3	576	27	7020	-4.73	0	0.91	0.6	IGF1R RGS10 RGS12
1244	PAFAH1B3: platelet-activating factor acetylhydrolase, isoform Ib, gamma subunit 29kDa	3	3	576	27	7020	-4.73	0	0.91	0.6	PAFAH1B1 ZBTB16 ZHX1
1245	ATF4: activating transcription factor 4 (tax-responsive enhancer element B67)	3	3	576	28	7019	-4.75	0	0.86	0.6	ATF7 CEBPE CREB5
1246	SERPINA3: serine (or cysteine) proteinase inhibitor, clade A (alpha-1 antiproteinase, antitrypsin), member 3	2	2	577	13	7034	-4.76	0	1.15	0.71	APP LRP1
1247	GTF3C1: general transcription factor IIIC, polypeptide 1, alpha 220kDa	2	2	577	13	7034	-4.76	0	1.15	0.71	DEDD EZH2
1248	APOE: apolipoprotein E	2	2	577	13	7034	-4.76	0	1.15	0.71	LRP1 SDC2
1249	IRAK1: interleukin-1 receptor-associated kinase 1	2	2	577	13	7034	-4.76	0	1.15	0.71	PRKCZ TOLLIP
1250	LMNA: lamin A/C	2	2	577	13	7034	-4.76	0	1.15	0.71	EMD PRKCA
1251	MAPT: microtubule-associated protein tau	2	2	577	13	7034	-4.76	0	1.15	0.71	SPTB YWHAZ
1252	NME1: non-metastatic cells 1, protein (NM23A) expressed in	2	2	577	13	7034	-4.76	0	1.15	0.71	ITGB1 RORA
1253	PPARBP: PPAR binding protein	2	2	577	13	7034	-4.76	0	1.15	0.71	ESR2 RORA
1254	SH3GL2: SH3-domain GRB2-like 2	2	2	577	13	7034	-4.76	0	1.15	0.71	CBL EMD
1255	SNAP25: synaptosomal-associated protein, 25kDa	2	2	577	13	7034	-4.76	0	1.15	0.71	SYT1 TRIM9
1256	TIAM1: T-cell lymphoma invasion and metastasis 1	2	2	577	13	7034	-4.76	0	1.15	0.71	CD44 PRKCA
1257	TSC1: tuberous sclerosis 1	2	2	577	13	7034	-4.76	0	1.15	0.71	YWHAG YWHAZ
1258	GNAI2: guanine nucleotide binding protein (G protein), alpha inhibiting activity polypeptide 2	3	3	576	29	7018	-4.77	0	0.82	0.56	EGFR IGF1R RGS12
1259	TGFB1: transforming growth factor, beta 1 (Camurati-Engelmann disease)	3	3	576	29	7018	-4.77	0	0.82	0.56	APP TGFBR2 TGFBR3
1260	THBS1: thrombospondin 1	3	3	576	29	7018	-4.77	0	0.82	0.56	ITGB1 LRP1 LRP5
1261	YWHAH: tyrosine 3-monooxygenase/tryptophan 5-monooxygenase activation protein, eta polypeptide	3	3	576	29	7018	-4.77	0	0.82	0.56	ESR2 KCNH2 THRA
1262	ASCC2: activating signal cointegrator 1 complex subunit 2	3	3	576	29	7018	-4.77	0	0.82	0.56	CKAP4 DEAF1 RNF11
1263	CDK2: cyclin-dependent kinase 2	3	3	576	30	7017	-4.79	0	0.77	0.55	CCNB3 MS4A3 PRKCH
1264	LUC7L2: LUC7-like 2 (S. cerevisiae)	3	3	576	30	7017	-4.79	0	0.77	0.55	ATF7IP CHD3 ULK2
1265	HGS: hepatocyte growth factor-regulated tyrosine kinase substrate	3	3	576	30	7017	-4.79	0	0.77	0.55	CLTC DAZAP2 GKAP1
1266	GIT1: G protein-coupled receptor kinase interactor 1	3	3	576	31	7016	-4.8	0	0.73	0.53	CAST GRK5 HBXIP
1267	TRIP13: thyroid hormone receptor interactor 13	3	3	576	40	7007	-4.81	0	0.44	0.36	ASB13 PARK2 SELENBP1
1268	YAP1: Yes-associated protein 1, 65kDa	2	2	577	14	7033	-4.81	0	1.06	0.67	RUNX2 SLC9A3R1
1269	CBX1: chromobox homolog 1 (HP1 beta homolog Drosophila )	2	2	577	14	7033	-4.81	0	1.06	0.67	CBX5 DNMT3A
1270	COL4A1: collagen, type IV, alpha 1	2	2	577	14	7033	-4.81	0	1.06	0.67	APP MATN2
1271	COL4A3: collagen, type IV, alpha 3 (Goodpasture antigen)	2	2	577	14	7033	-4.81	0	1.06	0.67	APP MATN2
1272	DCTN1: dynactin 1 (p150, glued homolog, Drosophila)	2	2	577	14	7033	-4.81	0	1.06	0.67	GRB2 PAFAH1B1
1273	DNM2: dynamin 2	2	2	577	14	7033	-4.81	0	1.06	0.67	ATF7IP SHANK1
1274	MARK3: MAP/microtubule affinity-regulating kinase 3	2	2	577	14	7033	-4.81	0	1.06	0.67	ASB13 PNPLA2
1275	MAX: MYC associated factor X	2	2	577	14	7033	-4.81	0	1.06	0.67	SPAG9 TRRAP
1276	ATF3: activating transcription factor 3	2	2	577	14	7033	-4.81	0	1.06	0.67	ATF7 CREB5
1277	PBX2: pre-B-cell leukemia transcription factor 2	2	2	577	14	7033	-4.81	0	1.06	0.67	BAIAP2 SMYD3
1278	PDGFRA: platelet-derived growth factor receptor, alpha polypeptide	2	2	577	14	7033	-4.81	0	1.06	0.67	PDGFRB SLC9A3R1
1279	RAD51: RAD51 homolog (RecA homolog, E. coli) (S. cerevisiae)	2	2	577	14	7033	-4.81	0	1.06	0.67	BRCA2 CHD3
1280	S100B: S100 calcium binding protein, beta (neural)	2	2	577	14	7033	-4.81	0	1.06	0.67	NDRG1 PGM1
1281	TGFB1I1: transforming growth factor beta 1 induced transcript 1	2	2	577	14	7033	-4.81	0	1.06	0.67	PTPN12 TGFBR2
1282	IMMT: inner membrane protein, mitochondrial (mitofilin)	1	1	578	29	7018	-4.82	0	0.1	0.09	CHD3
1283	HSPA8: heat shock 70kDa protein 8	3	3	576	33	7014	-4.82	0	0.65	0.48	JAK2 TCERG1 VCL
1284	CDC2: cell division cycle 2, G1 to S and G2 to M	3	3	576	34	7013	-4.83	0	0.61	0.46	FANCC FYN ZBTB16
1285	CDKN1A: cyclin-dependent kinase inhibitor 1A (p21, Cip1)	3	3	576	38	7009	-4.83	0	0.49	0.4	C7orf20 CDC5L CDK6
1286	INSR: insulin receptor	3	3	576	37	7010	-4.83	0	0.52	0.4	IRS2 PTPN12 SORBS1
1287	AKT1: v-akt murine thymoma viral oncogene homolog 1	2	2	577	36	7011	-4.84	0	0.23	0.21	PRKCZ YWHAZ
1288	PARP2: poly (ADP-ribose) polymerase family, member 2	1	1	578	3	7044	-4.85	0	1.31	0.76	CENPA
1289	USH1C: Usher syndrome 1C (autosomal recessive, severe)	1	1	578	3	7044	-4.85	0	1.31	0.76	CDH23
1290	CDH15: cadherin 15, M-cadherin (myotubule)	1	1	578	3	7044	-4.85	0	1.31	0.76	GNA12
1291	TRAP1: TNF receptor-associated protein 1	1	1	578	3	7044	-4.85	0	1.31	0.76	EXT1
1292	TNIP1: TNFAIP3 interacting protein 1	1	1	578	3	7044	-4.85	0	1.31	0.76	RNF11
1293	CDKN2D: cyclin-dependent kinase inhibitor 2D (p19, inhibits CDK4)	1	1	578	3	7044	-4.85	0	1.31	0.76	CDK6
1294	TRDN: triadin	1	1	578	3	7044	-4.85	0	1.31	0.76	CASQ2
1295	ARFGEF2: ADP-ribosylation factor guanine nucleotide-exchange factor 2 (brefeldin A-inhibited)	1	1	578	3	7044	-4.85	0	1.31	0.76	ARFGEF1
1296	CDC42EP3: CDC42 effector protein (Rho GTPase binding) 3	1	1	578	3	7044	-4.85	0	1.31	0.76	CDC42
1297	IVNS1ABP: influenza virus NS1A binding protein	1	1	578	3	7044	-4.85	0	1.31	0.76	CHD3
1298	MALT1: mucosa associated lymphoid tissue lymphoma translocation gene 1	1	1	578	3	7044	-4.85	0	1.31	0.76	UBB
1299	RIPK3: receptor-interacting serine-threonine kinase 3	1	1	578	3	7044	-4.85	0	1.31	0.76	RIPK1
1300	COPE: coatomer protein complex, subunit epsilon	1	1	578	3	7044	-4.85	0	1.31	0.76	ARF1
1301	CHRNA1: cholinergic receptor, nicotinic, alpha polypeptide 1 (muscle)	1	1	578	3	7044	-4.85	0	1.31	0.76	CHRNE
1302	ADCYAP1: adenylate cyclase activating polypeptide 1 (pituitary)	1	1	578	3	7044	-4.85	0	1.31	0.76	VIPR2
1303	ADD2: adducin 2 (beta)	1	1	578	3	7044	-4.85	0	1.31	0.76	FYN
1304	CLTA: clathrin, light polypeptide (Lca)	1	1	578	3	7044	-4.85	0	1.31	0.76	CLTC
1305	CLTB: clathrin, light polypeptide (Lcb)	1	1	578	3	7044	-4.85	0	1.31	0.76	CLTC
1306	MGC42174: hypothetical protein MGC42174	1	1	578	3	7044	-4.85	0	1.31	0.76	VCL
1307	COMT: catechol-O-methyltransferase	1	1	578	3	7044	-4.85	0	1.31	0.76	LITAF
1308	CSF1: colony stimulating factor 1 (macrophage)	1	1	578	3	7044	-4.85	0	1.31	0.76	TNF
1309	CSH1: chorionic somatomammotropin hormone 1 (placental lactogen)	1	1	578	3	7044	-4.85	0	1.31	0.76	PTPN12
1310	CST3: cystatin C (amyloid angiopathy and cerebral hemorrhage)	1	1	578	3	7044	-4.85	0	1.31	0.76	CTSS
1311	CTRB1: chymotrypsinogen B1	1	1	578	3	7044	-4.85	0	1.31	0.76	APP
1312	CYBA: cytochrome b-245, alpha polypeptide	1	1	578	3	7044	-4.85	0	1.31	0.76	NCF2
1313	DAPK3: death-associated protein kinase 3	1	1	578	3	7044	-4.85	0	1.31	0.76	PRKCZ
1314	DDX1: DEAD (Asp-Glu-Ala-Asp) box polypeptide 1	1	1	578	3	7044	-4.85	0	1.31	0.76	VCL
1315	DPYSL2: dihydropyrimidinase-like 2	1	1	578	3	7044	-4.85	0	1.31	0.76	NUMB
1316	DR1: down-regulator of transcription 1, TBP-binding (negative cofactor 2)	1	1	578	3	7044	-4.85	0	1.31	0.76	NFIL3
1317	AGTR1: angiotensin II receptor, type 1	1	1	578	3	7044	-4.85	0	1.31	0.76	JAK2
1318	EEF1B2: eukaryotic translation elongation factor 1 beta 2	1	1	578	3	7044	-4.85	0	1.31	0.76	ULK2
1319	EIF4EBP1: eukaryotic translation initiation factor 4E binding protein 1	1	1	578	3	7044	-4.85	0	1.31	0.76	MVD
1320	EXT2: exostoses (multiple) 2	1	1	578	3	7044	-4.85	0	1.31	0.76	EXT1
1321	F7: coagulation factor VII (serum prothrombin conversion accelerator)	1	1	578	3	7044	-4.85	0	1.31	0.76	F10
1322	FANCE: Fanconi anemia, complementation group E	1	1	578	3	7044	-4.85	0	1.31	0.76	FANCC
1323	FCGRT: Fc fragment of IgG, receptor, transporter, alpha	1	1	578	3	7044	-4.85	0	1.31	0.76	CA6
1324	ZHX3: zinc fingers and homeoboxes 3	1	1	578	3	7044	-4.85	0	1.31	0.76	ZHX1
1325	ZZEF1: zinc finger, ZZ type with EF hand domain 1	1	1	578	3	7044	-4.85	0	1.31	0.76	PTPN4
1326	USP22: ubiquitin specific protease 22	1	1	578	3	7044	-4.85	0	1.31	0.76	HEXA
1327	NOMO1: NODAL modulator 1	1	1	578	3	7044	-4.85	0	1.31	0.76	NCLN
1328	RBM9: RNA binding motif protein 9	1	1	578	3	7044	-4.85	0	1.31	0.76	DAZAP2
1329	CCNDBP1: cyclin D-type binding-protein 1	1	1	578	3	7044	-4.85	0	1.31	0.76	GRAP2
1330	ALOX5: arachidonate 5-lipoxygenase	1	1	578	3	7044	-4.85	0	1.31	0.76	GRB2
1331	FSHB: follicle stimulating hormone, beta polypeptide	1	1	578	3	7044	-4.85	0	1.31	0.76	CGA
1332	GABBR1: gamma-aminobutyric acid (GABA) B receptor, 1	1	1	578	3	7044	-4.85	0	1.31	0.76	CHFR
1333	COG4: component of oligomeric golgi complex 4	1	1	578	3	7044	-4.85	0	1.31	0.76	COG5
1334	ASF1A: ASF1 anti-silencing function 1 homolog A (S. cerevisiae)	1	1	578	3	7044	-4.85	0	1.31	0.76	TLK1
1335	GCG: glucagon	1	1	578	3	7044	-4.85	0	1.31	0.76	GLP2R
1336	Rgr: Ral-GDS related protein Rgr	1	1	578	3	7044	-4.85	0	1.31	0.76	RAP1A
1337	GPLD1: glycosylphosphatidylinositol specific phospholipase D1	1	1	578	3	7044	-4.85	0	1.31	0.76	DAF
1338	GRIN2C: glutamate receptor, ionotropic, N-methyl D-aspartate 2C	1	1	578	3	7044	-4.85	0	1.31	0.76	IL16
1339	CXCL1: chemokine (C-X-C motif) ligand 1 (melanoma growth stimulating activity, alpha)	1	1	578	3	7044	-4.85	0	1.31	0.76	IL8RB
1340	CXCL2: chemokine (C-X-C motif) ligand 2	1	1	578	3	7044	-4.85	0	1.31	0.76	IL8RB
1341	GSTP1: glutathione S-transferase pi	1	1	578	3	7044	-4.85	0	1.31	0.76	MAPK8
1342	GYG: glycogenin	1	1	578	3	7044	-4.85	0	1.31	0.76	POM121
1343	LASS2: LAG1 longevity assurance homolog 2 (S. cerevisiae)	1	1	578	3	7044	-4.85	0	1.31	0.76	ASGR2
1344	H2AFX: H2A histone family, member X	1	1	578	3	7044	-4.85	0	1.31	0.76	ATM
1345	HFE: hemochromatosis	1	1	578	3	7044	-4.85	0	1.31	0.76	TFRC
1346	HOXA10: homeo box A10	1	1	578	3	7044	-4.85	0	1.31	0.76	PBX1
1347	HSPCB: heat shock 90kDa protein 1, beta	1	1	578	3	7044	-4.85	0	1.31	0.76	STARD13
1348	IFNGR1: interferon gamma receptor 1	1	1	578	3	7044	-4.85	0	1.31	0.76	IFNG
1349	APOH: apolipoprotein H (beta-2-glycoprotein I)	1	1	578	3	7044	-4.85	0	1.31	0.76	ANXA2
1350	IK: IK cytokine, down-regulator of HLA II	1	1	578	3	7044	-4.85	0	1.31	0.76	CHD3
1351	IL12RB2: interleukin 12 receptor, beta 2	1	1	578	3	7044	-4.85	0	1.31	0.76	JAK2
1352	MGC45871: hypothetical protein MGC45871	1	1	578	3	7044	-4.85	0	1.31	0.76	ZBTB16
1353	IL15RA: interleukin 15 receptor, alpha	1	1	578	3	7044	-4.85	0	1.31	0.76	IL2RG
1354	IL18: interleukin 18 (interferon-gamma-inducing factor)	1	1	578	3	7044	-4.85	0	1.31	0.76	IL18RAP
1355	KCNJ10: potassium inwardly-rectifying channel, subfamily J, member 10	1	1	578	3	7044	-4.85	0	1.31	0.76	IL16
1356	KRT6A: keratin 6A	1	1	578	3	7044	-4.85	0	1.31	0.76	KRT17
1357	LBP: lipopolysaccharide binding protein	1	1	578	3	7044	-4.85	0	1.31	0.76	CD14
1358	ARHGAP5: Rho GTPase activating protein 5	1	1	578	3	7044	-4.85	0	1.31	0.76	ITGB1
1359	LPP: LIM domain containing preferred translocation partner in lipoma	1	1	578	3	7044	-4.85	0	1.31	0.76	SHPRH
1360	LTB: lymphotoxin beta (TNF superfamily, member 3)	1	1	578	3	7044	-4.85	0	1.31	0.76	LTA
1361	LTK: leukocyte tyrosine kinase	1	1	578	3	7044	-4.85	0	1.31	0.76	CBL
1362	MKI67: antigen identified by monoclonal antibody Ki-67	1	1	578	3	7044	-4.85	0	1.31	0.76	CBX5
1363	MLF1: myeloid leukemia factor 1	1	1	578	3	7044	-4.85	0	1.31	0.76	YWHAZ
1364	SERPINC1: serine (or cysteine) proteinase inhibitor, clade C (antithrombin), member 1	1	1	578	3	7044	-4.85	0	1.31	0.76	SDC2
1365	MYH9: myosin, heavy polypeptide 9, non-muscle	1	1	578	3	7044	-4.85	0	1.31	0.76	VCL
1366	MYO5B: myosin VB	1	1	578	3	7044	-4.85	0	1.31	0.76	RAB11FIP2
1367	MYO7A: myosin VIIA (Usher syndrome 1B (autosomal recessive, severe))	1	1	578	3	7044	-4.85	0	1.31	0.76	CDH23
1368	NCF4: neutrophil cytosolic factor 4, 40kDa	1	1	578	3	7044	-4.85	0	1.31	0.76	NCF2
1369	NEU1: sialidase 1 (lysosomal sialidase)	1	1	578	3	7044	-4.85	0	1.31	0.76	GALNS
1370	NFATC4: nuclear factor of activated T-cells, cytoplasmic, calcineurin-dependent 4	1	1	578	3	7044	-4.85	0	1.31	0.76	YWHAZ
1371	NOS2A: nitric oxide synthase 2A (inducible, hepatocytes)	1	1	578	3	7044	-4.85	0	1.31	0.76	SLC9A3R1
1372	ATP2A1: ATPase, Ca++ transporting, cardiac muscle, fast twitch 1	1	1	578	3	7044	-4.85	0	1.31	0.76	IRS2
1373	NPPC: natriuretic peptide precursor C	1	1	578	3	7044	-4.85	0	1.31	0.76	NPR3
1374	NPR1: natriuretic peptide receptor A/guanylate cyclase A (atrionatriuretic peptide receptor A)	1	1	578	3	7044	-4.85	0	1.31	0.76	ATF7IP
1375	NPY2R: neuropeptide Y receptor Y2	1	1	578	3	7044	-4.85	0	1.31	0.76	RGS12
1376	ARS2: arsenate resistance protein ARS2	1	1	578	3	7044	-4.85	0	1.31	0.76	CHD3
1377	RAPGEF6: Rap guanine nucleotide exchange factor (GEF) 6	1	1	578	3	7044	-4.85	0	1.31	0.76	RAP1A
1378	LOC51760: B/K protein	1	1	578	3	7044	-4.85	0	1.31	0.76	C14orf123
1379	SIX4: sine oculis homeobox homolog 4 (Drosophila)	1	1	578	3	7044	-4.85	0	1.31	0.76	TLE3
1380	PEX6: peroxisomal biogenesis factor 6	1	1	578	3	7044	-4.85	0	1.31	0.76	ATF7IP
1381	POU5F1: POU domain, class 5, transcription factor 1	1	1	578	3	7044	-4.85	0	1.31	0.76	MNAT1
1382	PPP1R12C: protein phosphatase 1, regulatory (inhibitor) subunit 12C	1	1	578	3	7044	-4.85	0	1.31	0.76	IL16
1383	RNF111: ring finger protein 111	1	1	578	3	7044	-4.85	0	1.31	0.76	SMAD6
1384	FAM46C: family with sequence similarity 46, member C	1	1	578	3	7044	-4.85	0	1.31	0.76	DAZAP2
1385	FNBP1L: formin binding protein 1-like	1	1	578	3	7044	-4.85	0	1.31	0.76	USP13
1386	PPP2R1B: protein phosphatase 2 (formerly 2A), regulatory subunit A (PR 65), beta isoform	1	1	578	3	7044	-4.85	0	1.31	0.76	JAK2
1387	VEZATIN: transmembrane protein vezatin	1	1	578	3	7044	-4.85	0	1.31	0.76	CTNNA1
1388	PRKAB1: protein kinase, AMP-activated, beta 1 non-catalytic subunit	1	1	578	3	7044	-4.85	0	1.31	0.76	F10
1389	ZNF167: zinc finger protein 167	1	1	578	3	7044	-4.85	0	1.31	0.76	NFIC
1390	MAP2K5: mitogen-activated protein kinase kinase 5	1	1	578	3	7044	-4.85	0	1.31	0.76	PRKCZ
1391	PSMB1: proteasome (prosome, macropain) subunit, beta type, 1	1	1	578	3	7044	-4.85	0	1.31	0.76	VCL
1392	C7orf36: chromosome 7 open reading frame 36	1	1	578	3	7044	-4.85	0	1.31	0.76	CHD3
1393	AVEN: apoptosis, caspase activation inhibitor	1	1	578	3	7044	-4.85	0	1.31	0.76	VCL
1394	PSMD10: proteasome (prosome, macropain) 26S subunit, non-ATPase, 10	1	1	578	3	7044	-4.85	0	1.31	0.76	GRB2
1395	RHOJ: ras homolog gene family, member J	1	1	578	3	7044	-4.85	0	1.31	0.76	CDC42
1396	PTGIR: prostaglandin I2 (prostacyclin) receptor (IP)	1	1	578	3	7044	-4.85	0	1.31	0.76	GNAS
1397	LRRC7: leucine rich repeat containing 7	1	1	578	3	7044	-4.85	0	1.31	0.76	ACTN4
1398	SEMA6A: sema domain, transmembrane domain (TM), and cytoplasmic domain, (semaphorin) 6A	1	1	578	3	7044	-4.85	0	1.31	0.76	SORBS1
1399	KIAA1549: KIAA1549 protein	1	1	578	3	7044	-4.85	0	1.31	0.76	ZBTB16
1400	RAPSN: receptor-associated protein of the synapse, 43kD	1	1	578	3	7044	-4.85	0	1.31	0.76	GRB2
1401	RDS: retinal degeneration, slow	1	1	578	3	7044	-4.85	0	1.31	0.76	GRAP2
1402	PAPPA2: pappalysin 2	1	1	578	3	7044	-4.85	0	1.31	0.76	ATF7IP
1403	RPS7: ribosomal protein S7	1	1	578	3	7044	-4.85	0	1.31	0.76	IPO7
1404	RRBP1: ribosome binding protein 1 homolog 180kDa (dog)	1	1	578	3	7044	-4.85	0	1.31	0.76	ATF7IP
1405	S100A7: S100 calcium binding protein A7 (psoriasin 1)	1	1	578	3	7044	-4.85	0	1.31	0.76	RANBP9
1406	MAPK12: mitogen-activated protein kinase 12	1	1	578	3	7044	-4.85	0	1.31	0.76	GRB2
1407	TRAPPC2: trafficking protein particle complex 2	1	1	578	3	7044	-4.85	0	1.31	0.76	CLIC1
1408	ACD: adrenocortical dysplasia homolog (mouse)	1	1	578	3	7044	-4.85	0	1.31	0.76	POT1
1409	SLC2A4: solute carrier family 2 (facilitated glucose transporter), member 4	1	1	578	3	7044	-4.85	0	1.31	0.76	EHD2
1410	SUMO3: SMT3 suppressor of mif two 3 homolog 3 (yeast)	1	1	578	3	7044	-4.85	0	1.31	0.76	SENP2
1411	SOD1: superoxide dismutase 1, soluble (amyotrophic lateral sclerosis 1 (adult))	1	1	578	3	7044	-4.85	0	1.31	0.76	PPP3CA
1412	SSTR3: somatostatin receptor 3	1	1	578	3	7044	-4.85	0	1.31	0.76	CORT
1413	BSG: basigin (OK blood group)	1	1	578	3	7044	-4.85	0	1.31	0.76	PDLIM7
1414	SVIL: supervillin	1	1	578	3	7044	-4.85	0	1.31	0.76	P2RX7
1415	BTC: betacellulin	1	1	578	3	7044	-4.85	0	1.31	0.76	EGFR
1416	TACR1: tachykinin receptor 1	1	1	578	3	7044	-4.85	0	1.31	0.76	GRK5
1417	TEAD4: TEA domain family member 4	1	1	578	3	7044	-4.85	0	1.31	0.76	VGLL1
1418	ICAM5: intercellular adhesion molecule 5, telencephalin	1	1	578	3	7044	-4.85	0	1.31	0.76	ITGAL
1419	TRPC5: transient receptor potential cation channel, subfamily C, member 5	1	1	578	3	7044	-4.85	0	1.31	0.76	SLC9A3R1
1420	TTC1: tetratricopeptide repeat domain 1	1	1	578	3	7044	-4.85	0	1.31	0.76	GNAS
1421	UBE2G2: ubiquitin-conjugating enzyme E2G 2 (UBC7 homolog, yeast)	1	1	578	3	7044	-4.85	0	1.31	0.76	CBL
1422	CACNB4: calcium channel, voltage-dependent, beta 4 subunit	1	1	578	3	7044	-4.85	0	1.31	0.76	CACNA1A
1423	MGC5356: hypothetical protein MGC5356	1	1	578	3	7044	-4.85	0	1.31	0.76	PDLIM7
1424	KCTD15: potassium channel tetramerisation domain containing 15	1	1	578	3	7044	-4.85	0	1.31	0.76	RFP
1425	HPS6: Hermansky-Pudlak syndrome 6	1	1	578	3	7044	-4.85	0	1.31	0.76	MNAT1
1426	CART1: cartilage paired-class homeoprotein 1	1	1	578	3	7044	-4.85	0	1.31	0.76	ALX4
1427	CAPZA1: capping protein (actin filament) muscle Z-line, alpha 1	1	1	578	3	7044	-4.85	0	1.31	0.76	SH3KBP1
1428	MGC2560: hypothetical LOC83640	1	1	578	3	7044	-4.85	0	1.31	0.76	RBMX
1429	C4orf17: chromosome 4 open reading frame 17	1	1	578	3	7044	-4.85	0	1.31	0.76	CHD3
1430	MGC15882: hypothetical protein MGC15882	1	1	578	3	7044	-4.85	0	1.31	0.76	DAZAP2
1431	ITGA8: integrin, alpha 8	1	1	578	3	7044	-4.85	0	1.31	0.76	ITGB1
1432	EIF3S3: eukaryotic translation initiation factor 3, subunit 3 gamma, 40kDa	1	1	578	3	7044	-4.85	0	1.31	0.76	ABI3
1433	STX16: syntaxin 16	1	1	578	3	7044	-4.85	0	1.31	0.76	PTPN12
1434	NOL4: nucleolar protein 4	1	1	578	3	7044	-4.85	0	1.31	0.76	CTBP2
1435	TNFRSF18: tumor necrosis factor receptor superfamily, member 18	1	1	578	3	7044	-4.85	0	1.31	0.76	TNFSF18
1436	BANF1: barrier to autointegration factor 1	1	1	578	3	7044	-4.85	0	1.31	0.76	EMD
1437	APPBP1: amyloid beta precursor protein binding protein 1, 59kDa	1	1	578	3	7044	-4.85	0	1.31	0.76	APP
1438	ACTN3: actinin, alpha 3	1	1	578	3	7044	-4.85	0	1.31	0.76	MYPN
1439	FATE1: fetal and adult testis expressed 1	1	1	578	3	7044	-4.85	0	1.31	0.76	EMD
1440	UBE2M: ubiquitin-conjugating enzyme E2M (UBC12 homolog, yeast)	1	1	578	3	7044	-4.85	0	1.31	0.76	CPNE2
1441	PIGQ: phosphatidylinositol glycan, class Q	1	1	578	3	7044	-4.85	0	1.31	0.76	PIGA
1442	CD3D: CD3D antigen, delta polypeptide (TiT3 complex)	1	1	578	3	7044	-4.85	0	1.31	0.76	CD8B1
1443	OSMR: oncostatin M receptor	1	1	578	3	7044	-4.85	0	1.31	0.76	JAK2
1444	RAB11B: RAB11B, member RAS oncogene family	1	1	578	3	7044	-4.85	0	1.31	0.76	RAB11FIP2
1445	KIF3B: kinesin family member 3B	1	1	578	3	7044	-4.85	0	1.31	0.76	RAB4A
1446	HPRP8BP: U5 snRNP-specific 40 kDa protein (hPrp8-binding)	1	1	578	3	7044	-4.85	0	1.31	0.76	DDR1
1447	HAND1: heart and neural crest derivatives expressed 1	1	1	578	3	7044	-4.85	0	1.31	0.76	TCF12
1448	HOMER2: homer homolog 2 (Drosophila)	1	1	578	3	7044	-4.85	0	1.31	0.76	ITPR1
1449	CD38: CD38 antigen (p45)	1	1	578	3	7044	-4.85	0	1.31	0.76	LCK
1450	RNPC2: RNA-binding region (RNP1, RRM) containing 2	1	1	578	3	7044	-4.85	0	1.31	0.76	ESR2
1451	RNF40: ring finger protein 40	1	1	578	3	7044	-4.85	0	1.31	0.76	UBE2L6
1452	PLEKHM1: pleckstrin homology domain containing, family M (with RUN domain) member 1	1	1	578	3	7044	-4.85	0	1.31	0.76	SERPINB9
1453	UBAP2L: ubiquitin associated protein 2-like	1	1	578	3	7044	-4.85	0	1.31	0.76	VCL
1454	DMTF1: cyclin D binding myb-like transcription factor 1	1	1	578	3	7044	-4.85	0	1.31	0.76	ATF7IP
1455	COL1A2: collagen, type I, alpha 2	2	2	577	15	7032	-4.86	0	0.98	0.66	APP CD44
1456	DLG2: discs, large homolog 2, chapsyn-110 (Drosophila)	2	2	577	15	7032	-4.86	0	0.98	0.66	GUCY1A2 KCNA4
1457	TRIM29: tripartite motif-containing 29	2	2	577	15	7032	-4.86	0	0.98	0.66	MAD1L1 PRKCA
1458	GTF2H1: general transcription factor IIH, polypeptide 1, 62kDa	2	2	577	15	7032	-4.86	0	0.98	0.66	ATF7IP KIF13A
1459	KPNA2: karyopherin alpha 2 (RAG cohort 1, importin alpha 1)	2	2	577	15	7032	-4.86	0	0.98	0.66	LEF1 PLAG1
1460	ORC2L: origin recognition complex, subunit 2-like (yeast)	2	2	577	15	7032	-4.86	0	0.98	0.66	CDC5L RPA2
1461	CDC25A: cell division cycle 25A	2	2	577	15	7032	-4.86	0	0.98	0.66	EGFR YWHAZ
1462	HRMT1L2: HMT1 hnRNP methyltransferase-like 2 (S. cerevisiae)	1	1	578	28	7019	-4.86	0	0.11	0.1	KHDRBS3
1463	LSM8: LSM8 homolog, U6 small nuclear RNA associated (S. cerevisiae)	1	1	578	28	7019	-4.86	0	0.11	0.1	COL23A1
1464	TCF3: transcription factor 3 (E2A immunoglobulin enhancer binding factors E12/E47)	1	1	578	28	7019	-4.86	0	0.11	0.1	TCF12
1465	GDF9: growth differentiation factor 9	2	2	577	35	7012	-4.87	0	0.24	0.22	RAB27A SERPINB9
1466	BCL2L1: BCL2-like 1	2	2	577	35	7012	-4.87	0	0.24	0.22	CFLAR IRS2
1467	STAT1: signal transducer and activator of transcription 1, 91kDa	2	2	577	34	7013	-4.89	0	0.26	0.23	EGFR IL2RG
1468	DVL1: dishevelled, dsh homolog 1 (Drosophila)	2	2	577	16	7031	-4.9	0	0.91	0.6	AXIN1 USP13
1469	EPS8: epidermal growth factor receptor pathway substrate 8	2	2	577	16	7031	-4.9	0	0.91	0.6	BAIAP2 EGFR
1470	IGFBP3: insulin-like growth factor binding protein 3	2	2	577	16	7031	-4.9	0	0.91	0.6	CD44 IGF1R
1471	MAP2K1: mitogen-activated protein kinase kinase 1	2	2	577	16	7031	-4.9	0	0.91	0.6	MAPK14 RPS6KA2
1472	SDCBP: syndecan binding protein (syntenin)	2	2	577	16	7031	-4.9	0	0.91	0.6	GRIA4 SDC2
1473	ITSN1: intersectin 1 (SH3 domain protein)	2	2	577	16	7031	-4.9	0	0.91	0.6	CDC42 SOS1
1474	TUBA1: tubulin, alpha 1 (testis specific)	2	2	577	16	7031	-4.9	0	0.91	0.6	FYN STARD13
1475	LAPTM5: lysosomal associated multispanning membrane protein 5	2	2	577	16	7031	-4.9	0	0.91	0.6	EPN2 USP13
1476	LMO4: LIM domain only 4	2	2	577	16	7031	-4.9	0	0.91	0.6	CTBP1 PITPNB
1477	AP1M1: adaptor-related protein complex 1, mu 1 subunit	2	2	577	16	7031	-4.9	0	0.91	0.6	EHD2 KIF13A
1478	KIAA0408: KIAA0408	2	2	577	16	7031	-4.9	0	0.91	0.6	ABI3 YWHAG
1479	EFEMP2: EGF-containing fibulin-like extracellular matrix protein 2	1	1	578	27	7020	-4.91	0	0.12	0.11	IL16
1480	MCM7: MCM7 minichromosome maintenance deficient 7 (S. cerevisiae)	1	1	578	27	7020	-4.91	0	0.12	0.11	MNAT1
1481	PLK1: polo-like kinase 1 (Drosophila)	1	1	578	27	7020	-4.91	0	0.12	0.11	C7orf20
1482	KIAA0980: KIAA0980 protein	2	2	577	33	7014	-4.91	0	0.28	0.24	EZH2 MAD1L1
1483	NCOA2: nuclear receptor coactivator 2	2	2	577	17	7030	-4.93	0	0.85	0.59	RORA SMARCE1
1484	GNAI3: guanine nucleotide binding protein (G protein), alpha inhibiting activity polypeptide 3	2	2	577	17	7030	-4.93	0	0.85	0.59	RGS10 RGS12
1485	HIPK2: homeodomain interacting protein kinase 2	2	2	577	17	7030	-4.93	0	0.85	0.59	RANBP9 SKI
1486	PECAM1: platelet/endothelial cell adhesion molecule (CD31 antigen)	2	2	577	17	7030	-4.93	0	0.85	0.59	FYN LCK
1487	FLJ32855: hypothetical protein FLJ32855	2	2	577	17	7030	-4.93	0	0.85	0.59	KHDRBS3 RBMX
1488	UBQLN1: ubiquilin 1	1	1	578	26	7021	-4.95	0	0.13	0.12	GABRD
1489	PFN2: profilin 2	1	1	578	26	7021	-4.95	0	0.13	0.12	PLAUR
1490	EXOSC10: exosome component 10	1	1	578	26	7021	-4.95	0	0.13	0.12	XRN1
1491	RABAC1: Rab acceptor 1 (prenylated)	2	2	577	31	7016	-4.95	0	0.32	0.27	RAB4A RAP1A
1492	MYOD1: myogenic factor 3	2	2	577	31	7016	-4.95	0	0.32	0.27	NCOR2 RORA
1493	USHBP1: Usher syndrome 1C binding protein 1	2	2	577	31	7016	-4.95	0	0.32	0.27	BET1 IL16
1494	NUP62: nucleoporin 62kDa	2	2	577	18	7029	-4.96	0	0.79	0.55	NUP153 XPO6
1495	GHR: growth hormone receptor	2	2	577	18	7029	-4.96	0	0.79	0.55	GRB2 JAK2
1496	MPP3: membrane protein, palmitoylated 3 (MAGUK p55 subfamily member 3)	2	2	577	18	7029	-4.96	0	0.79	0.55	B3GNTL1 GNG7
1497	PFN1: profilin 1	2	2	577	18	7029	-4.96	0	0.79	0.55	VCL XPO6
1498	KIAA1446: brain-enriched guanylate kinase-associated protein	2	2	577	18	7029	-4.96	0	0.79	0.55	RFP USP2
1499	BAT2: HLA-B associated transcript 2	2	2	577	18	7029	-4.96	0	0.79	0.55	CPSF1 GRB2
1500	IKBKAP: inhibitor of kappa light polypeptide gene enhancer in B-cells, kinase complex-associated protein	2	2	577	18	7029	-4.96	0	0.79	0.55	MAP3K14 MAPK8
1501	XPO1: exportin 1 (CRM1 homolog, yeast)	2	2	577	30	7017	-4.97	0	0.34	0.29	NUP153 TERT
1502	MPHOSPH6: M-phase phosphoprotein 6	2	2	577	19	7028	-4.97	0	0.73	0.53	PARN ZHX1
1503	CDKN2A: cyclin-dependent kinase inhibitor 2A (melanoma, p16, inhibits CDK4)	2	2	577	19	7028	-4.97	0	0.73	0.53	CDC5L CDK6
1504	U2AF2: U2 (RNU2) small nuclear RNA auxiliary factor 2	2	2	577	19	7028	-4.97	0	0.73	0.53	TCERG1 VCL
1505	CREB1: cAMP responsive element binding protein 1	2	2	577	19	7028	-4.97	0	0.73	0.53	CHD3 MAPK14
1506	ERBB3: v-erb-b2 erythroblastic leukemia viral oncogene homolog 3 (avian)	2	2	577	19	7028	-4.97	0	0.73	0.53	EGFR SOS1
1507	FHL2: four and a half LIM domains 2	2	2	577	19	7028	-4.97	0	0.73	0.53	ITGB1 ZBTB16
1508	IKBKB: inhibitor of kappa light polypeptide gene enhancer in B-cells, kinase beta	2	2	577	19	7028	-4.97	0	0.73	0.53	CFLAR MAP3K14
1509	MAP3K5: mitogen-activated protein kinase kinase kinase 5	2	2	577	19	7028	-4.97	0	0.73	0.53	ARRB2 YWHAZ
1510	EIF2AK2: eukaryotic translation initiation factor 2-alpha kinase 2	2	2	577	19	7028	-4.97	0	0.73	0.53	ILF2 PDGFRB
1511	CSNK2B: casein kinase 2, beta polypeptide	2	2	577	29	7018	-4.98	0	0.37	0.31	MBD4 PRKCZ
1512	HSPA1A: heat shock 70kDa protein 1A	2	2	577	29	7018	-4.98	0	0.37	0.31	FANCC TCERG1
1513	HSPA5: heat shock 70kDa protein 5 (glucose-regulated protein, 78kDa)	2	2	577	29	7018	-4.98	0	0.37	0.31	HTR3A TCERG1
1514	JUP: junction plakoglobin	2	2	577	29	7018	-4.98	0	0.37	0.31	CTNNA1 TCF7L2
1515	CCND1: cyclin D1 (PRAD1: parathyroid adenomatosis 1)	2	2	577	29	7018	-4.98	0	0.37	0.31	CDK6 THRA
1516	PEPP-2: PEPP subfamily gene 2	2	2	577	29	7018	-4.98	0	0.37	0.31	DAZAP2 TOLLIP
1517	CHUK: conserved helix-loop-helix ubiquitous kinase	1	1	578	25	7022	-4.99	0	0.14	0.13	MAP3K14
1518	SKP1A: S-phase kinase-associated protein 1A (p19A)	1	1	578	25	7022	-4.99	0	0.14	0.13	FBXO5
1519	PARP1: poly (ADP-ribose) polymerase family, member 1	2	2	577	20	7027	-5	0	0.68	0.51	CENPA POU2F1
1520	DCN: decorin	2	2	577	20	7027	-5	0	0.68	0.51	EGFR TNF
1521	ACTG1: actin, gamma 1	2	2	577	20	7027	-5	0	0.68	0.51	ATF7IP VCL
1522	ZNF408: zinc finger protein 408	2	2	577	20	7027	-5	0	0.68	0.51	KHDRBS3 MIF
1523	TIF1: transcriptional intermediary factor 1	2	2	577	20	7027	-5	0	0.68	0.51	CBX5 ESR2
1524	BCL2L11: BCL2-like 11 (apoptosis facilitator)	1	1	578	4	7043	-5	0	1.12	0.71	MCL1
1525	G3BP: Ras-GTPase-activating protein SH3-domain-binding protein	1	1	578	4	7043	-5	0	1.12	0.71	VCL
1526	HAX1: HS1 binding protein	1	1	578	4	7043	-5	0	1.12	0.71	IQGAP2
1527	AGR2: anterior gradient 2 homolog (Xenopus laevis)	1	1	578	4	7043	-5	0	1.12	0.71	POM121
1528	PDLIM5: PDZ and LIM domain 5	1	1	578	4	7043	-5	0	1.12	0.71	TRIM39
1529	TGOLN2: trans-golgi network protein 2	1	1	578	4	7043	-5	0	1.12	0.71	ITGB1
1530	GMEB1: glucocorticoid modulatory element binding protein 1	1	1	578	4	7043	-5	0	1.12	0.71	ATF7IP
1531	RPIP8: RaP2 interacting protein 8	1	1	578	4	7043	-5	0	1.12	0.71	RAP2B
1532	SF3A3: splicing factor 3a, subunit 3, 60kDa	1	1	578	4	7043	-5	0	1.12	0.71	TCERG1
1533	FAF1: Fas (TNFRSF6) associated factor 1	1	1	578	4	7043	-5	0	1.12	0.71	FAS
1534	XPOT: exportin, tRNA (nuclear export receptor for tRNAs)	1	1	578	4	7043	-5	0	1.12	0.71	NUP153
1535	CHRM2: cholinergic receptor, muscarinic 2	1	1	578	4	7043	-5	0	1.12	0.71	GRK5
1536	SSX2IP: synovial sarcoma, X breakpoint 2 interacting protein	1	1	578	4	7043	-5	0	1.12	0.71	ACTN1
1537	CRHR1: corticotropin releasing hormone receptor 1	1	1	578	4	7043	-5	0	1.12	0.71	GNAS
1538	PTPNS1: protein tyrosine phosphatase, non-receptor type substrate 1	1	1	578	4	7043	-5	0	1.12	0.71	JAK2
1539	ADRA2A: adrenergic, alpha-2A-, receptor	1	1	578	4	7043	-5	0	1.12	0.71	YWHAZ
1540	ADRB1: adrenergic, beta-1-, receptor	1	1	578	4	7043	-5	0	1.12	0.71	GRB2
1541	DOCK1: dedicator of cytokinesis 1	1	1	578	4	7043	-5	0	1.12	0.71	NCK2
1542	DRD5: dopamine receptor D5	1	1	578	4	7043	-5	0	1.12	0.71	GNA12
1543	JAG1: jagged 1 (Alagille syndrome)	1	1	578	4	7043	-5	0	1.12	0.71	NOTCH1
1544	ECH1: enoyl Coenzyme A hydratase 1, peroxisomal	1	1	578	4	7043	-5	0	1.12	0.71	SERPINB9
1545	DCP1B: DCP1 decapping enzyme homolog B (S. cerevisiae)	1	1	578	4	7043	-5	0	1.12	0.71	XRN1
1546	F3: coagulation factor III (thromboplastin, tissue factor)	1	1	578	4	7043	-5	0	1.12	0.71	F10
1547	F9: coagulation factor IX (plasma thromboplastic component, Christmas disease, hemophilia B)	1	1	578	4	7043	-5	0	1.12	0.71	LRP1
1548	F12: coagulation factor XII (Hageman factor)	1	1	578	4	7043	-5	0	1.12	0.71	APP
1549	FANCF: Fanconi anemia, complementation group F	1	1	578	4	7043	-5	0	1.12	0.71	FANCC
1550	FBN2: fibrillin 2 (congenital contractural arachnodactyly)	1	1	578	4	7043	-5	0	1.12	0.71	MATN2
1551	FER: fer (fps/fes related) tyrosine kinase (phosphoprotein NCP94)	1	1	578	4	7043	-5	0	1.12	0.71	EGFR
1552	ALDOA: aldolase A, fructose-bisphosphate	1	1	578	4	7043	-5	0	1.12	0.71	XRN1
1553	HABP4: hyaluronan binding protein 4	1	1	578	4	7043	-5	0	1.12	0.71	CHD3
1554	DKK1: dickkopf homolog 1 (Xenopus laevis)	1	1	578	4	7043	-5	0	1.12	0.71	LRP5
1555	FNBP1: formin binding protein 1	1	1	578	4	7043	-5	0	1.12	0.71	FASLG
1556	FLT3: fms-related tyrosine kinase 3	1	1	578	4	7043	-5	0	1.12	0.71	GRB2
1557	KIBRA: KIBRA protein	1	1	578	4	7043	-5	0	1.12	0.71	PRKCZ
1558	FNBP4: formin binding protein 4	1	1	578	4	7043	-5	0	1.12	0.71	FYN
1559	TARDBP: TAR DNA binding protein	1	1	578	4	7043	-5	0	1.12	0.71	ZHX1
1560	SF3B1: splicing factor 3b, subunit 1, 155kDa	1	1	578	4	7043	-5	0	1.12	0.71	TCERG1
1561	GABPB2: GA binding protein transcription factor, beta subunit 2, 47kDa	1	1	578	4	7043	-5	0	1.12	0.71	TDRD7
1562	RNF19: ring finger protein 19	1	1	578	4	7043	-5	0	1.12	0.71	UBE2L6
1563	WWTR1: WW domain containing transcription regulator 1	1	1	578	4	7043	-5	0	1.12	0.71	RUNX1
1564	POLDIP2: polymerase (DNA-directed), delta interacting protein 2	1	1	578	4	7043	-5	0	1.12	0.71	SELENBP1
1565	GPSM1: G-protein signalling modulator 1 (AGS3-like, C. elegans)	1	1	578	4	7043	-5	0	1.12	0.71	DAZAP2
1566	ARH: LDL receptor adaptor protein	1	1	578	4	7043	-5	0	1.12	0.71	CLTC
1567	GATA3: GATA binding protein 3	1	1	578	4	7043	-5	0	1.12	0.71	ETS1
1568	NBEA: neurobeachin	1	1	578	4	7043	-5	0	1.12	0.71	VCL
1569	AKAP8L: A kinase (PRKA) anchor protein 8-like	1	1	578	4	7043	-5	0	1.12	0.71	EMD
1570	DNMT3L: DNA (cytosine-5-)-methyltransferase 3-like	1	1	578	4	7043	-5	0	1.12	0.71	DNMT3A
1571	ACF: apobec-1 complementation factor	1	1	578	4	7043	-5	0	1.12	0.71	CUGBP2
1572	HNRPA2B1: heterogeneous nuclear ribonucleoprotein A2/B1	1	1	578	4	7043	-5	0	1.12	0.71	TTF2
1573	HOXC8: homeo box C8	1	1	578	4	7043	-5	0	1.12	0.71	SMAD6
1574	HSPA9B: heat shock 70kDa protein 9B (mortalin-2)	1	1	578	4	7043	-5	0	1.12	0.71	MVD
1575	HTR2A: 5-hydroxytryptamine (serotonin) receptor 2A	1	1	578	4	7043	-5	0	1.12	0.71	JAK2
1576	HUS1: HUS1 checkpoint homolog (S. pombe)	1	1	578	4	7043	-5	0	1.12	0.71	DNAJC7
1577	IDE: insulin-degrading enzyme	1	1	578	4	7043	-5	0	1.12	0.71	APP
1578	IGBP1: immunoglobulin (CD79A) binding protein 1	1	1	578	4	7043	-5	0	1.12	0.71	PPP6C
1579	FLJ36766: hypothetical protein FLJ36766	1	1	578	4	7043	-5	0	1.12	0.71	MAD1L1
1580	IL4: interleukin 4	1	1	578	4	7043	-5	0	1.12	0.71	IL2RG
1581	ITPR3: inositol 1,4,5-triphosphate receptor, type 3	1	1	578	4	7043	-5	0	1.12	0.71	ITPR1
1582	KCNJ4: potassium inwardly-rectifying channel, subfamily J, member 4	1	1	578	4	7043	-5	0	1.12	0.71	IL16
1583	KPNA3: karyopherin alpha 3 (importin alpha 4)	1	1	578	4	7043	-5	0	1.12	0.71	FAM50B
1584	KTN1: kinectin 1 (kinesin receptor)	1	1	578	4	7043	-5	0	1.12	0.71	CDC42
1585	LBR: lamin B receptor	1	1	578	4	7043	-5	0	1.12	0.71	CBX5
1586	LIMS1: LIM and senescent cell antigen-like domains 1	1	1	578	4	7043	-5	0	1.12	0.71	NCK2
1587	MAGEA1: melanoma antigen family A, 1 (directs expression of antigen MZ2-E)	1	1	578	4	7043	-5	0	1.12	0.71	HLA-B
1588	MAN2A2: mannosidase, alpha, class 2A, member 2	1	1	578	4	7043	-5	0	1.12	0.71	CHD3
1589	MATN1: matrilin 1, cartilage matrix protein	1	1	578	4	7043	-5	0	1.12	0.71	MATN2
1590	NR3C2: nuclear receptor subfamily 3, group C, member 2	1	1	578	4	7043	-5	0	1.12	0.71	HSPA4
1591	MMP13: matrix metalloproteinase 13 (collagenase 3)	1	1	578	4	7043	-5	0	1.12	0.71	LRP1
1592	MSH4: mutS homolog 4 (E. coli)	1	1	578	4	7043	-5	0	1.12	0.71	MSH5
1593	MYO5A: myosin VA (heavy polypeptide 12, myoxin)	1	1	578	4	7043	-5	0	1.12	0.71	RAB27A
1594	MYO6: myosin VI	1	1	578	4	7043	-5	0	1.12	0.71	RNF11
1595	PPP1R12A: protein phosphatase 1, regulatory (inhibitor) subunit 12A	1	1	578	4	7043	-5	0	1.12	0.71	IL16
1596	NAP1L1: nucleosome assembly protein 1-like 1	1	1	578	4	7043	-5	0	1.12	0.71	FSD1
1597	NPM1: nucleophosmin (nucleolar phosphoprotein B23, numatrin)	1	1	578	4	7043	-5	0	1.12	0.71	TCERG1
1598	NTS: neurotensin	1	1	578	4	7043	-5	0	1.12	0.71	ARRB2
1599	ATP5B: ATP synthase, H+ transporting, mitochondrial F1 complex, beta polypeptide	1	1	578	4	7043	-5	0	1.12	0.71	VCL
1600	DEF6: differentially expressed in FDCP 6 homolog (mouse)	1	1	578	4	7043	-5	0	1.12	0.71	CDC42
1601	PAWR: PRKC, apoptosis, WT1, regulator	1	1	578	4	7043	-5	0	1.12	0.71	PRKCZ
1602	ZBTB7: zinc finger and BTB domain containing 7	1	1	578	4	7043	-5	0	1.12	0.71	BCL6
1603	REV1L: REV1-like (yeast)	1	1	578	4	7043	-5	0	1.12	0.71	POLH
1604	SERPINB8: serine (or cysteine) proteinase inhibitor, clade B (ovalbumin), member 8	1	1	578	4	7043	-5	0	1.12	0.71	F10
1605	PIN4: protein (peptidyl-prolyl cis/trans isomerase) NIMA-interacting, 4 (parvulin)	1	1	578	4	7043	-5	0	1.12	0.71	EZH2
1606	POR: P450 (cytochrome) oxidoreductase	1	1	578	4	7043	-5	0	1.12	0.71	CYP2C19
1607	PINX1: PIN2-interacting protein 1	1	1	578	4	7043	-5	0	1.12	0.71	TERT
1608	ARFGAP1: ADP-ribosylation factor GTPase activating protein 1	1	1	578	4	7043	-5	0	1.12	0.71	ARF1
1609	RCOR3: REST corepressor 3	1	1	578	4	7043	-5	0	1.12	0.71	KIAA0182
1610	MASP1: mannan-binding lectin serine protease 1 (C4/C2 activating component of Ra-reactive factor)	1	1	578	4	7043	-5	0	1.12	0.71	C2
1611	PSMA4: proteasome (prosome, macropain) subunit, alpha type, 4	1	1	578	4	7043	-5	0	1.12	0.71	C2
1612	KNSL7: kinesin-like 7	1	1	578	4	7043	-5	0	1.12	0.71	CHD3
1613	PTHR1: parathyroid hormone receptor 1	1	1	578	4	7043	-5	0	1.12	0.71	SLC9A3R1
1614	BAI1: brain-specific angiogenesis inhibitor 1	1	1	578	4	7043	-5	0	1.12	0.71	BAIAP2
1615	RCV1: recoverin	1	1	578	4	7043	-5	0	1.12	0.71	GRK5
1616	RFX2: regulatory factor X, 2 (influences HLA class II expression)	1	1	578	4	7043	-5	0	1.12	0.71	RFX1
1617	ROBO1: roundabout, axon guidance receptor, homolog 1 (Drosophila)	1	1	578	4	7043	-5	0	1.12	0.71	SRGAP1
1618	RPL29: ribosomal protein L29	1	1	578	4	7043	-5	0	1.12	0.71	CHD3
1619	RPS6KB1: ribosomal protein S6 kinase, 70kDa, polypeptide 1	1	1	578	4	7043	-5	0	1.12	0.71	CDC42
1620	SORT1: sortilin 1	1	1	578	4	7043	-5	0	1.12	0.71	GGA1
1621	SEMA3F: sema domain, immunoglobulin domain (Ig), short basic domain, secreted, (semaphorin) 3F	1	1	578	4	7043	-5	0	1.12	0.71	TMEM22
1622	SEMG2: semenogelin II	1	1	578	4	7043	-5	0	1.12	0.71	PRKCA
1623	LIN7B: lin-7 homolog B (C. elegans)	1	1	578	4	7043	-5	0	1.12	0.71	BAIAP2
1624	RFWD2: ring finger and WD repeat domain 2	1	1	578	4	7043	-5	0	1.12	0.71	SIPA1
1625	SNAPC4: small nuclear RNA activating complex, polypeptide 4, 190kDa	1	1	578	4	7043	-5	0	1.12	0.71	POU2F1
1626	SPN: sialophorin (gpL115, leukosialin, CD43)	1	1	578	4	7043	-5	0	1.12	0.71	FYN
1627	SRP19: signal recognition particle 19kDa	1	1	578	4	7043	-5	0	1.12	0.71	IPO7
1628	SSTR5: somatostatin receptor 5	1	1	578	4	7043	-5	0	1.12	0.71	CORT
1629	SS18: synovial sarcoma translocation, chromosome 18	1	1	578	4	7043	-5	0	1.12	0.71	SMARCA2
1630	SYBL1: synaptobrevin-like 1	1	1	578	4	7043	-5	0	1.12	0.71	AP3D1
1631	TAF7: TAF7 RNA polymerase II, TATA box binding protein (TBP)-associated factor, 55kDa	1	1	578	4	7043	-5	0	1.12	0.71	CPSF1
1632	TCF8: transcription factor 8 (represses interleukin 2 expression)	1	1	578	4	7043	-5	0	1.12	0.71	CTBP2
1633	TFCP2: transcription factor CP2	1	1	578	4	7043	-5	0	1.12	0.71	APBB1
1634	TFDP2: transcription factor Dp-2 (E2F dimerization partner 2)	1	1	578	4	7043	-5	0	1.12	0.71	E2F3
1635	TLE2: transducin-like enhancer of split 2 (E(sp1) homolog, Drosophila)	1	1	578	4	7043	-5	0	1.12	0.71	RUNX1
1636	TM4SF7: transmembrane 4 superfamily member 7	1	1	578	4	7043	-5	0	1.12	0.71	ITGB1
1637	TRPC6: transient receptor potential cation channel, subfamily C, member 6	1	1	578	4	7043	-5	0	1.12	0.71	FYN
1638	UBE1: ubiquitin-activating enzyme E1 (A1S9T and BN75 temperature sensitivity complementing)	1	1	578	4	7043	-5	0	1.12	0.71	MGMT
1639	UBE2N: ubiquitin-conjugating enzyme E2N (UBC13 homolog, yeast)	1	1	578	4	7043	-5	0	1.12	0.71	RNF11
1640	C9orf13: chromosome 9 open reading frame 13	1	1	578	4	7043	-5	0	1.12	0.71	ATF7IP
1641	CALD1: caldesmon 1	1	1	578	4	7043	-5	0	1.12	0.71	GRB2
1642	TCL1A: T-cell leukemia/lymphoma 1A	1	1	578	4	7043	-5	0	1.12	0.71	AKT3
1643	TAF15: TAF15 RNA polymerase II, TATA box binding protein (TBP)-associated factor, 68kDa	1	1	578	4	7043	-5	0	1.12	0.71	VCL
1644	NDEL1: nudE nuclear distribution gene E homolog like 1 (A. nidulans)	1	1	578	4	7043	-5	0	1.12	0.71	PAFAH1B1
1645	COIL: coilin	1	1	578	4	7043	-5	0	1.12	0.71	ATXN1
1646	DOCK8: dedicator of cytokinesis 8	1	1	578	4	7043	-5	0	1.12	0.71	CDC42
1647	DTNBP1: dystrobrevin binding protein 1	1	1	578	4	7043	-5	0	1.12	0.71	ABI3
1648	STN2: stonin 2	1	1	578	4	7043	-5	0	1.12	0.71	SYT1
1649	AKR1C3: aldo-keto reductase family 1, member C3 (3-alpha hydroxysteroid dehydrogenase, type II)	1	1	578	4	7043	-5	0	1.12	0.71	ZHX1
1650	EIF3S2: eukaryotic translation initiation factor 3, subunit 2 beta, 36kDa	1	1	578	4	7043	-5	0	1.12	0.71	TGFBR2
1651	SOCS2: suppressor of cytokine signaling 2	1	1	578	4	7043	-5	0	1.12	0.71	IGF1R
1652	PER2: period homolog 2 (Drosophila)	1	1	578	4	7043	-5	0	1.12	0.71	PER3
1653	RPS6KA4: ribosomal protein S6 kinase, 90kDa, polypeptide 4	1	1	578	4	7043	-5	0	1.12	0.71	MAPK14
1654	HIP1R: huntingtin interacting protein-1-related	1	1	578	4	7043	-5	0	1.12	0.71	CLTC
1655	CCNB2: cyclin B2	1	1	578	4	7043	-5	0	1.12	0.71	TGFBR2
1656	REPS2: RALBP1 associated Eps domain containing 2	1	1	578	4	7043	-5	0	1.12	0.71	GRB2
1657	MSC: musculin (activated B-cell factor-1)	1	1	578	4	7043	-5	0	1.12	0.71	TCF12
1658	PSCD1: pleckstrin homology, Sec7 and coiled-coil domains 1(cytohesin 1)	1	1	578	4	7043	-5	0	1.12	0.71	ARF1
1659	HOMER3: homer homolog 3 (Drosophila)	1	1	578	4	7043	-5	0	1.12	0.71	ITPR1
1660	CIR: CBF1 interacting corepressor	1	1	578	4	7043	-5	0	1.12	0.71	NCOR2
1661	ENTH: enthoprotin	1	1	578	4	7043	-5	0	1.12	0.71	CLTC
1662	CD72: CD72 antigen	1	1	578	4	7043	-5	0	1.12	0.71	GRB2
1663	MAML1: mastermind-like 1 (Drosophila)	1	1	578	4	7043	-5	0	1.12	0.71	NOTCH1
1664	CASP8AP2: CASP8 associated protein 2	1	1	578	4	7043	-5	0	1.12	0.71	FAS
1665	DNM1: dynamin 1	2	2	577	21	7026	-5	0	0.63	0.47	ASB13 GRB2
1666	LSM1: LSM1 homolog, U6 small nuclear RNA associated (S. cerevisiae)	2	2	577	21	7026	-5	0	0.63	0.47	CLIC1 PSMB8
1667	PRKAR2A: protein kinase, cAMP-dependent, regulatory, type II, alpha	2	2	577	21	7026	-5	0	0.63	0.47	AKAP13 CBFA2T3
1668	TRADD: TNFRSF1A-associated via death domain	2	2	577	21	7026	-5	0	0.63	0.47	FAS RIPK1
1669	E2F1: E2F transcription factor 1	2	2	577	27	7020	-5	0	0.42	0.34	MNAT1 TRRAP
1670	MCM10: MCM10 minichromosome maintenance deficient 10 (S. cerevisiae)	2	2	577	27	7020	-5	0	0.42	0.34	CDC5L CDK6
1671	RAN: RAN, member RAS oncogene family	2	2	577	27	7020	-5	0	0.42	0.34	IPO7 RANBP9
1672	POLA2: polymerase (DNA directed), alpha 2 (70kD subunit)	2	2	577	26	7021	-5.01	0	0.45	0.36	EZH2 ULK2
1673	PSMD11: proteasome (prosome, macropain) 26S subunit, non-ATPase, 11	2	2	577	26	7021	-5.01	0	0.45	0.36	ZBTB16 ZHX1
1674	MGC15730: hypothetical protein MGC15730	2	2	577	26	7021	-5.01	0	0.45	0.36	C5orf13 SERPINB9
1675	CASK: calcium/calmodulin-dependent serine protein kinase (MAGUK family)	2	2	577	26	7021	-5.01	0	0.45	0.36	PARK2 SDC2
1676	PRSS23: protease, serine, 23	2	2	577	22	7025	-5.01	0	0.59	0.45	HSPA4 TCF12
1677	TGFBR1: transforming growth factor, beta receptor I (activin A receptor type II-like kinase, 53kDa)	2	2	577	22	7025	-5.01	0	0.59	0.45	CD44 TGFBR3
1678	CDH1: cadherin 1, type 1, E-cadherin (epithelial)	2	2	577	22	7025	-5.01	0	0.59	0.45	EGFR GNA12
1679	COL1A1: collagen, type I, alpha 1	2	2	577	25	7022	-5.02	0	0.48	0.39	CD44 MATN2
1680	CRK: v-crk sarcoma virus CT10 oncogene homolog (avian)	2	2	577	25	7022	-5.02	0	0.48	0.39	MAPK8 PDGFRB
1681	EXOSC6: exosome component 6	2	2	577	23	7024	-5.02	0	0.55	0.42	KIAA0182 XRN1
1682	SIAH1: seven in absentia homolog 1 (Drosophila)	2	2	577	23	7024	-5.02	0	0.55	0.42	KHDRBS3 NUMB
1683	LDOC1: leucine zipper, down-regulated in cancer 1	2	2	577	24	7023	-5.02	0	0.51	0.4	AEBP2 ZBTB16
1684	KPNB1: karyopherin (importin) beta 1	2	2	577	24	7023	-5.02	0	0.51	0.4	IPO7 NUP153
1685	MDM2: Mdm2, transformed 3T3 cell double minute 2, p53 binding protein (mouse)	2	2	577	24	7023	-5.02	0	0.51	0.4	ARRB2 NUMB
1686	SRF: serum response factor (c-fos serum response element-binding transcription factor)	2	2	577	24	7023	-5.02	0	0.51	0.4	ELK4 NCOR2
1687	TRAF3: TNF receptor-associated factor 3	2	2	577	24	7023	-5.02	0	0.51	0.4	MAP3K14 RIPK1
1688	FEZ1: fasciculation and elongation protein zeta 1 (zygin I)	1	1	578	24	7023	-5.03	0	0.15	0.14	PRKCZ
1689	COL2A1: collagen, type II, alpha 1 (primary osteoarthritis, spondyloepiphyseal dysplasia, congenital)	1	1	578	23	7024	-5.07	0	0.16	0.15	DDR1
1690	UPF2: UPF2 regulator of nonsense transcripts homolog (yeast)	1	1	578	23	7024	-5.07	0	0.16	0.15	XRN1
1691	PRKCD: protein kinase C, delta	1	1	578	23	7024	-5.07	0	0.16	0.15	YWHAG
1692	MDS025: hypothetical protein MDS025	1	1	578	23	7024	-5.07	0	0.16	0.15	SERPINB9
1693	SNRP70: small nuclear ribonucleoprotein 70kDa polypeptide (RNP antigen)	1	1	578	23	7024	-5.07	0	0.16	0.15	RNF11
1694	ADA: adenosine deaminase	1	1	578	5	7042	-5.1	0	0.97	0.66	GRB2
1695	ACTR3: ARP3 actin-related protein 3 homolog (yeast)	1	1	578	5	7042	-5.1	0	0.97	0.66	CDC42
1696	SF3B4: splicing factor 3b, subunit 4, 49kDa	1	1	578	5	7042	-5.1	0	0.97	0.66	NCK2
1697	PAK4: p21(CDKN1A)-activated kinase 4	1	1	578	5	7042	-5.1	0	0.97	0.66	CDC42
1698	TUBB2: tubulin, beta, 2	1	1	578	5	7042	-5.1	0	0.97	0.66	VCL
1699	CDX2: caudal type homeo box transcription factor 2	1	1	578	5	7042	-5.1	0	0.97	0.66	PAX6
1700	MAD2L2: MAD2 mitotic arrest deficient-like 2 (yeast)	1	1	578	5	7042	-5.1	0	0.97	0.66	ADAM17
1701	DCTN2: dynactin 2 (p50)	1	1	578	5	7042	-5.1	0	0.97	0.66	BICD1
1702	LILRB1: leukocyte immunoglobulin-like receptor, subfamily B (with TM and ITIM domains), member 1	1	1	578	5	7042	-5.1	0	0.97	0.66	HLA-B
1703	RAB35: RAB35, member RAS oncogene family	1	1	578	5	7042	-5.1	0	0.97	0.66	CBR3
1704	MED8: mediator of RNA polymerase II transcription, subunit 8 homolog (yeast)	1	1	578	5	7042	-5.1	0	0.97	0.66	ARRB2
1705	COL3A1: collagen, type III, alpha 1 (Ehlers-Danlos syndrome type IV, autosomal dominant)	1	1	578	5	7042	-5.1	0	0.97	0.66	DDR1
1706	COPA: coatomer protein complex, subunit alpha	1	1	578	5	7042	-5.1	0	0.97	0.66	PDGFRB
1707	MAP3K8: mitogen-activated protein kinase kinase kinase 8	1	1	578	5	7042	-5.1	0	0.97	0.66	MAP3K14
1708	CTGF: connective tissue growth factor	1	1	578	5	7042	-5.1	0	0.97	0.66	LRP1
1709	ALS2CR11: amyotrophic lateral sclerosis 2 (juvenile) chromosome region, candidate 11	1	1	578	5	7042	-5.1	0	0.97	0.66	VCL
1710	DRD4: dopamine receptor D4	1	1	578	5	7042	-5.1	0	0.97	0.66	GRB2
1711	EDG1: endothelial differentiation, sphingolipid G-protein-coupled receptor, 1	1	1	578	5	7042	-5.1	0	0.97	0.66	PDGFRB
1712	EPB41L1: erythrocyte membrane protein band 4.1-like 1	1	1	578	5	7042	-5.1	0	0.97	0.66	ITPR1
1713	EPHB3: EPH receptor B3	1	1	578	5	7042	-5.1	0	0.97	0.66	FYN
1714	FDFT1: farnesyl-diphosphate farnesyltransferase 1	1	1	578	5	7042	-5.1	0	0.97	0.66	SHPRH
1715	C10orf30: chromosome 10 open reading frame 30	1	1	578	5	7042	-5.1	0	0.97	0.66	EMD
1716	FOXO3A: forkhead box O3A	1	1	578	5	7042	-5.1	0	0.97	0.66	YWHAZ
1717	SCFD1: sec1 family domain containing 1	1	1	578	5	7042	-5.1	0	0.97	0.66	VCL
1718	SIRT1: sirtuin (silent mating type information regulation 2 homolog) 1 (S. cerevisiae)	1	1	578	5	7042	-5.1	0	0.97	0.66	NCOR2
1719	BRD4: bromodomain containing 4	1	1	578	5	7042	-5.1	0	0.97	0.66	CHFR
1720	IGSF4: immunoglobulin superfamily, member 4	1	1	578	5	7042	-5.1	0	0.97	0.66	ATF7IP
1721	MAFF: v-maf musculoaponeurotic fibrosarcoma oncogene homolog F (avian)	1	1	578	5	7042	-5.1	0	0.97	0.66	NRF1
1722	GATA1: GATA binding protein 1 (globin transcription factor 1)	1	1	578	5	7042	-5.1	0	0.97	0.66	ZBTB16
1723	AATF: apoptosis antagonizing transcription factor	1	1	578	5	7042	-5.1	0	0.97	0.66	DAZAP2
1724	GDI2: GDP dissociation inhibitor 2	1	1	578	5	7042	-5.1	0	0.97	0.66	RAB4A
1725	STK36: serine/threonine kinase 36 (fused homolog, Drosophila)	1	1	578	5	7042	-5.1	0	0.97	0.66	GLI1
1726	RAPGEF1: Rap guanine nucleotide exchange factor (GEF) 1	1	1	578	5	7042	-5.1	0	0.97	0.66	GRB2
1727	GRID2: glutamate receptor, ionotropic, delta 2	1	1	578	5	7042	-5.1	0	0.97	0.66	PTPN4
1728	SLC27A6: solute carrier family 27 (fatty acid transporter), member 6	1	1	578	5	7042	-5.1	0	0.97	0.66	CHD3
1729	PYCARD: PYD and CARD domain containing	1	1	578	5	7042	-5.1	0	0.97	0.66	MEFV
1730	GRM1: glutamate receptor, metabotropic 1	1	1	578	5	7042	-5.1	0	0.97	0.66	ITPR1
1731	PACSIN3: protein kinase C and casein kinase substrate in neurons 3	1	1	578	5	7042	-5.1	0	0.97	0.66	PACSIN2
1732	CNOT7: CCR4-NOT transcription complex, subunit 7	1	1	578	5	7042	-5.1	0	0.97	0.66	CDK6
1733	H1F0: H1 histone family, member 0	1	1	578	5	7042	-5.1	0	0.97	0.66	IPO7
1734	HGF: hepatocyte growth factor (hepapoietin A; scatter factor)	1	1	578	5	7042	-5.1	0	0.97	0.66	SDC2
1735	NRG1: neuregulin 1	1	1	578	5	7042	-5.1	0	0.97	0.66	EGFR
1736	HLA-DMB: major histocompatibility complex, class II, DM beta	1	1	578	5	7042	-5.1	0	0.97	0.66	CD63
1737	HRG: histidine-rich glycoprotein	1	1	578	5	7042	-5.1	0	0.97	0.66	FCGR1A
1738	APOA2: apolipoprotein A-II	1	1	578	5	7042	-5.1	0	0.97	0.66	APOD
1739	ICAM4: intercellular adhesion molecule 4, Landsteiner-Wiener blood group	1	1	578	5	7042	-5.1	0	0.97	0.66	ITGB1
1740	IGSF1: immunoglobulin superfamily, member 1	1	1	578	5	7042	-5.1	0	0.97	0.66	ACVR1B
1741	IL6: interleukin 6 (interferon, beta 2)	1	1	578	5	7042	-5.1	0	0.97	0.66	ZBTB16
1742	INHBC: inhibin, beta C	1	1	578	5	7042	-5.1	0	0.97	0.66	ACVR1B
1743	LAMC1: laminin, gamma 1 (formerly LAMB2)	1	1	578	5	7042	-5.1	0	0.97	0.66	ATF7IP
1744	MARS: methionine-tRNA synthetase	1	1	578	5	7042	-5.1	0	0.97	0.66	MAPK14
1745	MYL6: myosin, light polypeptide 6, alkali, smooth muscle and non-muscle	1	1	578	5	7042	-5.1	0	0.97	0.66	VCL
1746	MYO10: myosin X	1	1	578	5	7042	-5.1	0	0.97	0.66	ITGB1
1747	NCAM1: neural cell adhesion molecule 1	1	1	578	5	7042	-5.1	0	0.97	0.66	SPTB
1748	NCBP1: nuclear cap binding protein subunit 1, 80kDa	1	1	578	5	7042	-5.1	0	0.97	0.66	HNRPF
1749	NOV: nephroblastoma overexpressed gene	1	1	578	5	7042	-5.1	0	0.97	0.66	NOTCH1
1750	NRAS: neuroblastoma RAS viral (v-ras) oncogene homolog	1	1	578	5	7042	-5.1	0	0.97	0.66	SHOC2
1751	FURIN: furin (paired basic amino acid cleaving enzyme)	1	1	578	5	7042	-5.1	0	0.97	0.66	LRP1
1752	PCNT2: pericentrin 2 (kendrin)	1	1	578	5	7042	-5.1	0	0.97	0.66	TUBGCP3
1753	SERPINB6: serine (or cysteine) proteinase inhibitor, clade B (ovalbumin), member 6	1	1	578	5	7042	-5.1	0	0.97	0.66	F10
1754	PPL: periplakin	1	1	578	5	7042	-5.1	0	0.97	0.66	KIAA1026
1755	TSC: hypothetical protein FLJ20607	1	1	578	5	7042	-5.1	0	0.97	0.66	RAI1
1756	PNRC2: proline-rich nuclear receptor coactivator 2	1	1	578	5	7042	-5.1	0	0.97	0.66	ZBTB16
1757	PRKCSH: protein kinase C substrate 80K-H	1	1	578	5	7042	-5.1	0	0.97	0.66	C7orf20
1758	PRNP: prion protein (p27-30) (Creutzfeld-Jakob disease, Gerstmann-Strausler-Scheinker syndrome, fatal familial insomnia)	1	1	578	5	7042	-5.1	0	0.97	0.66	GRB2
1759	PSMA2: proteasome (prosome, macropain) subunit, alpha type, 2	1	1	578	5	7042	-5.1	0	0.97	0.66	VCL
1760	CARD12: caspase recruitment domain family, member 12	1	1	578	5	7042	-5.1	0	0.97	0.66	CARD15
1761	RABIF: RAB interacting factor	1	1	578	5	7042	-5.1	0	0.97	0.66	HBXIP
1762	RFX3: regulatory factor X, 3 (influences HLA class II expression)	1	1	578	5	7042	-5.1	0	0.97	0.66	RFX1
1763	ELAC2: elaC homolog 2 (E. coli)	1	1	578	5	7042	-5.1	0	0.97	0.66	CTBP2
1764	RPL9: ribosomal protein L9	1	1	578	5	7042	-5.1	0	0.97	0.66	RPS3
1765	UPF3B: UPF3 regulator of nonsense transcripts homolog B (yeast)	1	1	578	5	7042	-5.1	0	0.97	0.66	XRN1
1766	SLC3A2: solute carrier family 3 (activators of dibasic and neutral amino acid transport), member 2	1	1	578	5	7042	-5.1	0	0.97	0.66	ITGB1
1767	FSCN1: fascin homolog 1, actin-bundling protein (Strongylocentrotus purpuratus)	1	1	578	5	7042	-5.1	0	0.97	0.66	PRKCA
1768	BNIP2: BCL2/adenovirus E1B 19kDa interacting protein 2	1	1	578	5	7042	-5.1	0	0.97	0.66	CDC42
1769	SNRPF: small nuclear ribonucleoprotein polypeptide F	1	1	578	5	7042	-5.1	0	0.97	0.66	VCL
1770	CNTN2: contactin 2 (axonal)	1	1	578	5	7042	-5.1	0	0.97	0.66	NRCAM
1771	TIMP3: tissue inhibitor of metalloproteinase 3 (Sorsby fundus dystrophy, pseudoinflammatory)	1	1	578	5	7042	-5.1	0	0.97	0.66	ADAM17
1772	TPM2: tropomyosin 2 (beta)	1	1	578	5	7042	-5.1	0	0.97	0.66	PDLIM7
1773	NR2C1: nuclear receptor subfamily 2, group C, member 1	1	1	578	5	7042	-5.1	0	0.97	0.66	HDAC4
1774	TYRO3: TYRO3 protein tyrosine kinase	1	1	578	5	7042	-5.1	0	0.97	0.66	FYN
1775	UBE2D1: ubiquitin-conjugating enzyme E2D 1 (UBC4/5 homolog, yeast)	1	1	578	5	7042	-5.1	0	0.97	0.66	TRIM39
1776	XPA: xeroderma pigmentosum, complementation group A	1	1	578	5	7042	-5.1	0	0.97	0.66	RPA2
1777	MYO15B: myosin XVB, pseudogene	1	1	578	5	7042	-5.1	0	0.97	0.66	NADSYN1
1778	CSRP3: cysteine and glycine-rich protein 3 (cardiac LIM protein)	1	1	578	5	7042	-5.1	0	0.97	0.66	ACTN1
1779	KIAA1712: KIAA1712	1	1	578	5	7042	-5.1	0	0.97	0.66	ABI3
1780	CAMK2A: calcium/calmodulin-dependent protein kinase (CaM kinase) II alpha	1	1	578	5	7042	-5.1	0	0.97	0.66	ACTN1
1781	MGC10471: hypothetical protein MGC10471	1	1	578	5	7042	-5.1	0	0.97	0.66	ZBTB16
1782	AKAP1: A kinase (PRKA) anchor protein 1	1	1	578	5	7042	-5.1	0	0.97	0.66	PRKAR1B
1783	QTRT1: queuine tRNA-ribosyltransferase 1 (tRNA-guanine transglycosylase)	1	1	578	5	7042	-5.1	0	0.97	0.66	ZBTB16
1784	CASP6: caspase 6, apoptosis-related cysteine protease	1	1	578	5	7042	-5.1	0	0.97	0.66	CHD3
1785	NCALD: neurocalcin delta	1	1	578	5	7042	-5.1	0	0.97	0.66	CLTC
1786	SPOP: speckle-type POZ protein	1	1	578	5	7042	-5.1	0	0.97	0.66	ZBTB16
1787	CBX4: chromobox homolog 4 (Pc class homolog, Drosophila)	1	1	578	5	7042	-5.1	0	0.97	0.66	CTBP2
1788	AP3B1: adaptor-related protein complex 3, beta 1 subunit	1	1	578	5	7042	-5.1	0	0.97	0.66	CLTC
1789	SERPINH1: serine (or cysteine) proteinase inhibitor, clade H (heat shock protein 47), member 1, (collagen binding protein 1)	1	1	578	5	7042	-5.1	0	0.97	0.66	VCL
1790	TNFRSF10C: tumor necrosis factor receptor superfamily, member 10c, decoy without an intracellular domain	1	1	578	5	7042	-5.1	0	0.97	0.66	ZHX1
1791	SAP30: sin3-associated polypeptide, 30kDa	1	1	578	5	7042	-5.1	0	0.97	0.66	NCOR2
1792	DDEF2: development and differentiation enhancing factor 2	1	1	578	5	7042	-5.1	0	0.97	0.66	ARF1
1793	LDB1: LIM domain binding 1	1	1	578	5	7042	-5.1	0	0.97	0.66	TOLLIP
1794	AP1G2: adaptor-related protein complex 1, gamma 2 subunit	1	1	578	5	7042	-5.1	0	0.97	0.66	XRN1
1795	IFT20: intraflagellar transport protein IFT20	1	1	578	5	7042	-5.1	0	0.97	0.66	PTPN12
1796	USP8: ubiquitin specific protease 8	1	1	578	5	7042	-5.1	0	0.97	0.66	GRB2
1797	CRSP3: cofactor required for Sp1 transcriptional activation, subunit 3, 130kDa	1	1	578	5	7042	-5.1	0	0.97	0.66	PUM2
1798	BAG4: BCL2-associated athanogene 4	1	1	578	5	7042	-5.1	0	0.97	0.66	VCL
1799	CD53: CD53 antigen	1	1	578	5	7042	-5.1	0	0.97	0.66	CD2
1800	HERPUD1: homocysteine-inducible, endoplasmic reticulum stress-inducible, ubiquitin-like domain member 1	1	1	578	5	7042	-5.1	0	0.97	0.66	RPA2
1801	SNX17: sorting nexin 17	1	1	578	5	7042	-5.1	0	0.97	0.66	LRP1
1802	ARHGEF11: Rho guanine nucleotide exchange factor (GEF) 11	1	1	578	5	7042	-5.1	0	0.97	0.66	GNA12
1803	RBX1: ring-box 1	1	1	578	5	7042	-5.1	0	0.97	0.66	CUL4A
1804	CHGB: chromogranin B (secretogranin 1)	1	1	578	22	7025	-5.11	0	0.18	0.16	MGLL
1805	HSF1: heat shock transcription factor 1	1	1	578	22	7025	-5.11	0	0.18	0.16	REPS1
1806	NFKBIA: nuclear factor of kappa light polypeptide gene enhancer in B-cells inhibitor, alpha	1	1	578	22	7025	-5.11	0	0.18	0.16	POM121
1807	DDX24: DEAD (Asp-Glu-Ala-Asp) box polypeptide 24	1	1	578	22	7025	-5.11	0	0.18	0.16	PRF1
1808	AP2B1: adaptor-related protein complex 2, beta 1 subunit	1	1	578	21	7026	-5.14	0	0.19	0.18	POM121
1809	IL6ST: interleukin 6 signal transducer (gp130, oncostatin M receptor)	1	1	578	21	7026	-5.14	0	0.19	0.18	PIK3CG
1810	SNAP23: synaptosomal-associated protein, 23kDa	1	1	578	21	7026	-5.14	0	0.19	0.18	ABI3
1811	APLP1: amyloid beta (A4) precursor-like protein 1	1	1	578	20	7027	-5.17	0	0.21	0.19	APBB1
1812	MMP9: matrix metalloproteinase 9 (gelatinase B, 92kDa gelatinase, 92kDa type IV collagenase)	1	1	578	20	7027	-5.17	0	0.21	0.19	CD44
1813	SUFU: suppressor of fused homolog (Drosophila)	1	1	578	20	7027	-5.17	0	0.21	0.19	GLI1
1814	PPARG: peroxisome proliferative activated receptor, gamma	1	1	578	20	7027	-5.17	0	0.21	0.19	NCOA4
1815	SMARCA4: SWI/SNF related, matrix associated, actin dependent regulator of chromatin, subfamily a, member 4	1	1	578	20	7027	-5.17	0	0.21	0.19	CBX5
1816	TJP1: tight junction protein 1 (zona occludens 1)	1	1	578	20	7027	-5.17	0	0.21	0.19	EGFR
1817	ZNF24: zinc finger protein 24 (KOX 17)	1	1	578	20	7027	-5.17	0	0.21	0.19	ZBTB16
1818	PLEKHF2: pleckstrin homology domain containing, family F (with FYVE domain) member 2	1	1	578	20	7027	-5.17	0	0.21	0.19	GLUL
1819	COL4A3BP: collagen, type IV, alpha 3 (Goodpasture antigen) binding protein	1	1	578	6	7041	-5.18	0	0.86	0.6	POM121
1820	SERF2: small EDRK-rich factor 2	1	1	578	6	7041	-5.18	0	0.86	0.6	CHD3
1821	CDK3: cyclin-dependent kinase 3	1	1	578	6	7041	-5.18	0	0.86	0.6	E2F3
1822	EFS: embryonal Fyn-associated substrate	1	1	578	6	7041	-5.18	0	0.86	0.6	PTPN12
1823	CDKN3: cyclin-dependent kinase inhibitor 3 (CDK2-associated dual specificity phosphatase)	1	1	578	6	7041	-5.18	0	0.86	0.6	MS4A3
1824	PAICS: phosphoribosylaminoimidazole carboxylase, phosphoribosylaminoimidazole succinocarboxamide synthetase	1	1	578	6	7041	-5.18	0	0.86	0.6	CHD3
1825	RGS14: regulator of G-protein signalling 14	1	1	578	6	7041	-5.18	0	0.86	0.6	RAP1A
1826	CDC42EP1: CDC42 effector protein (Rho GTPase binding) 1	1	1	578	6	7041	-5.18	0	0.86	0.6	CDC42
1827	CBX3: chromobox homolog 3 (HP1 gamma homolog, Drosophila)	1	1	578	6	7041	-5.18	0	0.86	0.6	CBX5
1828	ADD1: adducin 1 (alpha)	1	1	578	6	7041	-5.18	0	0.86	0.6	SPTB
1829	CRP: C-reactive protein, pentraxin-related	1	1	578	6	7041	-5.18	0	0.86	0.6	FCGR1A
1830	EFNA5: ephrin-A5	1	1	578	6	7041	-5.18	0	0.86	0.6	EPHB1
1831	EPB49: erythrocyte membrane protein band 4.9 (dematin)	1	1	578	6	7041	-5.18	0	0.86	0.6	SPTB
1832	ERCC6: excision repair cross-complementing rodent repair deficiency, complementation group 6	1	1	578	6	7041	-5.18	0	0.86	0.6	RNF11
1833	F2R: coagulation factor II (thrombin) receptor	1	1	578	6	7041	-5.18	0	0.86	0.6	GNA12
1834	BAHD1: bromo adjacent homology domain containing 1	1	1	578	6	7041	-5.18	0	0.86	0.6	KHDRBS3
1835	RYBP: RING1 and YY1 binding protein	1	1	578	6	7041	-5.18	0	0.86	0.6	E2F3
1836	PEF: PEF protein with a long N-terminal hydrophobic domain (peflin)	1	1	578	6	7041	-5.18	0	0.86	0.6	DAZAP2
1837	TRPC4AP: transient receptor potential cation channel, subfamily C, member 4 associated protein	1	1	578	6	7041	-5.18	0	0.86	0.6	RIPK1
1838	TES: testis derived transcript (3 LIM domains)	1	1	578	6	7041	-5.18	0	0.86	0.6	ACTN1
1839	FHOD1: formin homology 2 domain containing 1	1	1	578	6	7041	-5.18	0	0.86	0.6	PRKCBP1
1840	BIRC3: baculoviral IAP repeat-containing 3	1	1	578	6	7041	-5.18	0	0.86	0.6	DIABLO
1841	IL8: interleukin 8	1	1	578	6	7041	-5.18	0	0.86	0.6	IL8RB
1842	KCNA2: potassium voltage-gated channel, shaker-related subfamily, member 2	1	1	578	6	7041	-5.18	0	0.86	0.6	KCNA4
1843	KCNJ2: potassium inwardly-rectifying channel, subfamily J, member 2	1	1	578	6	7041	-5.18	0	0.86	0.6	IL16
1844	LAMA3: laminin, alpha 3	1	1	578	6	7041	-5.18	0	0.86	0.6	SDC2
1845	LGALS3: lectin, galactoside-binding, soluble, 3 (galectin 3)	1	1	578	6	7041	-5.18	0	0.86	0.6	LIM2
1846	MAP1B: microtubule-associated protein 1B	1	1	578	6	7041	-5.18	0	0.86	0.6	MAPK8
1847	MEF2D: MADS box transcription enhancer factor 2, polypeptide D (myocyte enhancer factor 2D)	1	1	578	6	7041	-5.18	0	0.86	0.6	HDAC4
1848	MLLT3: myeloid/lymphoid or mixed-lineage leukemia (trithorax homolog, Drosophila); translocated to, 3	1	1	578	6	7041	-5.18	0	0.86	0.6	BCOR
1849	MMP14: matrix metalloproteinase 14 (membrane-inserted)	1	1	578	6	7041	-5.18	0	0.86	0.6	LRP1
1850	NP: nucleoside phosphorylase	1	1	578	6	7041	-5.18	0	0.86	0.6	ZHX1
1851	ACP1: acid phosphatase 1, soluble	1	1	578	6	7041	-5.18	0	0.86	0.6	EPHB1
1852	SERPINA1: serine (or cysteine) proteinase inhibitor, clade A (alpha-1 antiproteinase, antitrypsin), member 1	1	1	578	6	7041	-5.18	0	0.86	0.6	LRP1
1853	PIK3CA: phosphoinositide-3-kinase, catalytic, alpha polypeptide	1	1	578	6	7041	-5.18	0	0.86	0.6	LCK
1854	PLXNB1: plexin B1	1	1	578	6	7041	-5.18	0	0.86	0.6	SEMA4B
1855	SEPT5: septin 5	1	1	578	6	7041	-5.18	0	0.86	0.6	PARK2
1856	POU2AF1: POU domain, class 2, associating factor 1	1	1	578	6	7041	-5.18	0	0.86	0.6	POU2F1
1857	POU2F2: POU domain, class 2, transcription factor 2	1	1	578	6	7041	-5.18	0	0.86	0.6	MNAT1
1858	AUP1: ancient ubiquitous protein 1	1	1	578	6	7041	-5.18	0	0.86	0.6	RNF11
1859	MRPL20: mitochondrial ribosomal protein L20	1	1	578	6	7041	-5.18	0	0.86	0.6	USP13
1860	FLJ10094: hypothetical protein FLJ10094	1	1	578	6	7041	-5.18	0	0.86	0.6	ZBTB16
1861	DPPA4: developmental pluripotency associated 4	1	1	578	6	7041	-5.18	0	0.86	0.6	EMD
1862	FLJ10324: hypothetical protein FLJ10324	1	1	578	6	7041	-5.18	0	0.86	0.6	LITAF
1863	MAPK10: mitogen-activated protein kinase 10	1	1	578	6	7041	-5.18	0	0.86	0.6	ARRB2
1864	KIAA1217: KIAA1217	1	1	578	6	7041	-5.18	0	0.86	0.6	NCK2
1865	PRSS1: protease, serine, 1 (trypsin 1)	1	1	578	6	7041	-5.18	0	0.86	0.6	APP
1866	XPO5: exportin 5	1	1	578	6	7041	-5.18	0	0.86	0.6	NUP153
1867	RALB: v-ral simian leukemia viral oncogene homolog B (ras related; GTP binding protein)	1	1	578	6	7041	-5.18	0	0.86	0.6	REPS1
1868	BCL2A1: BCL2-related protein A1	1	1	578	6	7041	-5.18	0	0.86	0.6	GRB2
1869	RFC4: replication factor C (activator 1) 4, 37kDa	1	1	578	6	7041	-5.18	0	0.86	0.6	RFC5
1870	RGS3: regulator of G-protein signalling 3	1	1	578	6	7041	-5.18	0	0.86	0.6	YWHAZ
1871	RHO: rhodopsin (opsin 2, rod pigment) (retinitis pigmentosa 4, autosomal dominant)	1	1	578	6	7041	-5.18	0	0.86	0.6	GRK5
1872	RIT1: Ras-like without CAAX 1	1	1	578	6	7041	-5.18	0	0.86	0.6	RLF
1873	RRAS: related RAS viral (r-ras) oncogene homolog	1	1	578	6	7041	-5.18	0	0.86	0.6	SOS1
1874	S100A6: S100 calcium binding protein A6 (calcyclin)	1	1	578	6	7041	-5.18	0	0.86	0.6	ANXA2
1875	SATB1: special AT-rich sequence binding protein 1 (binds to nuclear matrix/scaffold-associating DNA's)	1	1	578	6	7041	-5.18	0	0.86	0.6	CHD3
1876	BLMH: bleomycin hydrolase	1	1	578	6	7041	-5.18	0	0.86	0.6	APP
1877	SFRS10: splicing factor, arginine/serine-rich 10 (transformer 2 homolog, Drosophila)	1	1	578	6	7041	-5.18	0	0.86	0.6	RBMX
1878	SKIV2L: superkiller viralicidic activity 2-like (S. cerevisiae)	1	1	578	6	7041	-5.18	0	0.86	0.6	XRN1
1879	SYT4: synaptotagmin IV	1	1	578	6	7041	-5.18	0	0.86	0.6	SYT1
1880	TBL1X: transducin (beta)-like 1X-linked	1	1	578	6	7041	-5.18	0	0.86	0.6	NCOR2
1881	TDGF1: teratocarcinoma-derived growth factor 1	1	1	578	6	7041	-5.18	0	0.86	0.6	ACVR1B
1882	TFDP1: transcription factor Dp-1	1	1	578	6	7041	-5.18	0	0.86	0.6	E2F3
1883	TFE3: transcription factor binding to IGHM enhancer 3	1	1	578	6	7041	-5.18	0	0.86	0.6	E2F3
1884	UBE2B: ubiquitin-conjugating enzyme E2B (RAD6 homolog)	1	1	578	6	7041	-5.18	0	0.86	0.6	UBR2
1885	UCHL1: ubiquitin carboxyl-terminal esterase L1 (ubiquitin thiolesterase)	1	1	578	6	7041	-5.18	0	0.86	0.6	RANBP9
1886	UTRN: utrophin (homologous to dystrophin)	1	1	578	6	7041	-5.18	0	0.86	0.6	PTPN12
1887	CXCR4: chemokine (C-X-C motif) receptor 4	1	1	578	6	7041	-5.18	0	0.86	0.6	JAK2
1888	FLJ12529: pre-mRNA cleavage factor I, 59 kDa subunit	1	1	578	6	7041	-5.18	0	0.86	0.6	NCK2
1889	ADAM12: a disintegrin and metalloproteinase domain 12 (meltrin alpha)	1	1	578	6	7041	-5.18	0	0.86	0.6	GRB2
1890	CASP4: caspase 4, apoptosis-related cysteine protease	1	1	578	6	7041	-5.18	0	0.86	0.6	SERPINB9
1891	TRIM63: tripartite motif-containing 63	1	1	578	6	7041	-5.18	0	0.86	0.6	USP13
1892	MKNK1: MAP kinase interacting serine/threonine kinase 1	1	1	578	6	7041	-5.18	0	0.86	0.6	MAPK14
1893	SFRS9: splicing factor, arginine/serine-rich 9	1	1	578	6	7041	-5.18	0	0.86	0.6	KHDRBS3
1894	SNX4: sorting nexin 4	1	1	578	6	7041	-5.18	0	0.86	0.6	EGFR
1895	SYNJ1: synaptojanin 1	1	1	578	6	7041	-5.18	0	0.86	0.6	GRB2
1896	CCND2: cyclin D2	1	1	578	6	7041	-5.18	0	0.86	0.6	CDK6
1897	JM11: JM11 protein	1	1	578	6	7041	-5.18	0	0.86	0.6	DAZAP2
1898	DLG5: discs, large homolog 5 (Drosophila)	1	1	578	6	7041	-5.18	0	0.86	0.6	CD81
1899	ACCN3: amiloride-sensitive cation channel 3	1	1	578	6	7041	-5.18	0	0.86	0.6	STOM
1900	SYTL4: synaptotagmin-like 4 (granuphilin-a)	1	1	578	6	7041	-5.18	0	0.86	0.6	RAB27A
1901	APPBP2: amyloid beta precursor protein (cytoplasmic tail) binding protein 2	1	1	578	19	7028	-5.2	0	0.23	0.21	APP
1902	AP2M1: adaptor-related protein complex 2, mu 1 subunit	1	1	578	19	7028	-5.2	0	0.23	0.21	EHD2
1903	GTF2B: general transcription factor IIB	1	1	578	19	7028	-5.2	0	0.23	0.21	NCOA4
1904	PDPK1: 3-phosphoinositide dependent protein kinase-1	1	1	578	19	7028	-5.2	0	0.23	0.21	PRKCZ
1905	MAPK9: mitogen-activated protein kinase 9	1	1	578	19	7028	-5.2	0	0.23	0.21	ATF7
1906	CDKN1B: cyclin-dependent kinase inhibitor 1B (p27, Kip1)	1	1	578	18	7029	-5.23	0	0.25	0.23	GRB2
1907	MCRS1: microspherule protein 1	1	1	578	18	7029	-5.23	0	0.25	0.23	TERT
1908	STRN4: striatin, calmodulin binding protein 4	1	1	578	18	7029	-5.23	0	0.25	0.23	MIF
1909	ATP5C1: ATP synthase, H+ transporting, mitochondrial F1 complex, gamma polypeptide 1	1	1	578	18	7029	-5.23	0	0.25	0.23	EGFR
1910	RAB1A: RAB1A, member RAS oncogene family	1	1	578	18	7029	-5.23	0	0.25	0.23	HIVEP1
1911	RPLP1: ribosomal protein, large, P1	1	1	578	18	7029	-5.23	0	0.25	0.23	RPA2
1912	SFRS1: splicing factor, arginine/serine-rich 1 (splicing factor 2, alternate splicing factor)	1	1	578	18	7029	-5.23	0	0.25	0.23	TCERG1
1913	SGTA: small glutamine-rich tetratricopeptide repeat (TPR)-containing, alpha	1	1	578	18	7029	-5.23	0	0.25	0.23	SPPL2A
1914	CCNA1: cyclin A1	1	1	578	18	7029	-5.23	0	0.25	0.23	ARID2
1915	ACTR2: ARP2 actin-related protein 2 homolog (yeast)	1	1	578	7	7040	-5.23	0	0.76	0.55	IQGAP2
1916	OPTN: optineurin	1	1	578	7	7040	-5.23	0	0.76	0.55	RNF11
1917	TXNDC9: thioredoxin domain containing 9	1	1	578	7	7040	-5.23	0	0.76	0.55	CHD3
1918	CARD4: caspase recruitment domain family, member 4	1	1	578	7	7040	-5.23	0	0.76	0.55	RIPK2
1919	C2F: C2f protein	1	1	578	7	7040	-5.23	0	0.76	0.55	HIVEP1
1920	COL8A1: collagen, type VIII, alpha 1	1	1	578	7	7040	-5.23	0	0.76	0.55	VCL
1921	CSNK1D: casein kinase 1, delta	1	1	578	7	7040	-5.23	0	0.76	0.55	PER3
1922	FLJ35728: hypothetical protein FLJ35728	1	1	578	7	7040	-5.23	0	0.76	0.55	PDLIM7
1923	DOM3Z: dom-3 homolog Z (C. elegans)	1	1	578	7	7040	-5.23	0	0.76	0.55	XRN1
1924	FES: feline sarcoma oncogene	1	1	578	7	7040	-5.23	0	0.76	0.55	RASA3
1925	SIAHBP1: fuse-binding protein-interacting repressor	1	1	578	7	7040	-5.23	0	0.76	0.55	CHD3
1926	SCMH1: sex comb on midleg homolog 1 (Drosophila)	1	1	578	7	7040	-5.23	0	0.76	0.55	GRINL1A
1927	FLT1: fms-related tyrosine kinase 1 (vascular endothelial growth factor/vascular permeability factor receptor)	1	1	578	7	7040	-5.23	0	0.76	0.55	PLCG2
1928	NCSTN: nicastrin	1	1	578	7	7040	-5.23	0	0.76	0.55	APP
1929	AMPH: amphiphysin (Stiff-Man syndrome with breast cancer 128kDa autoantigen)	1	1	578	7	7040	-5.23	0	0.76	0.55	CLTC
1930	SLC25A6: solute carrier family 25 (mitochondrial carrier; adenine nucleotide translocator), member 6	1	1	578	7	7040	-5.23	0	0.76	0.55	KARS
1931	HLA-G: HLA-G histocompatibility antigen, class I, G	1	1	578	7	7040	-5.23	0	0.76	0.55	KLRD1
1932	BIRC5: baculoviral IAP repeat-containing 5 (survivin)	1	1	578	7	7040	-5.23	0	0.76	0.55	DIABLO
1933	IL2: interleukin 2	1	1	578	7	7040	-5.23	0	0.76	0.55	IL2RG
1934	GTF2H5: general transcription factor IIH, polypeptide 5	1	1	578	7	7040	-5.23	0	0.76	0.55	MNAT1
1935	TNFSF12-TNFSF13: tumor necrosis factor (ligand) superfamily, member 12-member 13	1	1	578	7	7040	-5.23	0	0.76	0.55	FAS
1936	MCM4: MCM4 minichromosome maintenance deficient 4 (S. cerevisiae)	1	1	578	7	7040	-5.23	0	0.76	0.55	CDC5L
1937	DNAJB9: DnaJ (Hsp40) homolog, subfamily B, member 9	1	1	578	7	7040	-5.23	0	0.76	0.55	TCERG1
1938	MDM4: Mdm4, transformed 3T3 cell double minute 4, p53 binding protein (mouse)	1	1	578	7	7040	-5.23	0	0.76	0.55	ARF1
1939	MEN1: multiple endocrine neoplasia I	1	1	578	7	7040	-5.23	0	0.76	0.55	RPA2
1940	KITLG: KIT ligand	1	1	578	7	7040	-5.23	0	0.76	0.55	CSF2
1941	MYLK: myosin, light polypeptide kinase	1	1	578	7	7040	-5.23	0	0.76	0.55	PRKCA
1942	HNRPM: heterogeneous nuclear ribonucleoprotein M	1	1	578	7	7040	-5.23	0	0.76	0.55	TCERG1
1943	NPHS1: nephrosis 1, congenital, Finnish type (nephrin)	1	1	578	7	7040	-5.23	0	0.76	0.55	FYN
1944	P4HB: procollagen-proline, 2-oxoglutarate 4-dioxygenase (proline 4-hydroxylase), beta polypeptide (protein disulfide isomerase; thyroid hormone binding protein p55)	1	1	578	7	7040	-5.23	0	0.76	0.55	TG
1945	PAPPA: pregnancy-associated plasma protein A, pappalysin 1	1	1	578	7	7040	-5.23	0	0.76	0.55	ATF7IP
1946	EXOSC1: exosome component 1	1	1	578	7	7040	-5.23	0	0.76	0.55	XRN1
1947	ZNF581: zinc finger protein 581	1	1	578	7	7040	-5.23	0	0.76	0.55	DAZAP2
1948	PIAS4: protein inhibitor of activated STAT, 4	1	1	578	7	7040	-5.23	0	0.76	0.55	LEF1
1949	PER1: period homolog 1 (Drosophila)	1	1	578	7	7040	-5.23	0	0.76	0.55	PER3
1950	PF4: platelet factor 4 (chemokine (C-X-C motif) ligand 4)	1	1	578	7	7040	-5.23	0	0.76	0.55	SDC2
1951	TRPM7: transient receptor potential cation channel, subfamily M, member 7	1	1	578	7	7040	-5.23	0	0.76	0.55	PLCB2
1952	PPP2R5A: protein phosphatase 2, regulatory subunit B (B56), alpha isoform	1	1	578	7	7040	-5.23	0	0.76	0.55	JAK2
1953	Cep72: centrosomal protein 72 kDa	1	1	578	7	7040	-5.23	0	0.76	0.55	ZBTB16
1954	PRKCI: protein kinase C, iota	1	1	578	7	7040	-5.23	0	0.76	0.55	PARD6G
1955	PKN2: protein kinase N2	1	1	578	7	7040	-5.23	0	0.76	0.55	NCK2
1956	MAP2K7: mitogen-activated protein kinase kinase 7	1	1	578	7	7040	-5.23	0	0.76	0.55	MAPK8
1957	PSMC5: proteasome (prosome, macropain) 26S subunit, ATPase, 5	1	1	578	7	7040	-5.23	0	0.76	0.55	RORA
1958	BAK1: BCL2-antagonist/killer 1	1	1	578	7	7040	-5.23	0	0.76	0.55	MCL1
1959	RAB6A: RAB6A, member RAS oncogene family	1	1	578	7	7040	-5.23	0	0.76	0.55	BICD1
1960	CEACAM1: carcinoembryonic antigen-related cell adhesion molecule 1 (biliary glycoprotein)	1	1	578	7	7040	-5.23	0	0.76	0.55	ANXA2
1961	BMP4: bone morphogenetic protein 4	1	1	578	7	7040	-5.23	0	0.76	0.55	STAP2
1962	SMARCC2: SWI/SNF related, matrix associated, actin dependent regulator of chromatin, subfamily c, member 2	1	1	578	7	7040	-5.23	0	0.76	0.55	ARRB2
1963	SPTBN1: spectrin, beta, non-erythrocytic 1	1	1	578	7	7040	-5.23	0	0.76	0.55	ATF7IP
1964	UBE2D3: ubiquitin-conjugating enzyme E2D 3 (UBC4/5 homolog, yeast)	1	1	578	7	7040	-5.23	0	0.76	0.55	TRIM39
1965	ZYX: zyxin	1	1	578	7	7040	-5.23	0	0.76	0.55	ACTN1
1966	STAM: signal transducing adaptor molecule (SH3 domain and ITAM motif) 1	1	1	578	7	7040	-5.23	0	0.76	0.55	JAK2
1967	CDT1: DNA replication factor	1	1	578	7	7040	-5.23	0	0.76	0.55	CDC5L
1968	CAMK2G: calcium/calmodulin-dependent protein kinase (CaM kinase) II gamma	1	1	578	7	7040	-5.23	0	0.76	0.55	ACTN4
1969	CREB3L3: cAMP responsive element binding protein 3-like 3	1	1	578	7	7040	-5.23	0	0.76	0.55	NFIL3
1970	EIF3S5: eukaryotic translation initiation factor 3, subunit 5 epsilon, 47kDa	1	1	578	7	7040	-5.23	0	0.76	0.55	VCL
1971	CRADD: CASP2 and RIPK1 domain containing adaptor with death domain	1	1	578	7	7040	-5.23	0	0.76	0.55	RIPK1
1972	IQGAP1: IQ motif containing GTPase activating protein 1	1	1	578	7	7040	-5.23	0	0.76	0.55	CDC42
1973	BAIAP1: BAI1-associated protein 1	1	1	578	7	7040	-5.23	0	0.76	0.55	ACTN4
1974	LPXN: leupaxin	1	1	578	7	7040	-5.23	0	0.76	0.55	POM121
1975	AKAP5: A kinase (PRKA) anchor protein 5	1	1	578	7	7040	-5.23	0	0.76	0.55	PPP3CA
1976	BAG3: BCL2-associated athanogene 3	1	1	578	7	7040	-5.23	0	0.76	0.55	DAZAP2
1977	RIN1: Ras and Rab interactor 1	1	1	578	7	7040	-5.23	0	0.76	0.55	YWHAZ
1978	RNF7: ring finger protein 7	1	1	578	7	7040	-5.23	0	0.76	0.55	CUL4A
1979	CDC20: CDC20 cell division cycle 20 homolog (S. cerevisiae)	1	1	578	7	7040	-5.23	0	0.76	0.55	FBXO5
1980	TOM1L1: target of myb1-like 1 (chicken)	1	1	578	17	7030	-5.26	0	0.28	0.24	GRB2
1981	LSM2: LSM2 homolog, U6 small nuclear RNA associated (S. cerevisiae)	1	1	578	17	7030	-5.26	0	0.28	0.24	ZBTB16
1982	ACTA1: actin, alpha 1, skeletal muscle	1	1	578	17	7030	-5.26	0	0.28	0.24	PRKCA
1983	PTPRS: protein tyrosine phosphatase, receptor type, S	1	1	578	17	7030	-5.26	0	0.28	0.24	CHD3
1984	VDR: vitamin D (1,25- dihydroxyvitamin D3) receptor	1	1	578	17	7030	-5.26	0	0.28	0.24	ZBTB16
1985	CASP9: caspase 9, apoptosis-related cysteine protease	1	1	578	17	7030	-5.26	0	0.28	0.24	GZMB
1986	CCND3: cyclin D3	1	1	578	17	7030	-5.26	0	0.28	0.24	CDK6
1987	TRAF4: TNF receptor-associated factor 4	1	1	578	17	7030	-5.26	0	0.28	0.24	SIGLEC7
1988	GPRASP1: G protein-coupled receptor associated sorting protein 1	1	1	578	17	7030	-5.26	0	0.28	0.24	HBXIP
1989	PQBP1: polyglutamine binding protein 1	1	1	578	8	7039	-5.27	0	0.68	0.51	ATXN1
1990	RTN3: reticulon 3	1	1	578	8	7039	-5.27	0	0.68	0.51	PTPN9
1991	K-ALPHA-1: tubulin, alpha, ubiquitous	1	1	578	8	7039	-5.27	0	0.68	0.51	FYN
1992	DDX20: DEAD (Asp-Glu-Ala-Asp) box polypeptide 20	1	1	578	8	7039	-5.27	0	0.68	0.51	EIF2C2
1993	DTNB: dystrobrevin, beta	1	1	578	8	7039	-5.27	0	0.68	0.51	PPFIBP2
1994	EPHA4: EPH receptor A4	1	1	578	8	7039	-5.27	0	0.68	0.51	FYN
1995	ETS2: v-ets erythroblastosis virus E26 oncogene homolog 2 (avian)	1	1	578	8	7039	-5.27	0	0.68	0.51	ETS1
1996	F5: coagulation factor V (proaccelerin, labile factor)	1	1	578	8	7039	-5.27	0	0.68	0.51	F10
1997	FBP1: fructose-1,6-bisphosphatase 1	1	1	578	8	7039	-5.27	0	0.68	0.51	ACTN1
1998	FEN1: flap structure-specific endonuclease 1	1	1	578	8	7039	-5.27	0	0.68	0.51	VCL
[truncated: 274 more rows]
