# Supplementary material for: In vivo Investigations of the Effect of Short- and Long-Term Recombinant Growth Hormone Treatment on DNA-Methylation in Humans
Source: PLoS One. 2015 Mar 18;10(3):e0120463. doi: 10.1371/journal.pone.0120463 (PMC4364725; doi:10.1371/journal.pone.0120463)
Supplement: S9 Table — Analysis was performed with the Gene Annotation Tool to Help Explain Relationships GATHER, http://gather.genome.duke.edu/, accessed 05/06/2014 [27]. (XLSX) [file pone.0120463.s010.xlsx]

## Sheet: Legend
Legend of the abbreviations and terms used in the following supplementary tables. Terms labelled with * are embedded in the GenomeStudio software (version 2011.1; Methylation Analysis Module version 1.9.0, Illumina)
Target ID*		identifies the probe name, cg represent a CpG locus
AVG_Beta*		DNA-methylation level (beta) of the corresponding target
Delta Beta		difference in DNA-methylation levels between stimulated and baseline sample
CHR*		chromosome on which the target locus is located, Genome built 37
MAPINFO*		genomic position of C in CG dinucleotide, Genome built 37
UCSC_REFGENE_NAME*		gene name (UCSC), the GenomeStudio software list sometimes more than one gene name
UCSC_REFGENE_ACCESSION*		accession number (UCSC; NM number)
UCSC_REFGENE_GROUP*		gene region feature category (USCS), the GenomeStudio software list sometimes more than one UCSC_REFGENE_GROUP term
	TSS1500	within 1500 base pairs (bps) of a transcription start site
	TSS200	within 200 bps of a transcription start site
	1stExon	first exon
	Body	gene body
	3'UTR	3' untranslated region
	5'UTR	5' untranslated region
RELATION_TO_UCSC_CPG_ISLAND*		relation to canonical CpG Island
	S_Shelf	2-4 kilo bases (kb) from CpG island in 3' direction
	S_Shore	0-2 kilo bases from CpG island in 3' direction
	Island	CpG island
	N_Shore	0-2 kb from CpG island in 5' direction
	N_Shelf	2-4 kb from CpG island in 5' direction
	N/A	no information
DMR*		Differentially methylated region (experimentally determined)
ENHANCER*		Enhancer element (informatically determined)
REGULATORY_FEATURE_NAME*		Regulatory feature (informatically determined
REGULATORY_FEATURE_GROUP*		Regulatory feature category
DHS*		DNAse hypersensitive site (experimentally determined)
FDR adjusted pval		Adjusted p-value after correction for multiple testing
GM12878_1		Information about the location of CpG loci in regulatory regions in the
GM12878_2		lymphoblastoid cell line GM12878 were derived from ENSEMBL (ftp://ftp.ensembl.org/pub/release-78/regulation/homo_sapiens/RegulatoryFeatures_GM12878.gff.gz)

## Sheet: Table S9_GO_overlap
GATHER	Annotation: Gene Ontology
#	Annotation	Total Genes With Ann	Your Genes (With Ann)	Your Genes (No Ann)	Genome (With Ann)	Genome (No Ann)	ln(Bayes factor)	neg ln(p value)	FE: neg ln(p value)	FE: neg ln(FDR)	Genes
1	GO:0007308 [7]: oocyte construction	1	1	11	1	12266	3.68	7.18	6.24	2.52	AXIN1
2	GO:0007309 [5]: oocyte axis determination	1	1	11	1	12266	3.68	7.18	6.24	2.52	AXIN1
3	GO:0006349 [4]: imprinting	1	1	11	4	12263	2.76	6.16	5.32	2.12	DNMT3A
4	GO:0009798 [4]: axis specification	1	1	11	5	12262	2.58	5.96	5.14	2.12	AXIN1
5	GO:0006305 [7]: DNA alkylation	1	1	11	17	12250	1.49	4.74	4.05	1.72	DNMT3A
6	GO:0006306 [4]: DNA methylation	1	1	11	17	12250	1.49	4.74	4.05	1.72	DNMT3A
7	GO:0007222 [7]: frizzled signaling pathway	1	1	11	17	12250	1.49	4.74	4.05	1.72	AXIN1
8	GO:0007292 [6]: female gamete generation	1	1	11	17	12250	1.49	4.74	4.05	1.72	AXIN1
9	GO:0007389 [3]: pattern specification	1	1	11	23	12244	1.21	4.51	3.76	1.57	AXIN1
10	GO:0007498 [3]: mesoderm development	1	1	11	26	12241	1.09	4.41	3.65	1.57	ZBTB16
11	GO:0006304 [6]: DNA modification	1	1	11	28	12239	1.03	4.31	3.58	1.57	DNMT3A
12	GO:0006487 [9]: N-linked glycosylation	1	1	11	34	12233	0.84	4.16	3.39	1.47	MAN1C1
13	GO:0006139 [5]: nucleobase, nucleoside, nucleotide and nucleic acid metabolism	6	6	6	2961	9306	0.8	4.1	3.06	1.3	ARID5B DNMT3A EP400 MYT1L PRDM16 ZBTB16
14	GO:0040029 [3]: regulation of gene expression, epigenetic	1	1	11	40	12227	0.69	4.01	3.24	1.39	DNMT3A
15	GO:0006355 [7]: regulation of transcription, DNA-dependent	4	4	8	1809	10458	0.16	3.5	2.43	1.14	ARID5B MYT1L PRDM16 ZBTB16
16	GO:0006351 [7]: transcription, DNA-dependent	4	4	8	1865	10402	0.09	3.4	2.34	1.14	ARID5B MYT1L PRDM16 ZBTB16
17	GO:0045449 [6]: regulation of transcription	4	4	8	1873	10394	0.08	3.4	2.33	1.14	ARID5B MYT1L PRDM16 ZBTB16
18	GO:0019219 [5]: regulation of nucleobase, nucleoside, nucleotide and nucleic acid metabolism	4	4	8	1899	10368	0.04	0	2.29	1.14	ARID5B MYT1L PRDM16 ZBTB16
19	GO:0016055 [6]: Wnt receptor signaling pathway	1	1	11	87	12180	-0.03	0	2.49	1.14	AXIN1
20	GO:0006350 [6]: transcription	4	4	8	1965	10302	-0.04	0	2.19	1.14	ARID5B MYT1L PRDM16 ZBTB16
21	GO:0006259 [5]: DNA metabolism	2	2	10	536	11731	-0.05	0	2.36	1.14	DNMT3A EP400
22	GO:0045786 [7]: negative regulation of cell cycle	1	1	11	89	12178	-0.05	0	2.47	1.14	AXIN1
23	GO:0050789 [2]: regulation of biological process	5	5	7	2862	9405	-0.1	0	2.08	1.14	ARID5B DNMT3A MYT1L PRDM16 ZBTB16
24	GO:0019222 [4]: regulation of metabolism	4	4	8	2034	10233	-0.14	0	2.09	1.14	ARID5B MYT1L PRDM16 ZBTB16
25	GO:0016568 [8]: chromatin modification	1	1	11	99	12168	-0.15	0	2.37	1.14	EP400
26	GO:0009888 [5]: histogenesis	1	1	11	109	12158	-0.23	0	2.28	1.14	ZBTB16
27	GO:0006486 [8]: protein amino acid glycosylation	1	1	11	109	12158	-0.23	0	2.28	1.14	MAN1C1
28	GO:0000910 [5]: cytokinesis	1	1	11	115	12152	-0.28	0	2.23	1.14	PARD6G
29	GO:0009101 [7]: glycoprotein biosynthesis	1	1	11	115	12152	-0.28	0	2.23	1.14	MAN1C1
30	GO:0006470 [8]: protein amino acid dephosphorylation	1	1	11	123	12144	-0.34	0	2.17	1.14	PTPRN2
31	GO:0016311 [7]: dephosphorylation	1	1	11	129	12138	-0.39	0	2.12	1.14	PTPRN2
32	GO:0050875 [3]: cellular physiological process	11	11	1	9084	3183	-0.4	0	1.95	1.07	ARID5B AXIN1 DNMT3A EP400 MAN1C1 MYT1L PARD6G PRDM16 PTPRN2 SLC39A11 ZBTB16
33	GO:0009100 [7]: glycoprotein metabolism	1	1	11	132	12135	-0.41	0	2.1	1.14	MAN1C1
34	GO:0007049 [5]: cell cycle	2	2	10	711	11556	-0.46	0	1.89	1.04	AXIN1 PARD6G
35	GO:0007276 [5]: gametogenesis	1	1	11	147	12120	-0.5	0	2	1.09	AXIN1
36	GO:0044238 [4]: primary metabolism	8	8	4	6278	5989	-0.54	0	1.52	0.86	ARID5B DNMT3A EP400 MAN1C1 MYT1L PRDM16 PTPRN2 ZBTB16
37	GO:0050791 [3]: regulation of physiological process	4	4	8	2549	9718	-0.62	0	1.48	0.84	ARID5B MYT1L PRDM16 ZBTB16
38	GO:0000003 [3]: reproduction	1	1	11	184	12083	-0.68	0	1.79	1	AXIN1
39	GO:0019953 [4]: sexual reproduction	1	1	11	183	12084	-0.69	0	1.8	1	AXIN1
40	GO:0044237 [4]: cellular metabolism	8	8	4	6557	5710	-0.7	0	1.32	0.74	ARID5B DNMT3A EP400 MAN1C1 MYT1L PRDM16 PTPRN2 ZBTB16
41	GO:0006325 [7]: establishment and/or maintenance of chromatin architecture	1	1	11	195	12072	-0.73	0	1.74	0.97	EP400
42	GO:0007275 [2]: development	3	3	9	1784	10483	-0.77	0	1.39	0.78	AXIN1 DNMT3A ZBTB16
43	GO:0006323 [6]: DNA packaging	1	1	11	203	12064	-0.77	0	1.7	0.96	EP400
44	GO:0007001 [7]: chromosome organization and biogenesis (sensu Eukaryota)	1	1	11	230	12037	-0.87	0	1.59	0.87	EP400
45	GO:0008152 [3]: metabolism	8	8	4	6957	5310	-0.88	0	1.05	0.6	ARID5B DNMT3A EP400 MAN1C1 MYT1L PRDM16 PTPRN2 ZBTB16
46	GO:0051276 [6]: chromosome organization and biogenesis	1	1	11	236	12031	-0.89	0	1.57	0.87	EP400
47	GO:0007154 [3]: cell communication	2	2	10	3473	8794	-0.9	0	0.11	0.11	AXIN1 RASA3
48	GO:0008283 [4]: cell proliferation	2	2	10	1056	11211	-0.95	0	1.28	0.73	AXIN1 PARD6G
49	GO:0043170 [4]: macromolecule metabolism	2	2	10	3144	9123	-1.06	0	0.16	0.12	MAN1C1 PTPRN2
50	GO:0044260 [5]: cellular macromolecule metabolism	2	2	10	2984	9283	-1.13	0	0.19	0.13	MAN1C1 PTPRN2
51	GO:0030001 [7]: metal ion transport	1	1	11	343	11924	-1.16	0	1.24	0.71	SLC39A11
52	GO:0009987 [2]: cellular process	12	12	0	10935	1332	-1.19	0	1.38	0.78	ARID5B AXIN1 DNMT3A EP400 MAN1C1 MYT1L PARD6G PRDM16 PTPRN2 RASA3 SLC39A11 ZBTB16
53	GO:0007165 [4]: signal transduction	2	2	10	2824	9443	-1.2	0	0.22	0.15	AXIN1 RASA3
54	GO:0019538 [5]: protein metabolism	2	2	10	2806	9461	-1.21	0	0.23	0.15	MAN1C1 PTPRN2
55	GO:0044267 [6]: cellular protein metabolism	2	2	10	2785	9482	-1.21	0	0.23	0.15	MAN1C1 PTPRN2
56	GO:0006464 [7]: protein modification	2	2	10	1507	10760	-1.24	0	0.81	0.48	MAN1C1 PTPRN2
57	GO:0000074 [6]: regulation of cell cycle	1	1	11	397	11870	-1.26	0	1.12	0.6	AXIN1
58	GO:0005975 [5]: carbohydrate metabolism	1	1	11	407	11860	-1.27	0	1.1	0.6	MAN1C1
59	GO:0043283 [4]: biopolymer metabolism	2	2	10	1609	10658	-1.28	0	0.73	0.44	DNMT3A EP400
60	GO:0051179 [3]: localization	1	1	11	1984	10283	-1.28	0	0.13	0.12	SLC39A11
61	GO:0006810 [4]: transport	1	1	11	1974	10293	-1.29	0	0.13	0.12	SLC39A11
62	GO:0051234 [4]: establishment of localization	1	1	11	1976	10291	-1.3	0	0.13	0.12	SLC39A11
63	GO:0012501 [5]: programmed cell death	1	1	11	441	11826	-1.32	0	1.03	0.6	AXIN1
64	GO:0006915 [6]: apoptosis	1	1	11	439	11828	-1.32	0	1.04	0.6	AXIN1
65	GO:0006812 [6]: cation transport	1	1	11	469	11798	-1.35	0	0.98	0.6	SLC39A11
66	GO:0008219 [4]: cell death	1	1	11	469	11798	-1.35	0	0.98	0.6	AXIN1
67	GO:0016265 [3]: death	1	1	11	473	11794	-1.36	0	0.98	0.6	AXIN1
68	GO:0007582 [2]: physiological process	11	11	1	10451	1816	-1.37	0	0.8	0.48	ARID5B AXIN1 DNMT3A EP400 MAN1C1 MYT1L PARD6G PRDM16 PTPRN2 SLC39A11 ZBTB16
69	GO:0006412 [6]: protein biosynthesis	1	1	11	530	11737	-1.43	0	0.89	0.52	MAN1C1
70	GO:0009059 [5]: macromolecule biosynthesis	1	1	11	592	11675	-1.47	0	0.8	0.48	MAN1C1
71	GO:0006996 [5]: organelle organization and biogenesis	1	1	11	673	11594	-1.52	0	0.71	0.43	EP400
72	GO:0006811 [5]: ion transport	1	1	11	703	11564	-1.54	0	0.68	0.41	SLC39A11
73	GO:0007166 [5]: cell surface receptor linked signal transduction	1	1	11	1420	10847	-1.54	0	0.26	0.15	AXIN1
74	GO:0006793 [5]: phosphorus metabolism	1	1	11	781	11486	-1.57	0	0.6	0.37	PTPRN2
75	GO:0006796 [6]: phosphate metabolism	1	1	11	781	11486	-1.57	0	0.6	0.37	PTPRN2
76	GO:0016043 [4]: cell organization and biogenesis	1	1	11	824	11443	-1.59	0	0.57	0.35	EP400
77	GO:0009653 [3]: morphogenesis	1	1	11	1149	11118	-1.6	0	0.37	0.24	ZBTB16
78	GO:0009887 [4]: organogenesis	1	1	11	923	11344	-1.6	0	0.5	0.31	ZBTB16
79	GO:0048513 [3]: organ development	1	1	11	923	11344	-1.6	0	0.5	0.31	ZBTB16
80	GO:0044249 [5]: cellular biosynthesis	1	1	11	943	11324	-1.6	0	0.48	0.31	MAN1C1
81	GO:0007242 [5]: intracellular signaling cascade	1	1	11	990	11277	-1.6	0	0.45	0.31	RASA3
82	GO:0009058 [4]: biosynthesis	1	1	11	988	11279	-1.61	0	0.45	0.31	MAN1C1
