# Supplementary material for: In vivo Investigations of the Effect of Short- and Long-Term Recombinant Growth Hormone Treatment on DNA-Methylation in Humans
Source: PLoS One. 2015 Mar 18;10(3):e0120463. doi: 10.1371/journal.pone.0120463 (PMC4364725; doi:10.1371/journal.pone.0120463)
Supplement: S10 Table — Analysis was performed with the Gene Annotation Tool to Help Explain Relationships GATHER, http://gather.genome.duke.edu/, accessed 05/06/2014 [27]. (XLSX) [file pone.0120463.s011.xlsx]

## Sheet: Legend
Legend of the abbreviations and terms used in the following supplementary tables. Terms labelled with * are embedded in the GenomeStudio software (version 2011.1; Methylation Analysis Module version 1.9.0, Illumina)
Target ID*		identifies the probe name, cg represent a CpG locus
AVG_Beta*		DNA-methylation level (beta) of the corresponding target
Delta Beta		difference in DNA-methylation levels between stimulated and baseline sample
CHR*		chromosome on which the target locus is located, Genome built 37
MAPINFO*		genomic position of C in CG dinucleotide, Genome built 37
UCSC_REFGENE_NAME*		gene name (UCSC), the GenomeStudio software list sometimes more than one gene name
UCSC_REFGENE_ACCESSION*		accession number (UCSC; NM number)
UCSC_REFGENE_GROUP*		gene region feature category (USCS), the GenomeStudio software list sometimes more than one UCSC_REFGENE_GROUP term
	TSS1500	within 1500 base pairs (bps) of a transcription start site
	TSS200	within 200 bps of a transcription start site
	1stExon	first exon
	Body	gene body
	3'UTR	3' untranslated region
	5'UTR	5' untranslated region
RELATION_TO_UCSC_CPG_ISLAND*		relation to canonical CpG Island
	S_Shelf	2-4 kilo bases (kb) from CpG island in 3' direction
	S_Shore	0-2 kilo bases from CpG island in 3' direction
	Island	CpG island
	N_Shore	0-2 kb from CpG island in 5' direction
	N_Shelf	2-4 kb from CpG island in 5' direction
	N/A	no information
DMR*		Differentially methylated region (experimentally determined)
ENHANCER*		Enhancer element (informatically determined)
REGULATORY_FEATURE_NAME*		Regulatory feature (informatically determined
REGULATORY_FEATURE_GROUP*		Regulatory feature category
DHS*		DNAse hypersensitive site (experimentally determined)
FDR adjusted pval		Adjusted p-value after correction for multiple testing
GM12878_1		Information about the location of CpG loci in regulatory regions in the
GM12878_2		lymphoblastoid cell line GM12878 were derived from ENSEMBL (ftp://ftp.ensembl.org/pub/release-78/regulation/homo_sapiens/RegulatoryFeatures_GM12878.gff.gz)

## Sheet: Table S10_PB_overlap
GATHER	Annotation: Protein Binding
#	Annotation	Total Genes With Ann	Your Genes (With Ann)	Your Genes (No Ann)	Genome (With Ann)	Genome (No Ann)	ln(Bayes factor)	neg ln(p value)	FE: neg ln(p value)	FE: neg ln(FDR)	Genes
1	HDAC6: histone deacetylase 6	2	2	6	6	7612	8.33	10.46	10.52	5.78	BCOR ZBTB16
2	HDAC1: histone deacetylase 1	3	3	5	73	7545	7.69	10.15	9.88	5.78	BCOR DNMT3A ZBTB16
3	BCL6: B-cell CLL/lymphoma 6 (zinc finger protein 51)	2	2	6	14	7604	6.88	9.25	9.07	5.38	BCOR ZBTB16
4	HDAC4: histone deacetylase 4	2	2	6	17	7601	6.53	8.87	8.72	5.32	BCOR ZBTB16
5	LMTK3: lemur tyrosine kinase 3	1	1	7	0	7618	4.66	6.81	6.86	4.37	ZBTB16
6	CIDEA: cell death-inducing DFFA-like effector a	1	1	7	0	7618	4.66	6.81	6.86	4.37	ZBTB16
7	FCHO1: FCH domain only 1	1	1	7	0	7618	4.66	6.81	6.86	4.37	ZBTB16
8	FLJ20647: hypothetical protein FLJ20647	1	1	7	0	7618	4.66	6.81	6.86	4.37	ZBTB16
9	PPP2CB: protein phosphatase 2 (formerly 2A), catalytic subunit, beta isoform	1	1	7	0	7618	4.66	6.81	6.86	4.37	AXIN1
10	DPM1: dolichyl-phosphate mannosyltransferase polypeptide 1, catalytic subunit	1	1	7	0	7618	4.66	6.81	6.86	4.37	ZBTB16
11	COQ6: coenzyme Q6 homolog (yeast)	1	1	7	1	7617	3.97	6.01	6.17	4.21	ZBTB16
12	PMAIP1: phorbol-12-myristate-13-acetate-induced protein 1	1	1	7	1	7617	3.97	6.01	6.17	4.21	ZBTB16
13	FLJ20397: hypothetical protein FLJ20397	1	1	7	1	7617	3.97	6.01	6.17	4.21	ZBTB16
14	FLJ10916: hypothetical protein FLJ10916	1	1	7	1	7617	3.97	6.01	6.17	4.21	ZBTB16
15	PPP2R5B: protein phosphatase 2, regulatory subunit B (B56), beta isoform	1	1	7	1	7617	3.97	6.01	6.17	4.21	AXIN1
16	LYAR: hypothetical protein FLJ20425	1	1	7	1	7617	3.97	6.01	6.17	4.21	ZBTB16
17	ch-TOG: KIAA0097 gene product	1	1	7	1	7617	3.97	6.01	6.17	4.21	PTPRN2
18	AGTR2: angiotensin II receptor, type 2	1	1	7	2	7616	3.57	5.55	5.76	4.11	ZBTB16
19	MGC5352: Bcl-XL-binding protein v68	1	1	7	2	7616	3.57	5.55	5.76	4.11	ZBTB16
20	GCSH: glycine cleavage system protein H (aminomethyl carrier)	1	1	7	2	7616	3.57	5.55	5.76	4.11	ZBTB16
21	ANAPC5: anaphase promoting complex subunit 5	1	1	7	2	7616	3.57	5.55	5.76	4.11	ZBTB16
22	PPP2R5C: protein phosphatase 2, regulatory subunit B (B56), gamma isoform	1	1	7	2	7616	3.57	5.55	5.76	4.11	AXIN1
23	SPTBN4: spectrin, beta, non-erythrocytic 4	1	1	7	2	7616	3.57	5.55	5.76	4.11	PTPRN2
24	MGC45871: hypothetical protein MGC45871	1	1	7	3	7615	3.28	5.24	5.47	3.95	ZBTB16
25	LRP5: low density lipoprotein receptor-related protein 5	1	1	7	3	7615	3.28	5.24	5.47	3.95	AXIN1
26	KIAA1549: KIAA1549 protein	1	1	7	3	7615	3.28	5.24	5.47	3.95	ZBTB16
27	SMAD3: SMAD, mothers against DPP homolog 3 (Drosophila)	2	2	6	102	7516	3.15	5.08	5.32	3.9	AXIN1 ZBTB16
28	DNMT3L: DNA (cytosine-5-)-methyltransferase 3-like	1	1	7	4	7614	3.06	5.01	5.25	3.9	DNMT3A
29	TXNIP: thioredoxin interacting protein	1	1	7	5	7613	2.88	4.82	5.07	3.9	ZBTB16
30	GATA1: GATA binding protein 1 (globin transcription factor 1)	1	1	7	5	7613	2.88	4.82	5.07	3.9	ZBTB16
31	IL6: interleukin 6 (interferon, beta 2)	1	1	7	5	7613	2.88	4.82	5.07	3.9	ZBTB16
32	HDAC7A: histone deacetylase 7A	1	1	7	5	7613	2.88	4.82	5.07	3.9	ZBTB16
33	PNRC2: proline-rich nuclear receptor coactivator 2	1	1	7	5	7613	2.88	4.82	5.07	3.9	ZBTB16
34	SENP2: SUMO1/sentrin/SMT3 specific protease 2	1	1	7	5	7613	2.88	4.82	5.07	3.9	AXIN1
35	MGC10471: hypothetical protein MGC10471	1	1	7	5	7613	2.88	4.82	5.07	3.9	ZBTB16
36	QTRT1: queuine tRNA-ribosyltransferase 1 (tRNA-guanine transglycosylase)	1	1	7	5	7613	2.88	4.82	5.07	3.9	ZBTB16
37	SPOP: speckle-type POZ protein	1	1	7	5	7613	2.88	4.82	5.07	3.9	ZBTB16
38	ICAM3: intercellular adhesion molecule 3	1	1	7	6	7612	2.72	4.7	4.92	3.9	ZBTB16
39	MLLT3: myeloid/lymphoid or mixed-lineage leukemia (trithorax homolog, Drosophila); translocated to, 3	1	1	7	6	7612	2.72	4.7	4.92	3.9	BCOR
40	FLJ10094: hypothetical protein FLJ10094	1	1	7	6	7612	2.72	4.7	4.92	3.9	ZBTB16
41	DNMT3B: DNA (cytosine-5-)-methyltransferase 3 beta	1	1	7	7	7611	2.59	4.59	4.78	3.9	DNMT3A
42	CPNE2: copine II	1	1	7	7	7611	2.59	4.59	4.78	3.9	BCOR
43	FES: feline sarcoma oncogene	1	1	7	7	7611	2.59	4.59	4.78	3.9	RASA3
44	EPN1: epsin 1	1	1	7	7	7611	2.59	4.59	4.78	3.9	ZBTB16
45	MAP3K3: mitogen-activated protein kinase kinase kinase 3	1	1	7	7	7611	2.59	4.59	4.78	3.9	ZBTB16
46	Cep72: centrosomal protein 72 kDa	1	1	7	7	7611	2.59	4.59	4.78	3.9	ZBTB16
47	PRKCI: protein kinase C, iota	1	1	7	7	7611	2.59	4.59	4.78	3.9	PARD6G
48	RFP: ret finger protein	1	1	7	7	7611	2.59	4.59	4.78	3.9	ZBTB16
49	SH3GL1: SH3-domain GRB2-like 1	1	1	7	7	7611	2.59	4.59	4.78	3.9	AXIN1
50	HBEGF: heparin-binding EGF-like growth factor	1	1	7	8	7610	2.48	4.42	4.67	3.9	ZBTB16
51	GAK: cyclin G associated kinase	1	1	7	8	7610	2.48	4.42	4.67	3.9	AXIN1
52	GATA2: GATA binding protein 2	1	1	7	8	7610	2.48	4.42	4.67	3.9	ZBTB16
53	ACP5: acid phosphatase 5, tartrate resistant	1	1	7	8	7610	2.48	4.42	4.67	3.9	ZBTB16
54	PSMD2: proteasome (prosome, macropain) 26S subunit, non-ATPase, 2	1	1	7	8	7610	2.48	4.42	4.67	3.9	ZBTB16
55	ANP32A: acidic (leucine-rich) nuclear phosphoprotein 32 family, member A	1	1	7	8	7610	2.48	4.42	4.67	3.9	AXIN1
56	CD81: CD81 antigen (target of antiproliferative antibody 1)	1	1	7	8	7610	2.48	4.42	4.67	3.9	ZBTB16
57	HBXIP: hepatitis B virus x interacting protein	1	1	7	9	7609	2.37	4.32	4.56	3.9	ZBTB16
58	CSNK1A1: casein kinase 1, alpha 1	1	1	7	9	7609	2.37	4.32	4.56	3.9	AXIN1
59	SIN3B: SIN3 homolog B, transcription regulator (yeast)	1	1	7	9	7609	2.37	4.32	4.56	3.9	ZBTB16
60	FSHR: follicle stimulating hormone receptor	1	1	7	9	7609	2.37	4.32	4.56	3.9	ZBTB16
61	GSTM4: glutathione S-transferase M4	1	1	7	9	7609	2.37	4.32	4.56	3.9	ZBTB16
62	PCGF4: polycomb group ring finger 4	1	1	7	9	7609	2.37	4.32	4.56	3.9	ZBTB16
63	CSNK1E: casein kinase 1, epsilon	1	1	7	10	7608	2.27	4.29	4.47	3.85	AXIN1
64	WDR33: WD repeat domain 33	1	1	7	10	7608	2.27	4.29	4.47	3.85	ZBTB16
65	SUV39H1: suppressor of variegation 3-9 homolog 1 (Drosophila)	1	1	7	10	7608	2.27	4.29	4.47	3.85	DNMT3A
66	DNMT1: DNA (cytosine-5-)-methyltransferase 1	1	1	7	11	7607	2.19	4.16	4.38	3.8	DNMT3A
67	RAP1A: RAP1A, member of RAS oncogene family	1	1	7	11	7607	2.19	4.16	4.38	3.8	RASA3
68	CPNE4: copine IV	1	1	7	12	7606	2.11	4.08	4.3	3.76	BCOR
69	C6orf55: chromosome 6 open reading frame 55	1	1	7	12	7606	2.11	4.08	4.3	3.76	ZBTB16
70	HDAC9: histone deacetylase 9	1	1	7	12	7606	2.11	4.08	4.3	3.76	ZBTB16
71	DLST: dihydrolipoamide S-succinyltransferase (E2 component of 2-oxo-glutarate complex)	1	1	7	13	7605	2.03	4.03	4.23	3.73	ZBTB16
72	TOLLIP: toll interacting protein	1	1	7	13	7605	2.03	4.03	4.23	3.73	ZBTB16
73	CPNE1: copine I	1	1	7	13	7605	2.03	4.03	4.23	3.73	BCOR
74	APC: adenomatosis polyposis coli	1	1	7	14	7604	1.97	3.97	4.16	3.69	AXIN1
75	Cep70: p10-binding protein	1	1	7	14	7604	1.97	3.97	4.16	3.69	ZBTB16
76	HDAC5: histone deacetylase 5	1	1	7	15	7603	1.9	3.9	4.09	3.65	ZBTB16
77	CBX1: chromobox homolog 1 (HP1 beta homolog Drosophila )	1	1	7	15	7603	1.9	3.9	4.09	3.65	DNMT3A
78	RAB27A: RAB27A, member RAS oncogene family	1	1	7	16	7602	1.84	3.85	4.03	3.62	ZBTB16
79	EIF2S2: eukaryotic translation initiation factor 2, subunit 2 beta, 38kDa	1	1	7	16	7602	1.84	3.85	4.03	3.62	ZBTB16
80	DVL1: dishevelled, dsh homolog 1 (Drosophila)	1	1	7	17	7601	1.79	3.8	3.98	3.6	AXIN1
81	LSM2: LSM2 homolog, U6 small nuclear RNA associated (S. cerevisiae)	1	1	7	17	7601	1.79	3.8	3.98	3.6	ZBTB16
82	VDR: vitamin D (1,25- dihydroxyvitamin D3) receptor	1	1	7	17	7601	1.79	3.8	3.98	3.6	ZBTB16
83	FHL2: four and a half LIM domains 2	1	1	7	20	7598	1.64	3.64	3.82	3.47	ZBTB16
84	ZNF24: zinc finger protein 24 (KOX 17)	1	1	7	20	7598	1.64	3.64	3.82	3.47	ZBTB16
85	TERF1: telomeric repeat binding factor (NIMA-interacting) 1	1	1	7	21	7597	1.59	3.6	3.78	3.43	ZBTB16
86	RUNX1T1: runt-related transcription factor 1; translocated to, 1 (cyclin D-related)	1	1	7	22	7596	1.55	3.55	3.73	3.4	ZBTB16
87	GSK3B: glycogen synthase kinase 3 beta	1	1	7	23	7595	1.51	3.51	3.69	3.38	AXIN1
88	HCK: hemopoietic cell kinase	1	1	7	23	7595	1.51	3.51	3.69	3.38	RASA3
89	LDOC1: leucine zipper, down-regulated in cancer 1	1	1	7	25	7593	1.43	3.46	3.61	3.33	ZBTB16
90	SIN3A: SIN3 homolog A, transcription regulator (yeast)	1	1	7	25	7593	1.43	3.46	3.61	3.33	ZBTB16
91	PSMD11: proteasome (prosome, macropain) 26S subunit, non-ATPase, 11	1	1	7	27	7591	1.36	3.35	3.54	3.26	ZBTB16
92	NCK2: NCK adaptor protein 2	1	1	7	28	7590	1.32	3.35	3.51	3.24	AXIN1
93	PAFAH1B3: platelet-activating factor acetylhydrolase, isoform Ib, gamma subunit 29kDa	1	1	7	29	7589	1.29	3.31	3.47	3.22	ZBTB16
94	PRKCZ: protein kinase C, zeta	1	1	7	30	7588	1.26	3.26	3.44	3.2	PARD6G
95	NCOR1: nuclear receptor co-repressor 1	1	1	7	32	7586	1.2	3.22	3.38	3.14	ZBTB16
96	RARA: retinoic acid receptor, alpha	1	1	7	33	7585	1.17	3.22	3.35	3.13	ZBTB16
97	UTP14A: UTP14, U3 small nucleolar ribonucleoprotein, homolog A (yeast)	1	1	7	34	7584	1.14	3.18	3.32	3.11	AXIN1
98	NCOR2: nuclear receptor co-repressor 2	1	1	7	36	7582	1.09	3.12	3.27	3.07	ZBTB16
99	CDC2: cell division cycle 2, G1 to S and G2 to M	1	1	7	36	7582	1.09	3.12	3.27	3.07	ZBTB16
100	DVL2: dishevelled, dsh homolog 2 (Drosophila)	1	1	7	38	7580	1.04	3.08	3.21	3.03	AXIN1
101	MYC: v-myc myelocytomatosis viral oncogene homolog (avian)	1	1	7	44	7574	0.9	2.94	3.07	2.9	DNMT3A
102	PML: promyelocytic leukemia	1	1	7	46	7572	0.85	2.88	3.03	2.87	ZBTB16
103	GNB2L1: guanine nucleotide binding protein (G protein), beta polypeptide 2-like 1	1	1	7	47	7571	0.83	2.88	3.01	2.86	RASA3
104	RAC1: ras-related C3 botulinum toxin substrate 1 (rho family, small GTP binding protein Rac1)	1	1	7	49	7569	0.8	2.83	2.97	2.83	PARD6G
105	CRMP1: collapsin response mediator protein 1	1	1	7	52	7566	0.74	2.79	2.91	2.78	AXIN1
106	RXRA: retinoid X receptor, alpha	1	1	7	56	7562	0.67	2.74	2.84	2.72	ZBTB16
107	SP1: Sp1 transcription factor	1	1	7	58	7560	0.64	2.7	2.81	2.69	ZBTB16
108	MAGEA11: melanoma antigen family A, 11	1	1	7	59	7559	0.62	2.7	2.79	2.69	ZBTB16
109	CDC42: cell division cycle 42 (GTP binding protein, 25kDa)	1	1	7	60	7558	0.61	2.7	2.78	2.68	PARD6G
110	NR3C1: nuclear receptor subfamily 3, group C, member 1 (glucocorticoid receptor)	1	1	7	64	7554	0.55	2.61	2.71	2.63	ZBTB16
111	PLSCR1: phospholipid scramblase 1	1	1	7	66	7552	0.52	2.61	2.69	2.61	ZBTB16
112	UBE2I: ubiquitin-conjugating enzyme E2I (UBC9 homolog, yeast)	1	1	7	68	7550	0.49	2.55	2.66	2.59	DNMT3A
113	KRTAP4-12: keratin associated protein 4-12	1	1	7	73	7545	0.43	2.51	2.59	2.53	ZBTB16
114	EEF1A1: eukaryotic translation elongation factor 1 alpha 1	1	1	7	74	7544	0.41	2.51	2.58	2.52	AXIN1
115	CTNNB1: catenin (cadherin-associated protein), beta 1, 88kDa	1	1	7	75	7543	0.4	2.47	2.56	2.52	AXIN1
116	ESR1: estrogen receptor 1	1	1	7	84	7534	0.3	2.37	2.46	2.42	ZBTB16
117	SMAD9: SMAD, mothers against DPP homolog 9 (Drosophila)	1	1	7	102	7516	0.12	2.25	2.27	2.25	MAN1C1
118	SMAD2: SMAD, mothers against DPP homolog 2 (Drosophila)	1	1	7	117	7501	0	0	2.14	2.13	AXIN1
119	TRAF2: TNF receptor-associated factor 2	1	1	7	124	7494	-0.05	0	2.09	2.08	ZBTB16
120	DIPA: hepatitis delta antigen-interacting protein A	1	1	7	128	7490	-0.08	0	2.06	2.06	ZBTB16
